# Supplementary material for: Extracellular Matrix Remodeling Alleviates Memory Deficits in Alzheimer's Disease by Enhancing the Astrocytic Autophagy‐Lysosome Pathway
Source: Adv Sci (Weinh). 2024 Jun 17;11(31):2400480. doi: 10.1002/advs.202400480 (PMC11336928; doi:10.1002/advs.202400480)
Supplement: Supplementary file 2 — Supplemental Data 1 [file ADVS-11-2400480-s003.xlsx]

## Sheet: GO enrichment
Data S1. GO enrichment of differential expression proteins in WT mice under ChABC treatment.
ID	Description	GeneRatio	BgRatio	pvalue	p.adjust	qvalue	geneID	Count
GO:0005540	hyaluronic acid binding	4/89	24/28171	9.42e-07	0.000238388	0.0001944	Vcan/Itih2/Hapln2/Hapln1	4
GO:0005539	glycosaminoglycan binding	7/89	235/28171	9.91e-06	0.00125333	0.00102206	Vcan/Alk/Gpnmb/Itih2/Nrp2/Hapln2/Hapln1	7
GO:0098918	structural constituent of synapse	3/89	37/28171	0.000219115	0.0184787	0.015069	Dlg1/Dnm3/Rimbp2	3
GO:0003779	actin binding	7/89	447/28171	0.000543877	0.0340477	0.0277652	Csrp3/Fmnl3/Cttn/Tmsb15l/Hnrnpu/Cald1/Palld	7
GO:0019894	kinesin binding	3/89	54/28171	0.00067288	0.0340477	0.0277652	Dlg1/Kif3c/Tor1a	3
GO:0030021	extracellular matrix structural constituent conferring compression resistance	2/89	14/28171	0.000876187	0.0369459	0.0301286	Vcan/Hapln1	2
