# Supplementary material for: Extracellular Matrix Remodeling Alleviates Memory Deficits in Alzheimer's Disease by Enhancing the Astrocytic Autophagy‐Lysosome Pathway
Source: Adv Sci (Weinh). 2024 Jun 17;11(31):2400480. doi: 10.1002/advs.202400480 (PMC11336928; doi:10.1002/advs.202400480)
Supplement: Supplementary file 3 — Supplemental Data 2 [file ADVS-11-2400480-s002.xlsx]

## Sheet: gene expression
Data 2. The differentially expressed genes in PFC in WT and AD mice
	gene_name	gene_description	logFC	P.Value	adj.P.Val	Change
MGP_C57BL6NJ_G0000003	Igha	immunoglobulin heavy constant alpha [Source:MGI Symbol;Acc:MGI:96444]	1.18962	2.19e-11	5.11e-09	Up
MGP_C57BL6NJ_G0000005	Ighg2c	immunoglobulin heavy constant gamma 2C [Source:MGI Symbol;Acc:MGI:2686979]	0.668878	1.23e-06	4e-05	Non
MGP_C57BL6NJ_G0000006	Ighg2b	immunoglobulin heavy constant gamma 2B [Source:MGI Symbol;Acc:MGI:96445]	1.16247	7.31e-06	0.0001588	Up
MGP_C57BL6NJ_G0000007	Ighg1	immunoglobulin heavy constant gamma 1 (G1m marker) [Source:MGI Symbol;Acc:MGI:96446]	2.11234	3.16e-08	2.3e-06	Up
MGP_C57BL6NJ_G0000009	Ighd	immunoglobulin heavy constant delta [Source:MGI Symbol;Acc:MGI:96447]	2.03303	4.65e-05	0.000677557	Up
MGP_C57BL6NJ_G0000010	Ighm	immunoglobulin heavy constant mu [Source:MGI Symbol;Acc:MGI:96448]	0.109392	0.0597118	0.158394	Non
MGP_C57BL6NJ_G0000011	Iglc1	immunoglobulin lambda constant 1 [Source:MGI Symbol;Acc:MGI:99546]	0.681157	0.116434	0.258499	Non
MGP_C57BL6NJ_G0000014	Iglc2	immunoglobulin lambda constant 2 [Source:MGI Symbol;Acc:MGI:99547]	1.31892	0.0195032	0.0691467	Up
MGP_C57BL6NJ_G0000015	Igkc	immunoglobulin kappa constant [Source:MGI Symbol;Acc:MGI:96495]	1.31768	1.37e-12	5.28e-10	Up
MGP_C57BL6NJ_G0000081	Ighv9-3	immunoglobulin heavy variable V9-3 [Source:MGI Symbol;Acc:MGI:3642720]	0.480964	0.432776	0.616574	Non
MGP_C57BL6NJ_G0000088	Ighv3-6	immunoglobulin heavy variable 3-6 [Source:MGI Symbol;Acc:MGI:4439856]	1.42067	0.0301367	0.0959908	Up
MGP_C57BL6NJ_G0000096	Ighv6-6	immunoglobulin heavy variable 6-6 [Source:MGI Symbol;Acc:MGI:4439619]	1.10374	0.0702475	0.178724	Non
MGP_C57BL6NJ_G0000130	Ighv8-12	immunoglobulin heavy variable V8-12 [Source:MGI Symbol;Acc:MGI:3642873]	-0.602577	0.305328	0.493135	Non
MGP_C57BL6NJ_G0000145	Igkv6-20	immunoglobulin kappa chain variable 6-29 [Source:MGI Symbol;Acc:MGI:4439616]	1.0293	0.0967933	0.226738	Non
MGP_C57BL6NJ_G0000170	Igkv10-96	immunoglobulin kappa variable 10-96 [Source:MGI Symbol;Acc:MGI:4439561]	1.10101	0.0421852	0.122516	Up
MGP_C57BL6NJ_G0000205	Igkv8-30	immunoglobulin kappa chain variable 8-30 [Source:MGI Symbol;Acc:MGI:3642250]	0.7931	0.191413	0.3622	Non
MGP_C57BL6NJ_G0000392	mt-Tl2	mitochondrially encoded tRNA leucine 2 [Source:MGI Symbol;Acc:MGI:102481]	0.606868	4.14e-06	0.000101563	Non
MGP_C57BL6NJ_G0000393	mt-Td	mitochondrially encoded tRNA aspartic acid [Source:MGI Symbol;Acc:MGI:102489]	0.604352	0.138649	0.291912	Non
MGP_C57BL6NJ_G0000394	-	mitochondrially encoded tRNA glutamic acid [Source:MGI Symbol;Acc:MGI:102488]	-0.528882	0.109911	0.248023	Non
MGP_C57BL6NJ_G0000404	-	predicted gene 10568 [Source:MGI Symbol;Acc:MGI:3642703]	-0.659785	0.28506	0.4724	Non
MGP_C57BL6NJ_G0000407	-	predicted gene, 37144 [Source:MGI Symbol;Acc:MGI:5610372]	0.910031	0.017625	0.0640941	Non
MGP_C57BL6NJ_G0000408	-	predicted gene, 37277 [Source:MGI Symbol;Acc:MGI:5610505]	-0.145467	0.526282	0.694192	Non
MGP_C57BL6NJ_G0000412	-	predicted gene 42492 [Source:MGI Symbol;Acc:MGI:5662629]	-1.07657	0.0751331	0.187722	Non
MGP_C57BL6NJ_G0000413	-	predicted gene, 38372 [Source:MGI Symbol;Acc:MGI:5611600]	-0.772109	0.112122	0.251494	Non
MGP_C57BL6NJ_G0000432	-	predicted gene, 38120 [Source:MGI Symbol;Acc:MGI:5611348]	0.74443	0.162563	0.324413	Non
MGP_C57BL6NJ_G0000438	-	predicted gene, 37412 [Source:MGI Symbol;Acc:MGI:5610640]	-0.609621	0.0642363	0.166803	Non
MGP_C57BL6NJ_G0000440	-	predicted gene, 37509 [Source:MGI Symbol;Acc:MGI:5610737]	0.250946	0.665082	0.798525	Non
MGP_C57BL6NJ_G0000441	-	predicted gene, 38249 [Source:MGI Symbol;Acc:MGI:5611477]	1.0065	0.0592598	0.157635	Non
MGP_C57BL6NJ_G0000442	-	predicted gene, 38342 [Source:MGI Symbol;Acc:MGI:5611570]	0.0885363	0.824057	0.902909	Non
MGP_C57BL6NJ_G0000446	-	predicted gene, 38224 [Source:MGI Symbol;Acc:MGI:5611452]	-0.103488	0.859192	0.923377	Non
MGP_C57BL6NJ_G0000448	-	predicted gene, 38243 [Source:MGI Symbol;Acc:MGI:5611471]	0.590174	0.342445	0.531164	Non
MGP_C57BL6NJ_G0000451	-	predicted gene, 37580 [Source:MGI Symbol;Acc:MGI:5610808]	-0.441941	0.337152	0.52597	Non
MGP_C57BL6NJ_G0000452	-	predicted gene, 20172 [Source:MGI Symbol;Acc:MGI:5012357]	1.44988	0.0144336	0.0551927	Up
MGP_C57BL6NJ_G0000455	-	predicted gene, 37211 [Source:MGI Symbol;Acc:MGI:5610439]	0.30243	0.614573	0.762416	Non
MGP_C57BL6NJ_G0000456	-	predicted gene, 37862 [Source:MGI Symbol;Acc:MGI:5611090]	-0.231755	0.709248	0.830544	Non
MGP_C57BL6NJ_G0000458	-	predicted gene, 37880 [Source:MGI Symbol;Acc:MGI:5611108]	1.23787	0.0479287	0.134483	Up
MGP_C57BL6NJ_G0000462	-	predicted gene, 37628 [Source:MGI Symbol;Acc:MGI:5610856]	-0.0575202	0.928681	0.961763	Non
MGP_C57BL6NJ_G0000464	-	predicted gene, 38198 [Source:MGI Symbol;Acc:MGI:5611426]	-1.04937	0.0425719	0.123321	Down
MGP_C57BL6NJ_G0000465	-	predicted gene, 37077 [Source:MGI Symbol;Acc:MGI:5610305]	0.045291	0.940068	0.968005	Non
MGP_C57BL6NJ_G0000466	-	predicted gene, 37895 [Source:MGI Symbol;Acc:MGI:5611123]	-0.0413901	0.947905	0.972073	Non
MGP_C57BL6NJ_G0000468	-	predicted gene, 37602 [Source:MGI Symbol;Acc:MGI:5610830]	0.443802	0.444969	0.627592	Non
MGP_C57BL6NJ_G0000469	-	RIKEN cDNA 2900022M07 gene [Source:MGI Symbol;Acc:MGI:1920201]	1.75129	0.00307474	0.0170717	Up
MGP_C57BL6NJ_G0000471	-	predicted gene 9884 [Source:MGI Symbol;Acc:MGI:3642830]	-0.52183	0.0679174	0.174307	Non
MGP_C57BL6NJ_G0000475	-	predicted gene, 37999 [Source:MGI Symbol;Acc:MGI:5611227]	1.24059	0.019642	0.0694974	Up
MGP_C57BL6NJ_G0000477	-	predicted gene, 37792 [Source:MGI Symbol;Acc:MGI:5611020]	-1.28945	0.0188235	0.0672723	Down
MGP_C57BL6NJ_G0000478	-	predicted gene, 37426 [Source:MGI Symbol;Acc:MGI:5610654]	0.223589	0.624507	0.770448	Non
MGP_C57BL6NJ_G0000481	-	RIKEN cDNA 1700001G17 gene [Source:MGI Symbol;Acc:MGI:1914753]	-0.555936	0.115952	0.257959	Non
MGP_C57BL6NJ_G0000486	-	predicted gene, 38157 [Source:MGI Symbol;Acc:MGI:5611385]	0.836815	0.0724805	0.182733	Non
MGP_C57BL6NJ_G0000487	-	-	-0.681321	0.251059	0.433773	Non
MGP_C57BL6NJ_G0000489	-	predicted gene, 37127 [Source:MGI Symbol;Acc:MGI:5610355]	-0.95413	0.174726	0.340664	Non
MGP_C57BL6NJ_G0000500	-	predicted gene, 37309 [Source:MGI Symbol;Acc:MGI:5610537]	-0.464817	0.0616874	0.161952	Non
MGP_C57BL6NJ_G0000502	-	RIKEN cDNA 4930456G14 gene [Source:MGI Symbol;Acc:MGI:1921928]	-0.428155	0.208479	0.384077	Non
MGP_C57BL6NJ_G0000508	-	predicted gene, 38228 [Source:MGI Symbol;Acc:MGI:5611456]	-0.650665	0.321143	0.510235	Non
MGP_C57BL6NJ_G0000515	-	predicted gene, 37242 [Source:MGI Symbol;Acc:MGI:5610470]	0.0860264	0.872034	0.930158	Non
MGP_C57BL6NJ_G0000524	-	predicted gene 4081 [Source:MGI Symbol;Acc:MGI:3782256]	-0.594855	0.0888463	0.212979	Non
MGP_C57BL6NJ_G0000527	-	RIKEN cDNA D430013B06 gene [Source:MGI Symbol;Acc:MGI:3026994]	-0.444903	0.30592	0.493871	Non
MGP_C57BL6NJ_G0000534	-	predicted gene, 38137 [Source:MGI Symbol;Acc:MGI:5611365]	-0.437683	0.427715	0.612012	Non
MGP_C57BL6NJ_G0000545	-	predicted gene, 37181 [Source:MGI Symbol;Acc:MGI:5610409]	-0.864292	0.0321776	0.100634	Non
MGP_C57BL6NJ_G0000546	-	predicted gene, 37570 [Source:MGI Symbol;Acc:MGI:5610798]	-1.10912	0.000949235	0.00699873	Down
MGP_C57BL6NJ_G0000547	-	predicted gene, 38387 [Source:MGI Symbol;Acc:MGI:5613622]	0.0454242	0.887604	0.939237	Non
MGP_C57BL6NJ_G0000548	-	predicted gene, 38162 [Source:MGI Symbol;Acc:MGI:5611390]	-1.46156	0.0128219	0.0502315	Down
MGP_C57BL6NJ_G0000549	-	RIKEN cDNA 6820402A03 gene [Source:MGI Symbol;Acc:MGI:1922992]	-0.00457355	0.993137	0.996479	Non
MGP_C57BL6NJ_G0000550	-	predicted gene, 37285 [Source:MGI Symbol;Acc:MGI:5610513]	0.114167	0.826533	0.903982	Non
MGP_C57BL6NJ_G0000551	-	predicted gene, 37755 [Source:MGI Symbol;Acc:MGI:5610983]	-0.30403	0.460828	0.640656	Non
MGP_C57BL6NJ_G0000564	-	predicted gene, 37503 [Source:MGI Symbol;Acc:MGI:5610731]	-1.33935	0.0297629	0.0951155	Down
MGP_C57BL6NJ_G0000565	-	predicted gene, 37931 [Source:MGI Symbol;Acc:MGI:5611159]	0.278203	0.573637	0.73229	Non
MGP_C57BL6NJ_G0000568	-	predicted gene, 37264 [Source:MGI Symbol;Acc:MGI:5610492]	-0.406771	0.334951	0.523615	Non
MGP_C57BL6NJ_G0000571	-	RIKEN cDNA 4833412K13 gene [Source:MGI Symbol;Acc:MGI:1921857]	-1.07708	0.0291373	0.0936726	Down
MGP_C57BL6NJ_G0000576	-	predicted gene, 37902 [Source:MGI Symbol;Acc:MGI:5611130]	-0.15878	0.760139	0.863426	Non
MGP_C57BL6NJ_G0000593	-	predicted gene, 37914 [Source:MGI Symbol;Acc:MGI:5611142]	-0.750267	0.223909	0.402306	Non
MGP_C57BL6NJ_G0000599	-	predicted gene, 37541 [Source:MGI Symbol;Acc:MGI:5610769]	0.403604	0.490395	0.665419	Non
MGP_C57BL6NJ_G0000600	-	predicted gene, 38021 [Source:MGI Symbol;Acc:MGI:5611249]	0.953329	0.0262109	0.0864283	Non
MGP_C57BL6NJ_G0000603	-	predicted gene, 37447 [Source:MGI Symbol;Acc:MGI:5610675]	-0.0187265	0.972387	0.985666	Non
MGP_C57BL6NJ_G0000617	-	cDNA sequence BC055308 [Source:MGI Symbol;Acc:MGI:3039612]	-0.0313111	0.955619	0.97571	Non
MGP_C57BL6NJ_G0000640	-	predicted gene, 37174 [Source:MGI Symbol;Acc:MGI:5610402]	-0.174499	0.571683	0.731223	Non
MGP_C57BL6NJ_G0000644	-	predicted gene, 37478 [Source:MGI Symbol;Acc:MGI:5610706]	-0.81704	0.198247	0.370811	Non
MGP_C57BL6NJ_G0000650	-	predicted gene, 37551 [Source:MGI Symbol;Acc:MGI:5610779]	-0.325538	0.507284	0.67841	Non
MGP_C57BL6NJ_G0000652	-	predicted gene, 37717 [Source:MGI Symbol;Acc:MGI:5610945]	-0.49119	0.462908	0.642418	Non
MGP_C57BL6NJ_G0000657	-	predicted gene, 37510 [Source:MGI Symbol;Acc:MGI:5610738]	-0.975486	0.0925748	0.219478	Non
MGP_C57BL6NJ_G0000659	-	predicted gene, 38248 [Source:MGI Symbol;Acc:MGI:5611476]	-0.69648	0.270981	0.456807	Non
MGP_C57BL6NJ_G0000662	-	predicted gene, 37868 [Source:MGI Symbol;Acc:MGI:5611096]	0.307585	0.594503	0.748294	Non
MGP_C57BL6NJ_G0000663	-	predicted gene, 37407 [Source:MGI Symbol;Acc:MGI:5610635]	0.360723	0.490093	0.665195	Non
MGP_C57BL6NJ_G0000673	-	predicted gene, 37084 [Source:MGI Symbol;Acc:MGI:5610312]	-0.231345	0.733013	0.845368	Non
MGP_C57BL6NJ_G0000677	-	predicted gene, 37120 [Source:MGI Symbol;Acc:MGI:5610348]	-0.685487	0.148455	0.305372	Non
MGP_C57BL6NJ_G0000679	-	predicted gene, 26616 [Source:MGI Symbol;Acc:MGI:5477110]	0.345147	0.544226	0.70897	Non
MGP_C57BL6NJ_G0000683	-	predicted gene, 37935 [Source:MGI Symbol;Acc:MGI:5611163]	0.255061	0.511979	0.682051	Non
MGP_C57BL6NJ_G0000685	-	predicted gene, 37677 [Source:MGI Symbol;Acc:MGI:5610905]	-0.621517	0.214464	0.390974	Non
MGP_C57BL6NJ_G0000697	-	RIKEN cDNA D130019J16 gene [Source:MGI Symbol;Acc:MGI:2443523]	-0.0758755	0.903487	0.948599	Non
MGP_C57BL6NJ_G0000698	-	predicted gene, 37534 [Source:MGI Symbol;Acc:MGI:5610762]	0.500679	0.403558	0.590842	Non
MGP_C57BL6NJ_G0000699	-	predicted gene, 37632 [Source:MGI Symbol;Acc:MGI:5610860]	0.577003	0.331487	0.519802	Non
MGP_C57BL6NJ_G0000704	-	predicted gene, 37045 [Source:MGI Symbol;Acc:MGI:5610273]	-0.374943	0.508037	0.679026	Non
MGP_C57BL6NJ_G0000724	-	predicted gene, 37671 [Source:MGI Symbol;Acc:MGI:5610899]	-0.237434	0.425658	0.610307	Non
MGP_C57BL6NJ_G0000725	-	predicted gene, 37893 [Source:MGI Symbol;Acc:MGI:5611121]	-1.33725	0.00215969	0.01313	Down
MGP_C57BL6NJ_G0000730	-	predicted gene, 37669 [Source:MGI Symbol;Acc:MGI:5610897]	-0.661823	0.231667	0.412036	Non
MGP_C57BL6NJ_G0000732	-	predicted gene, 38352 [Source:MGI Symbol;Acc:MGI:5611580]	0.323861	0.580162	0.737114	Non
MGP_C57BL6NJ_G0000735	-	predicted gene 9694 [Source:MGI Symbol;Acc:MGI:3780102]	-0.0350892	0.954623	0.975073	Non
MGP_C57BL6NJ_G0000736	-	RIKEN cDNA 9430034N14 gene [Source:MGI Symbol;Acc:MGI:2444791]	-1.13567	0.0308034	0.0975901	Down
MGP_C57BL6NJ_G0000739	-	predicted gene, 38043 [Source:MGI Symbol;Acc:MGI:5611271]	0.395243	0.404962	0.592084	Non
MGP_C57BL6NJ_G0000747	-	predicted gene, 37861 [Source:MGI Symbol;Acc:MGI:5611089]	0.544022	0.381728	0.570128	Non
MGP_C57BL6NJ_G0000749	-	predicted gene, 37848 [Source:MGI Symbol;Acc:MGI:5611076]	0.214788	0.649203	0.786801	Non
MGP_C57BL6NJ_G0000753	-	RIKEN cDNA 4933417C20 gene [Source:MGI Symbol;Acc:MGI:1918378]	0.0157173	0.976444	0.987865	Non
MGP_C57BL6NJ_G0000755	-	predicted gene, 37212 [Source:MGI Symbol;Acc:MGI:5610440]	-0.914707	0.119754	0.263439	Non
MGP_C57BL6NJ_G0000760	-	predicted gene, 38329 [Source:MGI Symbol;Acc:MGI:5611557]	1.19478	0.0140127	0.0538684	Up
MGP_C57BL6NJ_G0000768	-	predicted gene, 37357 [Source:MGI Symbol;Acc:MGI:5610585]	-1.20893	0.0301902	0.0960982	Down
MGP_C57BL6NJ_G0000772	-	predicted gene, 37411 [Source:MGI Symbol;Acc:MGI:5610639]	-1.48772	0.00928737	0.0394487	Down
MGP_C57BL6NJ_G0000774	-	predicted gene, 37403 [Source:MGI Symbol;Acc:MGI:5610631]	0.45353	0.235514	0.416402	Non
MGP_C57BL6NJ_G0000782	-	predicted gene, 38381 [Source:MGI Symbol;Acc:MGI:5611609]	0.427743	0.528861	0.69584	Non
MGP_C57BL6NJ_G0000784	-	predicted gene, 37154 [Source:MGI Symbol;Acc:MGI:5610382]	-0.357438	0.327796	0.516751	Non
MGP_C57BL6NJ_G0000795	-	predicted gene, 37490 [Source:MGI Symbol;Acc:MGI:5610718]	1.09784	0.037674	0.112794	Up
MGP_C57BL6NJ_G0000797	-	predicted gene, 37960 [Source:MGI Symbol;Acc:MGI:5611188]	0.10092	0.875267	0.931754	Non
MGP_C57BL6NJ_G0000804	-	RIKEN cDNA 4930527J03 gene [Source:MGI Symbol;Acc:MGI:1922414]	1.18878	0.0870142	0.209619	Non
MGP_C57BL6NJ_G0000805	-	predicted gene, 38300 [Source:MGI Symbol;Acc:MGI:5611528]	-0.181347	0.337959	0.526893	Non
MGP_C57BL6NJ_G0000808	-	predicted gene, 37033 [Source:MGI Symbol;Acc:MGI:5610261]	-0.0630923	0.91572	0.954431	Non
MGP_C57BL6NJ_G0000813	-	predicted gene, 37664 [Source:MGI Symbol;Acc:MGI:5610892]	-0.963221	0.0878852	0.211148	Non
MGP_C57BL6NJ_G0000819	-	predicted gene, 37069 [Source:MGI Symbol;Acc:MGI:5610297]	0.0989893	0.515516	0.685085	Non
MGP_C57BL6NJ_G0000823	-	predicted gene, 37785 [Source:MGI Symbol;Acc:MGI:5611013]	-1.12337	0.0764324	0.18992	Non
MGP_C57BL6NJ_G0000830	-	predicted gene, 37254 [Source:MGI Symbol;Acc:MGI:5610482]	0.125637	0.655714	0.791805	Non
MGP_C57BL6NJ_G0000836	-	predicted gene, 37074 [Source:MGI Symbol;Acc:MGI:5610302]	-0.0461751	0.881497	0.935266	Non
MGP_C57BL6NJ_G0000840	-	RIKEN cDNA A730013G03 gene [Source:MGI Symbol;Acc:MGI:2445118]	-0.370482	0.483065	0.659338	Non
MGP_C57BL6NJ_G0000842	-	predicted gene, 37691 [Source:MGI Symbol;Acc:MGI:5610919]	0.333586	0.18072	0.348231	Non
MGP_C57BL6NJ_G0000845	-	predicted gene, 37783 [Source:MGI Symbol;Acc:MGI:5611011]	0.380402	0.53306	0.699036	Non
MGP_C57BL6NJ_G0000850	-	RIKEN cDNA 9630010A21 gene [Source:MGI Symbol;Acc:MGI:2442787]	-0.111233	0.864787	0.926206	Non
MGP_C57BL6NJ_G0000851	-	predicted gene, 37366 [Source:MGI Symbol;Acc:MGI:5610594]	-0.802274	0.0205347	0.0718302	Non
MGP_C57BL6NJ_G0000852	-	predicted gene, 37132 [Source:MGI Symbol;Acc:MGI:5610360]	-0.986634	0.148283	0.30508	Non
MGP_C57BL6NJ_G0000858	-	predicted gene, 37786 [Source:MGI Symbol;Acc:MGI:5611014]	0.320776	0.485029	0.661021	Non
MGP_C57BL6NJ_G0000875	-	RIKEN cDNA 4932442E05 gene [Source:MGI Symbol;Acc:MGI:1921665]	-0.761464	0.180987	0.348617	Non
MGP_C57BL6NJ_G0000892	-	predicted gene 9910 [Source:MGI Symbol;Acc:MGI:3642577]	0.244632	0.4787	0.65582	Non
MGP_C57BL6NJ_G0000893	-	predicted gene 3807 [Source:MGI Symbol;Acc:MGI:3781980]	-0.0872488	0.872189	0.930276	Non
MGP_C57BL6NJ_G0000902	-	RIKEN cDNA 4930423C22 gene [Source:MGI Symbol;Acc:MGI:1921878]	-0.299736	0.630312	0.77396	Non
MGP_C57BL6NJ_G0000908	-	predicted gene, 37019 [Source:MGI Symbol;Acc:MGI:5610247]	-0.591423	0.159073	0.319611	Non
MGP_C57BL6NJ_G0000910	-	predicted gene, 37899 [Source:MGI Symbol;Acc:MGI:5611127]	-0.500344	0.277587	0.464057	Non
MGP_C57BL6NJ_G0000912	-	predicted gene, 30238 [Source:MGI Symbol;Acc:MGI:5589397]	0.116704	0.480313	0.657032	Non
MGP_C57BL6NJ_G0000922	-	RIKEN cDNA A930032L01 gene [Source:MGI Symbol;Acc:MGI:1925083]	-0.0807693	0.871947	0.930112	Non
MGP_C57BL6NJ_G0000927	-	predicted gene, 33366 [Source:MGI Symbol;Acc:MGI:5592525]	0.154692	0.756164	0.860499	Non
MGP_C57BL6NJ_G0000945	-	RIKEN cDNA C130012C08 gene [Source:MGI Symbol;Acc:MGI:2145684]	-0.43213	0.416548	0.602486	Non
MGP_C57BL6NJ_G0000947	-	-	-0.19618	0.140203	0.294209	Non
MGP_C57BL6NJ_G0000949	-	predicted gene 43766 [Source:MGI Symbol;Acc:MGI:5663903]	0.379706	0.302575	0.49036	Non
MGP_C57BL6NJ_G0000951	-	-	0.101687	0.833803	0.907979	Non
MGP_C57BL6NJ_G0000952	-	-	0.761988	0.000725934	0.00566564	Non
MGP_C57BL6NJ_G0000953	-	-	-0.761042	0.234811	0.415719	Non
MGP_C57BL6NJ_G0000960	-	predicted gene, 20236 [Source:MGI Symbol;Acc:MGI:5012421]	-0.681683	0.33895	0.527698	Non
MGP_C57BL6NJ_G0000961	-	predicted gene, 31748 [Source:MGI Symbol;Acc:MGI:5590907]	0.101009	0.771712	0.870948	Non
MGP_C57BL6NJ_G0000962	-	predicted gene, 37513 [Source:MGI Symbol;Acc:MGI:5610741]	0.155711	0.782445	0.877902	Non
MGP_C57BL6NJ_G0000973	-	predicted gene, 37310 [Source:MGI Symbol;Acc:MGI:5610538]	-1.76285	0.0106227	0.0435125	Down
MGP_C57BL6NJ_G0000980	-	predicted gene, 37320 [Source:MGI Symbol;Acc:MGI:5610548]	-0.294014	0.63448	0.776608	Non
MGP_C57BL6NJ_G0000981	-	predicted gene, 37296 [Source:MGI Symbol;Acc:MGI:5610524]	0.803232	0.0487613	0.136125	Non
MGP_C57BL6NJ_G0000983	-	RIKEN cDNA 1110025M09 gene [Source:MGI Symbol;Acc:MGI:1915885]	0.884915	0.0239956	0.0807387	Non
MGP_C57BL6NJ_G0000984	-	-	-0.889947	0.164297	0.326893	Non
MGP_C57BL6NJ_G0000991	-	EST AA914427 [Source:MGI Symbol;Acc:MGI:1858439]	0.59136	0.149682	0.306931	Non
MGP_C57BL6NJ_G0000994	-	-	0.343864	0.578606	0.736388	Non
MGP_C57BL6NJ_G0001002	-	predicted gene, 21816 [Source:MGI Symbol;Acc:MGI:5433980]	0.571771	0.343773	0.532573	Non
MGP_C57BL6NJ_G0001003	-	RIKEN cDNA 9430092D12 gene [Source:MGI Symbol;Acc:MGI:1924677]	0.372362	0.257283	0.440744	Non
MGP_C57BL6NJ_G0001004	-	predicted gene, 38071 [Source:MGI Symbol;Acc:MGI:5611299]	-0.761303	0.150747	0.308449	Non
MGP_C57BL6NJ_G0001005	-	RIKEN cDNA 9430053O09 gene [Source:MGI Symbol;Acc:MGI:2442604]	-0.145803	0.71966	0.836327	Non
MGP_C57BL6NJ_G0001011	-	RIKEN cDNA C130023A14 gene [Source:MGI Symbol;Acc:MGI:2442654]	-0.746066	0.0175388	0.063856	Non
MGP_C57BL6NJ_G0001012	-	RIKEN cDNA 9530003O04 gene [Source:MGI Symbol;Acc:MGI:1924641]	0.0860994	0.878723	0.933406	Non
MGP_C57BL6NJ_G0001013	-	predicted gene, 37694 [Source:MGI Symbol;Acc:MGI:5610922]	-1.85468	0.00179379	0.0114057	Down
MGP_C57BL6NJ_G0001022	-	predicted gene, 38099 [Source:MGI Symbol;Acc:MGI:5611327]	1.11104	0.0985031	0.22964	Non
MGP_C57BL6NJ_G0001024	-	RIKEN cDNA E430014B02 gene [Source:MGI Symbol;Acc:MGI:2445017]	-1.41733	0.0236951	0.0800636	Down
MGP_C57BL6NJ_G0001028	-	predicted gene, 37248 [Source:MGI Symbol;Acc:MGI:5610476]	0.369404	0.548031	0.712287	Non
MGP_C57BL6NJ_G0001029	-	predicted gene 6934 [Source:MGI Symbol;Acc:MGI:3648115]	-0.0499279	0.931707	0.963276	Non
MGP_C57BL6NJ_G0001030	-	predicted gene, 37593 [Source:MGI Symbol;Acc:MGI:5610821]	-0.183976	0.756592	0.860706	Non
MGP_C57BL6NJ_G0001031	-	predicted gene, 37266 [Source:MGI Symbol;Acc:MGI:5610494]	-0.332153	0.552643	0.716369	Non
MGP_C57BL6NJ_G0001032	-	predicted gene, 37176 [Source:MGI Symbol;Acc:MGI:5610404]	-1.13246	0.000338782	0.00315453	Down
MGP_C57BL6NJ_G0001034	-	predicted gene, 37639 [Source:MGI Symbol;Acc:MGI:5610867]	-0.0530305	0.892487	0.941957	Non
MGP_C57BL6NJ_G0001039	-	predicted gene 2238 [Source:MGI Symbol;Acc:MGI:3780408]	-1.0195	0.107461	0.244471	Non
MGP_C57BL6NJ_G0001041	-	predicted gene, 36989 [Source:MGI Symbol;Acc:MGI:5610217]	-1.23561	0.000711602	0.00558712	Down
MGP_C57BL6NJ_G0001048	-	predicted gene, 37774 [Source:MGI Symbol;Acc:MGI:5611002]	0.0765429	0.892132	0.941757	Non
MGP_C57BL6NJ_G0001051	-	RIKEN cDNA D330025C20 gene [Source:MGI Symbol;Acc:MGI:3588219]	-0.567785	0.335865	0.52467	Non
MGP_C57BL6NJ_G0001058	-	predicted gene, 38386 [Source:MGI Symbol;Acc:MGI:5611614]	1.09293	0.0432484	0.124831	Up
MGP_C57BL6NJ_G0001061	-	RIKEN cDNA C630004M23 gene [Source:MGI Symbol;Acc:MGI:3642399]	-0.149806	0.663041	0.796804	Non
MGP_C57BL6NJ_G0001071	-	predicted gene, 37289 [Source:MGI Symbol;Acc:MGI:5610517]	-0.76217	0.175447	0.341396	Non
MGP_C57BL6NJ_G0001074	-	predicted gene, 37824 [Source:MGI Symbol;Acc:MGI:5611052]	-0.221185	0.45444	0.63546	Non
MGP_C57BL6NJ_G0001075	-	predicted gene, 37811 [Source:MGI Symbol;Acc:MGI:5611039]	1.37488	0.000836175	0.00633243	Up
MGP_C57BL6NJ_G0001076	-	predicted gene, 37356 [Source:MGI Symbol;Acc:MGI:5610584]	0.167492	0.732231	0.844699	Non
MGP_C57BL6NJ_G0001079	-	predicted gene, 37780 [Source:MGI Symbol;Acc:MGI:5611008]	-0.453125	0.416487	0.602439	Non
MGP_C57BL6NJ_G0001080	-	predicted gene, 37160 [Source:MGI Symbol;Acc:MGI:5610388]	-0.873064	0.0475048	0.133541	Non
MGP_C57BL6NJ_G0001081	-	RIKEN cDNA D930036K23 gene [Source:MGI Symbol;Acc:MGI:2442341]	-0.235855	0.510804	0.681288	Non
MGP_C57BL6NJ_G0001083	-	predicted gene, 37499 [Source:MGI Symbol;Acc:MGI:5610727]	-0.308016	0.178649	0.345895	Non
MGP_C57BL6NJ_G0001084	-	predicted gene 13320 [Source:MGI Symbol;Acc:MGI:3649935]	0.10817	0.746927	0.854815	Non
MGP_C57BL6NJ_G0001088	-	predicted gene, 38273 [Source:MGI Symbol;Acc:MGI:5611501]	0.143943	0.775349	0.873498	Non
MGP_C57BL6NJ_G0001090	-	predicted gene, 37891 [Source:MGI Symbol;Acc:MGI:5611119]	-1.63077	0.00592498	0.0281547	Down
MGP_C57BL6NJ_G0001094	-	predicted gene, 38309 [Source:MGI Symbol;Acc:MGI:5611537]	0.611173	0.0299969	0.0956721	Non
MGP_C57BL6NJ_G0001099	-	predicted gene, 38299 [Source:MGI Symbol;Acc:MGI:5611527]	-1.06647	0.00261393	0.0151494	Down
MGP_C57BL6NJ_G0001101	-	predicted gene 43128 [Source:MGI Symbol;Acc:MGI:5663265]	0.294517	0.649388	0.786813	Non
MGP_C57BL6NJ_G0001103	-	predicted gene 43760 [Source:MGI Symbol;Acc:MGI:5663897]	-0.881531	0.0970982	0.227243	Non
MGP_C57BL6NJ_G0001104	-	predicted gene 10829 [Source:MGI Symbol;Acc:MGI:3641721]	-0.095553	0.873017	0.930684	Non
MGP_C57BL6NJ_G0001106	-	predicted gene 43621 [Source:MGI Symbol;Acc:MGI:5663758]	0.952024	0.063103	0.164923	Non
MGP_C57BL6NJ_G0001109	-	predicted gene, 44291 [Source:MGI Symbol;Acc:MGI:5690683]	0.435996	0.427977	0.612332	Non
MGP_C57BL6NJ_G0001115	-	predicted gene, 44027 [Source:MGI Symbol;Acc:MGI:5690419]	0.296011	0.605039	0.756066	Non
MGP_C57BL6NJ_G0001129	-	RIKEN cDNA 2810405F15 gene [Source:MGI Symbol;Acc:MGI:1917224]	1.91954	0.000974871	0.00714496	Up
MGP_C57BL6NJ_G0001131	-	predicted gene 10766 [Source:MGI Symbol;Acc:MGI:3642134]	0.86612	0.0186909	0.0669471	Non
MGP_C57BL6NJ_G0001132	-	predicted gene 4430 [Source:MGI Symbol;Acc:MGI:3782614]	0.39613	0.148105	0.30489	Non
MGP_C57BL6NJ_G0001133	-	predicted gene 4430 [Source:MGI Symbol;Acc:MGI:3782614]	0.123005	0.351886	0.541156	Non
MGP_C57BL6NJ_G0001136	-	predicted gene, 37274 [Source:MGI Symbol;Acc:MGI:5610502]	-0.314012	0.567584	0.72825	Non
MGP_C57BL6NJ_G0001137	-	predicted gene, 37790 [Source:MGI Symbol;Acc:MGI:5611018]	-1.05463	0.0759851	0.189168	Non
MGP_C57BL6NJ_G0001138	-	predicted gene, 34294 [Source:MGI Symbol;Acc:MGI:5593453]	-0.2594	0.529613	0.696479	Non
MGP_C57BL6NJ_G0001143	-	predicted gene, 38001 [Source:MGI Symbol;Acc:MGI:5611229]	-0.17267	0.745	0.853595	Non
MGP_C57BL6NJ_G0001150	-	predicted gene 42944 [Source:MGI Symbol;Acc:MGI:5663081]	0.371905	0.268308	0.453829	Non
MGP_C57BL6NJ_G0001166	-	RIKEN cDNA 1600017P15 gene [Source:MGI Symbol;Acc:MGI:1920499]	0.276108	0.610646	0.760157	Non
MGP_C57BL6NJ_G0001170	-	predicted gene, 37123 [Source:MGI Symbol;Acc:MGI:5610351]	-0.464135	0.273405	0.459442	Non
MGP_C57BL6NJ_G0001171	-	predicted gene, 37353 [Source:MGI Symbol;Acc:MGI:5610581]	-0.218975	0.707456	0.829003	Non
MGP_C57BL6NJ_G0001173	-	predicted gene, 19445 [Source:MGI Symbol;Acc:MGI:5011630]	0.102826	0.828061	0.904617	Non
MGP_C57BL6NJ_G0001177	-	predicted gene 43667 [Source:MGI Symbol;Acc:MGI:5663804]	-0.00326019	0.988417	0.994526	Non
MGP_C57BL6NJ_G0001178	-	predicted gene 43668 [Source:MGI Symbol;Acc:MGI:5663805]	0.141628	0.40409	0.591511	Non
MGP_C57BL6NJ_G0001179	-	predicted gene 42692 [Source:MGI Symbol;Acc:MGI:5662829]	0.0141126	0.97686	0.98811	Non
MGP_C57BL6NJ_G0001180	-	predicted gene 42693 [Source:MGI Symbol;Acc:MGI:5662830]	0.571229	0.220345	0.398193	Non
MGP_C57BL6NJ_G0001182	-	predicted gene 43203 [Source:MGI Symbol;Acc:MGI:5663340]	-0.833743	0.136989	0.289443	Non
MGP_C57BL6NJ_G0001183	-	RIKEN cDNA 8430422M14 gene [Source:MGI Symbol;Acc:MGI:1925753]	0.439424	0.0015528	0.0101713	Non
MGP_C57BL6NJ_G0001184	-	predicted gene 43080 [Source:MGI Symbol;Acc:MGI:5663217]	-0.757547	0.0325811	0.101577	Non
MGP_C57BL6NJ_G0001185	-	-	-0.87702	0.0268381	0.0878735	Non
MGP_C57BL6NJ_G0001187	-	predicted gene 43488 [Source:MGI Symbol;Acc:MGI:5663625]	0.286546	0.666513	0.799601	Non
MGP_C57BL6NJ_G0001189	-	predicted gene 42922 [Source:MGI Symbol;Acc:MGI:5663059]	-0.400586	0.388051	0.575872	Non
MGP_C57BL6NJ_G0001190	-	predicted gene 43820 [Source:MGI Symbol;Acc:MGI:5663957]	0.648549	0.287633	0.474821	Non
MGP_C57BL6NJ_G0001191	-	predicted gene 43414 [Source:MGI Symbol;Acc:MGI:5663551]	-0.358585	0.570209	0.730185	Non
MGP_C57BL6NJ_G0001197	-	predicted gene, 44136 [Source:MGI Symbol;Acc:MGI:5690528]	-1.10421	0.0662613	0.171021	Non
MGP_C57BL6NJ_G0001204	-	predicted gene, 38124 [Source:MGI Symbol;Acc:MGI:5611352]	-0.25702	0.295162	0.482837	Non
MGP_C57BL6NJ_G0001205	-	RIKEN cDNA 5930409G06 gene [Source:MGI Symbol;Acc:MGI:1924316]	0.0227131	0.885104	0.937667	Non
MGP_C57BL6NJ_G0001206	-	predicted gene 2136 [Source:MGI Symbol;Acc:MGI:3780305]	0.115223	0.486632	0.662344	Non
MGP_C57BL6NJ_G0001207	-	predicted gene, 37345 [Source:MGI Symbol;Acc:MGI:5610573]	0.0616038	0.781955	0.877531	Non
MGP_C57BL6NJ_G0001215	-	predicted gene, 37548 [Source:MGI Symbol;Acc:MGI:5610776]	0.331441	0.580894	0.737706	Non
MGP_C57BL6NJ_G0001218	-	predicted gene, 38357 [Source:MGI Symbol;Acc:MGI:5611585]	-0.6695	0.31557	0.504352	Non
MGP_C57BL6NJ_G0001219	-	RIKEN cDNA 4930577N17 gene [Source:MGI Symbol;Acc:MGI:1914996]	0.409465	0.216641	0.393742	Non
MGP_C57BL6NJ_G0001228	-	predicted gene, 37342 [Source:MGI Symbol;Acc:MGI:5610570]	0.378449	0.561478	0.723387	Non
MGP_C57BL6NJ_G0001247	-	predicted gene, 19817 [Source:MGI Symbol;Acc:MGI:5012002]	0.43761	0.397983	0.58596	Non
MGP_C57BL6NJ_G0001248	-	predicted gene 42607 [Source:MGI Symbol;Acc:MGI:5662744]	-0.793693	0.203854	0.377815	Non
MGP_C57BL6NJ_G0001249	-	predicted gene 42608 [Source:MGI Symbol;Acc:MGI:5662745]	-0.265936	0.270556	0.456441	Non
MGP_C57BL6NJ_G0001251	-	predicted gene 42840 [Source:MGI Symbol;Acc:MGI:5662977]	0.203199	0.668616	0.801344	Non
MGP_C57BL6NJ_G0001255	-	predicted gene 43437 [Source:MGI Symbol;Acc:MGI:5663574]	-0.0497567	0.744913	0.853543	Non
MGP_C57BL6NJ_G0001256	-	expressed sequence BB187690 [Source:MGI Symbol;Acc:MGI:2140033]	0.451656	0.151973	0.310134	Non
MGP_C57BL6NJ_G0001259	-	RIKEN cDNA A930028O11 gene [Source:MGI Symbol;Acc:MGI:1925070]	-0.198487	0.752619	0.858098	Non
MGP_C57BL6NJ_G0001266	-	predicted gene, 37776 [Source:MGI Symbol;Acc:MGI:5611004]	-1.32245	0.00366097	0.0194694	Down
MGP_C57BL6NJ_G0001268	-	predicted gene, 37078 [Source:MGI Symbol;Acc:MGI:5610306]	0.458695	0.199211	0.372079	Non
MGP_C57BL6NJ_G0001270	-	predicted gene 42568 [Source:MGI Symbol;Acc:MGI:5662705]	-0.706921	0.00327924	0.0179254	Non
MGP_C57BL6NJ_G0001273	-	predicted gene, 37056 [Source:MGI Symbol;Acc:MGI:5610284]	0.0600719	0.81617	0.898736	Non
MGP_C57BL6NJ_G0001275	-	predicted gene, 37464 [Source:MGI Symbol;Acc:MGI:5610692]	0.188976	0.710465	0.831066	Non
MGP_C57BL6NJ_G0001276	-	predicted gene, 37672 [Source:MGI Symbol;Acc:MGI:5610900]	-1.6638	0.0035684	0.0190984	Down
MGP_C57BL6NJ_G0001289	-	predicted gene, 19439 [Source:MGI Symbol;Acc:MGI:5011624]	-0.129517	0.115451	0.257224	Non
MGP_C57BL6NJ_G0001290	-	predicted gene 10253 [Source:MGI Symbol;Acc:MGI:3641796]	0.846114	0.196885	0.369052	Non
MGP_C57BL6NJ_G0001291	-	predicted gene 43737 [Source:MGI Symbol;Acc:MGI:5663874]	-0.0485636	0.602973	0.754465	Non
MGP_C57BL6NJ_G0001292	-	predicted gene 45477 [Source:MGI Symbol;Acc:MGI:5791313]	-0.102183	0.878376	0.933261	Non
MGP_C57BL6NJ_G0001297	-	predicted gene, 37500 [Source:MGI Symbol;Acc:MGI:5610728]	0.298214	0.625458	0.770849	Non
MGP_C57BL6NJ_G0001299	-	RIKEN cDNA E330034L11 gene [Source:MGI Symbol;Acc:MGI:3026962]	-0.188274	0.123046	0.268207	Non
MGP_C57BL6NJ_G0001300	-	predicted gene 43375 [Source:MGI Symbol;Acc:MGI:5663512]	-0.521963	0.291758	0.479514	Non
MGP_C57BL6NJ_G0001301	-	predicted gene, 38227 [Source:MGI Symbol;Acc:MGI:5611455]	-0.679486	0.21483	0.391469	Non
MGP_C57BL6NJ_G0001302	-	predicted gene 43534 [Source:MGI Symbol;Acc:MGI:5663671]	1.13008	0.0601194	0.159112	Non
MGP_C57BL6NJ_G0001303	-	predicted gene 42783 [Source:MGI Symbol;Acc:MGI:5662920]	-0.225014	0.530204	0.696879	Non
MGP_C57BL6NJ_G0001304	-	predicted gene 42782 [Source:MGI Symbol;Acc:MGI:5662919]	0.469741	0.349479	0.538562	Non
MGP_C57BL6NJ_G0001314	-	predicted gene 43071 [Source:MGI Symbol;Acc:MGI:5663208]	-0.594694	0.119304	0.262776	Non
MGP_C57BL6NJ_G0001315	-	predicted gene, 38253 [Source:MGI Symbol;Acc:MGI:5611481]	-1.18072	0.0384026	0.114394	Down
MGP_C57BL6NJ_G0001317	-	predicted gene 43745 [Source:MGI Symbol;Acc:MGI:5663882]	-0.578555	0.378808	0.567694	Non
MGP_C57BL6NJ_G0001318	-	predicted gene 43099 [Source:MGI Symbol;Acc:MGI:5663236]	-0.366356	0.490165	0.665209	Non
MGP_C57BL6NJ_G0001319	-	predicted gene, 37859 [Source:MGI Symbol;Acc:MGI:5611087]	-0.0412928	0.9074	0.950493	Non
MGP_C57BL6NJ_G0001320	-	predicted gene 43435 [Source:MGI Symbol;Acc:MGI:5663572]	-0.0629078	0.904398	0.949032	Non
MGP_C57BL6NJ_G0001326	-	predicted gene 42940 [Source:MGI Symbol;Acc:MGI:5663077]	0.0779004	0.8402	0.911908	Non
MGP_C57BL6NJ_G0001327	-	predicted gene 42892 [Source:MGI Symbol;Acc:MGI:5663029]	-0.765494	0.168844	0.33301	Non
MGP_C57BL6NJ_G0001328	-	predicted gene, 37773 [Source:MGI Symbol;Acc:MGI:5611001]	0.141208	0.330042	0.518768	Non
MGP_C57BL6NJ_G0001329	-	predicted gene, 37928 [Source:MGI Symbol;Acc:MGI:5611156]	-0.336855	0.00817424	0.0359536	Non
MGP_C57BL6NJ_G0001330	-	predicted gene, 32444 [Source:MGI Symbol;Acc:MGI:5591603]	-0.00816689	0.949411	0.972546	Non
MGP_C57BL6NJ_G0001332	-	predicted gene 43300 [Source:MGI Symbol;Acc:MGI:5663437]	-1.03614	0.00227134	0.0136557	Down
MGP_C57BL6NJ_G0001336	-	predicted gene 42928 [Source:MGI Symbol;Acc:MGI:5663065]	0.854485	0.168074	0.33193	Non
MGP_C57BL6NJ_G0001337	-	predicted gene 42929 [Source:MGI Symbol;Acc:MGI:5663066]	-0.371296	0.446195	0.628305	Non
MGP_C57BL6NJ_G0001338	-	predicted gene 43823 [Source:MGI Symbol;Acc:MGI:5663960]	0.539516	0.156681	0.316232	Non
MGP_C57BL6NJ_G0001340	-	predicted gene 43609 [Source:MGI Symbol;Acc:MGI:5663746]	-0.575924	0.263018	0.447673	Non
MGP_C57BL6NJ_G0001341	-	RIKEN cDNA 4633401B06 gene [Source:MGI Symbol;Acc:MGI:1918078]	-0.567207	0.324299	0.513287	Non
MGP_C57BL6NJ_G0001342	-	predicted gene 42544 [Source:MGI Symbol;Acc:MGI:5662681]	0.230677	0.684146	0.812375	Non
MGP_C57BL6NJ_G0001352	-	predicted gene 43327 [Source:MGI Symbol;Acc:MGI:5663464]	0.970821	0.0658498	0.170148	Non
MGP_C57BL6NJ_G0001353	-	predicted gene 43011 [Source:MGI Symbol;Acc:MGI:5663148]	0.199786	0.72105	0.837218	Non
MGP_C57BL6NJ_G0001360	-	RIKEN cDNA A930036I15 gene [Source:MGI Symbol;Acc:MGI:1925217]	-1.70926	0.00447037	0.022586	Down
MGP_C57BL6NJ_G0001361	-	predicted gene 43322 [Source:MGI Symbol;Acc:MGI:5663459]	0.461268	0.421615	0.606624	Non
MGP_C57BL6NJ_G0001363	-	predicted gene 43750 [Source:MGI Symbol;Acc:MGI:5663887]	0.840952	0.164151	0.326679	Non
MGP_C57BL6NJ_G0001364	-	predicted gene 43751 [Source:MGI Symbol;Acc:MGI:5663888]	-0.0303666	0.957428	0.97708	Non
MGP_C57BL6NJ_G0001366	-	RIKEN cDNA C230031I18 gene [Source:MGI Symbol;Acc:MGI:2445192]	-0.21991	0.71084	0.831199	Non
MGP_C57BL6NJ_G0001368	-	predicted gene 42972 [Source:MGI Symbol;Acc:MGI:5663109]	-0.281992	0.611632	0.760796	Non
MGP_C57BL6NJ_G0001370	-	predicted gene 42970 [Source:MGI Symbol;Acc:MGI:5663107]	0.549442	0.0781338	0.192956	Non
MGP_C57BL6NJ_G0001374	-	predicted gene 43654 [Source:MGI Symbol;Acc:MGI:5663791]	-1.30771	0.0297622	0.0951155	Down
MGP_C57BL6NJ_G0001390	-	predicted gene 42872 [Source:MGI Symbol;Acc:MGI:5663009]	-0.0506977	0.914701	0.954012	Non
MGP_C57BL6NJ_G0001391	-	predicted gene 42876 [Source:MGI Symbol;Acc:MGI:5663013]	0.730687	0.209091	0.384729	Non
MGP_C57BL6NJ_G0001392	-	predicted gene 42874 [Source:MGI Symbol;Acc:MGI:5663011]	-0.227492	0.741145	0.851182	Non
MGP_C57BL6NJ_G0001393	-	predicted gene 42873 [Source:MGI Symbol;Acc:MGI:5663010]	0.821486	0.166258	0.329687	Non
MGP_C57BL6NJ_G0001395	-	RIKEN cDNA 2810428J06 gene [Source:MGI Symbol;Acc:MGI:1914308]	-0.200035	0.582854	0.739322	Non
MGP_C57BL6NJ_G0001396	-	predicted gene 43379 [Source:MGI Symbol;Acc:MGI:5663516]	0.147965	0.454972	0.635873	Non
MGP_C57BL6NJ_G0001400	-	predicted gene 42822 [Source:MGI Symbol;Acc:MGI:5662959]	0.93661	0.117024	0.259376	Non
MGP_C57BL6NJ_G0001402	-	predicted gene 43088 [Source:MGI Symbol;Acc:MGI:5663225]	-1.06136	0.0750401	0.187551	Non
MGP_C57BL6NJ_G0001414	-	predicted gene 43185 [Source:MGI Symbol;Acc:MGI:5663322]	-0.227601	0.70983	0.830808	Non
MGP_C57BL6NJ_G0001415	-	predicted gene 42967 [Source:MGI Symbol;Acc:MGI:5663104]	-1.34672	0.0125387	0.0493437	Down
MGP_C57BL6NJ_G0001416	-	predicted gene 43859 [Source:MGI Symbol;Acc:MGI:5663996]	-1.19586	0.00250366	0.0146845	Down
MGP_C57BL6NJ_G0001417	-	predicted gene 43858 [Source:MGI Symbol;Acc:MGI:5663995]	-1.45463	1.04e-05	0.000210625	Down
MGP_C57BL6NJ_G0001418	-	predicted gene 43857 [Source:MGI Symbol;Acc:MGI:5663994]	0.118222	0.629327	0.773394	Non
MGP_C57BL6NJ_G0001433	-	predicted gene 43314 [Source:MGI Symbol;Acc:MGI:5663451]	-0.443131	0.413816	0.600152	Non
MGP_C57BL6NJ_G0001435	-	predicted gene 43362 [Source:MGI Symbol;Acc:MGI:5663499]	0.135469	0.816252	0.898779	Non
MGP_C57BL6NJ_G0001437	-	predicted gene 43485 [Source:MGI Symbol;Acc:MGI:5663622]	-0.840581	0.164511	0.327113	Non
MGP_C57BL6NJ_G0001441	-	predicted gene, 37689 [Source:MGI Symbol;Acc:MGI:5610917]	-0.477162	0.434954	0.618257	Non
MGP_C57BL6NJ_G0001453	-	predicted gene, 20731 [Source:MGI Symbol;Acc:MGI:5313040]	-0.955577	0.122826	0.268049	Non
MGP_C57BL6NJ_G0001456	-	RIKEN cDNA A930004J17 gene [Source:MGI Symbol;Acc:MGI:2442442]	-1.49169	6.3e-05	0.000857473	Down
MGP_C57BL6NJ_G0001457	-	predicted gene, 37711 [Source:MGI Symbol;Acc:MGI:5610939]	-0.134378	0.15436	0.313119	Non
MGP_C57BL6NJ_G0001459	-	predicted gene, 37583 [Source:MGI Symbol;Acc:MGI:5610811]	-0.00898642	0.989438	0.995119	Non
MGP_C57BL6NJ_G0001461	-	RIKEN cDNA C630004L07 gene [Source:MGI Symbol;Acc:MGI:3641643]	0.505831	0.417217	0.603108	Non
MGP_C57BL6NJ_G0001464	-	predicted gene, 37795 [Source:MGI Symbol;Acc:MGI:5611023]	-0.607877	0.00421772	0.0216333	Non
MGP_C57BL6NJ_G0001466	-	predicted gene 9768 [Source:MGI Symbol;Acc:MGI:3704239]	0.454705	0.0384851	0.11459	Non
MGP_C57BL6NJ_G0001467	-	predicted gene, 37090 [Source:MGI Symbol;Acc:MGI:5610318]	0.330483	0.00281282	0.0160474	Non
MGP_C57BL6NJ_G0001468	-	predicted gene 43679 [Source:MGI Symbol;Acc:MGI:5663816]	-0.953494	0.120233	0.264195	Non
MGP_C57BL6NJ_G0001470	-	predicted gene 42598 [Source:MGI Symbol;Acc:MGI:5662735]	-0.238262	0.695439	0.819831	Non
MGP_C57BL6NJ_G0001473	-	predicted gene 42685 [Source:MGI Symbol;Acc:MGI:5662822]	-0.679416	0.241643	0.423661	Non
MGP_C57BL6NJ_G0001475	-	predicted gene 42686 [Source:MGI Symbol;Acc:MGI:5662823]	-0.447799	0.517364	0.686582	Non
MGP_C57BL6NJ_G0001487	-	predicted gene 43719 [Source:MGI Symbol;Acc:MGI:5663856]	0.206072	0.567511	0.728201	Non
MGP_C57BL6NJ_G0001494	-	predicted gene 42444 [Source:MGI Symbol;Acc:MGI:5662581]	0.521827	0.412928	0.599446	Non
MGP_C57BL6NJ_G0001499	-	predicted gene 43489 [Source:MGI Symbol;Acc:MGI:5663626]	0.195974	0.703909	0.826558	Non
MGP_C57BL6NJ_G0001501	-	predicted gene 43032 [Source:MGI Symbol;Acc:MGI:5663169]	-0.346451	0.122617	0.267807	Non
MGP_C57BL6NJ_G0001503	-	predicted gene 43216 [Source:MGI Symbol;Acc:MGI:5663353]	-0.275235	0.635753	0.777449	Non
MGP_C57BL6NJ_G0001509	-	predicted gene 43054 [Source:MGI Symbol;Acc:MGI:5663191]	-0.235412	0.67954	0.809017	Non
MGP_C57BL6NJ_G0001510	-	predicted gene 43389 [Source:MGI Symbol;Acc:MGI:5663526]	-1.71418	2.72e-05	0.000446261	Down
MGP_C57BL6NJ_G0001511	-	predicted gene 10472 [Source:MGI Symbol;Acc:MGI:3642883]	0.970287	0.0630837	0.164894	Non
MGP_C57BL6NJ_G0001512	-	predicted gene 42585 [Source:MGI Symbol;Acc:MGI:5662722]	-0.789447	0.0956452	0.224898	Non
MGP_C57BL6NJ_G0001513	-	predicted gene 43143 [Source:MGI Symbol;Acc:MGI:5663280]	0.319914	0.613111	0.761592	Non
MGP_C57BL6NJ_G0001519	-	expressed sequence C79130 [Source:MGI Symbol;Acc:MGI:2141307]	-0.124319	0.757322	0.86111	Non
MGP_C57BL6NJ_G0001521	-	predicted gene 43808 [Source:MGI Symbol;Acc:MGI:5663945]	-0.377228	0.199336	0.372202	Non
MGP_C57BL6NJ_G0001522	-	RIKEN cDNA 5930420M18 gene [Source:MGI Symbol;Acc:MGI:2441703]	-0.165018	0.532185	0.698333	Non
MGP_C57BL6NJ_G0001523	-	predicted gene 9924 [Source:MGI Symbol;Acc:MGI:3642216]	0.350693	0.124174	0.269908	Non
MGP_C57BL6NJ_G0001524	-	predicted gene 42798 [Source:MGI Symbol;Acc:MGI:5662935]	-0.531079	0.261304	0.445698	Non
MGP_C57BL6NJ_G0001526	-	predicted gene 43059 [Source:MGI Symbol;Acc:MGI:5663196]	-1.16277	0.0227956	0.0778399	Down
MGP_C57BL6NJ_G0001527	-	RIKEN cDNA 2900076G11 gene [Source:MGI Symbol;Acc:MGI:1920302]	0.580756	0.217424	0.394564	Non
MGP_C57BL6NJ_G0001530	-	predicted gene 10463 [Source:MGI Symbol;Acc:MGI:3642170]	0.62018	0.306286	0.494228	Non
MGP_C57BL6NJ_G0001533	-	predicted gene 10461 [Source:MGI Symbol;Acc:MGI:3642164]	0.823221	0.0148414	0.0562995	Non
MGP_C57BL6NJ_G0001534	-	predicted gene 43852 [Source:MGI Symbol;Acc:MGI:5663989]	0.548628	0.115809	0.257802	Non
MGP_C57BL6NJ_G0001535	-	predicted gene 43692 [Source:MGI Symbol;Acc:MGI:5663829]	-0.24672	0.430148	0.614389	Non
MGP_C57BL6NJ_G0001536	-	predicted gene 43693 [Source:MGI Symbol;Acc:MGI:5663830]	-0.570566	0.19285	0.363899	Non
MGP_C57BL6NJ_G0001538	-	RIKEN cDNA G630022F23 gene [Source:MGI Symbol;Acc:MGI:3704248]	-0.719429	0.0149692	0.0566813	Non
MGP_C57BL6NJ_G0001539	-	predicted gene 42559 [Source:MGI Symbol;Acc:MGI:5662696]	0.719533	0.199285	0.372179	Non
MGP_C57BL6NJ_G0001540	-	predicted gene 43457 [Source:MGI Symbol;Acc:MGI:5663594]	0.0463839	0.865998	0.926745	Non
MGP_C57BL6NJ_G0001544	-	predicted gene 43860 [Source:MGI Symbol;Acc:MGI:5663997]	0.200031	0.329521	0.518156	Non
MGP_C57BL6NJ_G0001545	-	-	0.320763	0.179453	0.346802	Non
MGP_C57BL6NJ_G0001548	-	-	-0.318301	0.0963912	0.226094	Non
MGP_C57BL6NJ_G0001550	-	predicted gene 42858 [Source:MGI Symbol;Acc:MGI:5662995]	-0.555296	0.101752	0.235137	Non
MGP_C57BL6NJ_G0001552	-	predicted gene 42528 [Source:MGI Symbol;Acc:MGI:5662665]	0.00273947	0.984907	0.992446	Non
MGP_C57BL6NJ_G0001559	-	predicted gene 42462 [Source:MGI Symbol;Acc:MGI:5662599]	0.419586	0.368557	0.557416	Non
MGP_C57BL6NJ_G0001572	-	predicted gene 43508 [Source:MGI Symbol;Acc:MGI:5663645]	0.434672	0.419848	0.60521	Non
MGP_C57BL6NJ_G0001578	-	RIKEN cDNA 1600023N17 gene [Source:MGI Symbol;Acc:MGI:1917038]	-0.216145	0.625131	0.77076	Non
MGP_C57BL6NJ_G0001579	-	predicted gene, 36401 [Source:MGI Symbol;Acc:MGI:5595560]	-1.24474	0.043398	0.125108	Down
MGP_C57BL6NJ_G0001597	-	predicted gene 10048 [Source:MGI Symbol;Acc:MGI:3644560]	0.585006	0.220773	0.398667	Non
MGP_C57BL6NJ_G0001598	-	predicted gene 43318 [Source:MGI Symbol;Acc:MGI:5663455]	0.33682	0.573482	0.732271	Non
MGP_C57BL6NJ_G0001601	-	predicted gene 43317 [Source:MGI Symbol;Acc:MGI:5663454]	-0.377141	0.499674	0.673006	Non
MGP_C57BL6NJ_G0001605	-	predicted gene 43047 [Source:MGI Symbol;Acc:MGI:5663184]	0.618442	0.32513	0.514136	Non
MGP_C57BL6NJ_G0001606	-	predicted gene 42767 [Source:MGI Symbol;Acc:MGI:5662904]	-1.20633	0.0359404	0.109065	Down
MGP_C57BL6NJ_G0001607	-	predicted gene 42768 [Source:MGI Symbol;Acc:MGI:5662905]	0.0493665	0.937139	0.966511	Non
MGP_C57BL6NJ_G0001608	-	predicted gene 42769 [Source:MGI Symbol;Acc:MGI:5662906]	-0.663047	0.0851028	0.205987	Non
MGP_C57BL6NJ_G0001609	-	predicted gene 42770 [Source:MGI Symbol;Acc:MGI:5662907]	-0.371918	0.604578	0.755721	Non
MGP_C57BL6NJ_G0001610	-	predicted gene 43048 [Source:MGI Symbol;Acc:MGI:5663185]	0.517458	0.424364	0.609202	Non
MGP_C57BL6NJ_G0001612	-	predicted gene 42772 [Source:MGI Symbol;Acc:MGI:5662909]	-0.0379192	0.917167	0.955489	Non
MGP_C57BL6NJ_G0001613	-	RIKEN cDNA 2900064K03 gene [Source:MGI Symbol;Acc:MGI:1920226]	-0.559539	0.370211	0.558948	Non
MGP_C57BL6NJ_G0001615	-	predicted gene 42460 [Source:MGI Symbol;Acc:MGI:5662597]	-0.972313	0.0803249	0.197088	Non
MGP_C57BL6NJ_G0001624	-	predicted gene 43175 [Source:MGI Symbol;Acc:MGI:5663312]	-0.379866	0.521096	0.689513	Non
MGP_C57BL6NJ_G0001626	-	predicted gene 43176 [Source:MGI Symbol;Acc:MGI:5663313]	0.708201	0.230739	0.410805	Non
MGP_C57BL6NJ_G0001630	-	predicted gene 43268 [Source:MGI Symbol;Acc:MGI:5663405]	-0.383206	0.00863403	0.0374712	Non
MGP_C57BL6NJ_G0001631	-	predicted gene 43266 [Source:MGI Symbol;Acc:MGI:5663403]	0.31847	0.401467	0.588811	Non
MGP_C57BL6NJ_G0001637	-	predicted gene 42635 [Source:MGI Symbol;Acc:MGI:5662772]	-0.271472	0.616525	0.764227	Non
MGP_C57BL6NJ_G0001643	-	predicted gene 42478 [Source:MGI Symbol;Acc:MGI:5662615]	-0.0894204	0.880472	0.934496	Non
MGP_C57BL6NJ_G0001653	-	predicted gene 43237 [Source:MGI Symbol;Acc:MGI:5663374]	-0.915076	0.19102	0.361848	Non
MGP_C57BL6NJ_G0001655	-	predicted gene 9954 [Source:MGI Symbol;Acc:MGI:3642120]	-0.0330998	0.824321	0.903008	Non
MGP_C57BL6NJ_G0001658	-	RIKEN cDNA C230096K16 gene [Source:MGI Symbol;Acc:MGI:3041194]	-0.314059	0.272195	0.458244	Non
MGP_C57BL6NJ_G0001661	-	RIKEN cDNA 1110003F10 gene [Source:MGI Symbol;Acc:MGI:1915726]	-0.998267	0.0317771	0.0997539	Non
MGP_C57BL6NJ_G0001662	-	predicted gene 43311 [Source:MGI Symbol;Acc:MGI:5663448]	0.124069	0.788448	0.881328	Non
MGP_C57BL6NJ_G0001666	-	predicted gene 42725 [Source:MGI Symbol;Acc:MGI:5662862]	-0.959574	0.0206604	0.0721736	Non
MGP_C57BL6NJ_G0001668	-	predicted gene 42727 [Source:MGI Symbol;Acc:MGI:5662864]	-0.0191143	0.968661	0.983503	Non
MGP_C57BL6NJ_G0001688	-	RIKEN cDNA C530043K16 gene [Source:MGI Symbol;Acc:MGI:2444587]	0.91661	0.0846757	0.20538	Non
MGP_C57BL6NJ_G0001689	-	predicted gene 43279 [Source:MGI Symbol;Acc:MGI:5663416]	-0.41566	0.133408	0.283979	Non
MGP_C57BL6NJ_G0001694	-	predicted gene 42632 [Source:MGI Symbol;Acc:MGI:5662769]	-0.494795	0.371772	0.560941	Non
MGP_C57BL6NJ_G0001696	-	predicted gene 42735 [Source:MGI Symbol;Acc:MGI:5662872]	-1.34382	0.0146651	0.0558433	Down
MGP_C57BL6NJ_G0001710	-	predicted gene 43815 [Source:MGI Symbol;Acc:MGI:5663952]	0.108498	0.85828	0.923155	Non
MGP_C57BL6NJ_G0001713	-	predicted gene 9870 [Source:MGI Symbol;Acc:MGI:3708720]	0.0476644	0.910239	0.951705	Non
MGP_C57BL6NJ_G0001714	-	predicted gene 42572 [Source:MGI Symbol;Acc:MGI:5662709]	-0.519605	0.189892	0.360267	Non
MGP_C57BL6NJ_G0001718	-	predicted gene 42732 [Source:MGI Symbol;Acc:MGI:5662869]	-0.365818	0.000248203	0.00248952	Non
MGP_C57BL6NJ_G0001719	-	predicted gene 43799 [Source:MGI Symbol;Acc:MGI:5663936]	-0.150379	0.821407	0.901515	Non
MGP_C57BL6NJ_G0001723	-	RIKEN cDNA A330058E17 gene [Source:MGI Symbol;Acc:MGI:2442263]	0.707531	0.249078	0.432099	Non
MGP_C57BL6NJ_G0001733	-	RIKEN cDNA A730089K16 gene [Source:MGI Symbol;Acc:MGI:2443970]	-0.135839	0.813268	0.89696	Non
MGP_C57BL6NJ_G0001736	-	RIKEN cDNA 2900064F13 gene [Source:MGI Symbol;Acc:MGI:1920293]	0.224665	0.154328	0.313119	Non
MGP_C57BL6NJ_G0001743	-	predicted gene 43039 [Source:MGI Symbol;Acc:MGI:5663176]	-0.339785	0.404322	0.591671	Non
MGP_C57BL6NJ_G0001745	-	predicted gene 43172 [Source:MGI Symbol;Acc:MGI:5663309]	0.468156	0.0865826	0.208748	Non
MGP_C57BL6NJ_G0001746	-	predicted gene 43173 [Source:MGI Symbol;Acc:MGI:5663310]	-0.0509293	0.932113	0.963446	Non
MGP_C57BL6NJ_G0001747	-	predicted gene 43682 [Source:MGI Symbol;Acc:MGI:5663819]	-0.121531	0.250731	0.433643	Non
MGP_C57BL6NJ_G0001748	-	predicted gene 43681 [Source:MGI Symbol;Acc:MGI:5663818]	-0.164888	0.308174	0.496036	Non
MGP_C57BL6NJ_G0001752	-	predicted gene 43148 [Source:MGI Symbol;Acc:MGI:5663285]	0.852229	0.191227	0.362044	Non
MGP_C57BL6NJ_G0001758	-	predicted gene 42690 [Source:MGI Symbol;Acc:MGI:5662827]	0.644525	0.106436	0.242805	Non
MGP_C57BL6NJ_G0001759	-	predicted gene 43511 [Source:MGI Symbol;Acc:MGI:5663648]	0.286366	0.579463	0.736672	Non
MGP_C57BL6NJ_G0001760	-	predicted gene 43513 [Source:MGI Symbol;Acc:MGI:5663650]	-0.146237	0.815047	0.898208	Non
MGP_C57BL6NJ_G0001763	-	predicted gene 43272 [Source:MGI Symbol;Acc:MGI:5663409]	-0.822571	0.000121936	0.0014307	Non
MGP_C57BL6NJ_G0001766	-	predicted gene 43789 [Source:MGI Symbol;Acc:MGI:5663926]	-0.0640531	0.88168	0.935347	Non
MGP_C57BL6NJ_G0001769	-	predicted gene 43545 [Source:MGI Symbol;Acc:MGI:5663682]	0.11546	0.859748	0.923576	Non
MGP_C57BL6NJ_G0001770	-	predicted gene 43333 [Source:MGI Symbol;Acc:MGI:5663470]	0.152683	0.723418	0.838547	Non
MGP_C57BL6NJ_G0001779	-	predicted gene 43593 [Source:MGI Symbol;Acc:MGI:5663730]	-0.166941	0.650083	0.787382	Non
MGP_C57BL6NJ_G0001781	-	predicted gene 43081 [Source:MGI Symbol;Acc:MGI:5663218]	0.309662	0.387433	0.575322	Non
MGP_C57BL6NJ_G0001782	-	predicted gene 43364 [Source:MGI Symbol;Acc:MGI:5663501]	-0.322993	0.213478	0.389803	Non
MGP_C57BL6NJ_G0001785	-	predicted pseudogene 10416 [Source:MGI Symbol;Acc:MGI:3645037]	0.490954	0.304483	0.492306	Non
MGP_C57BL6NJ_G0001786	-	predicted gene 42778 [Source:MGI Symbol;Acc:MGI:5662915]	-0.7788	0.0839131	0.204098	Non
MGP_C57BL6NJ_G0001792	-	predicted gene 43759 [Source:MGI Symbol;Acc:MGI:5663896]	-0.442452	0.0690597	0.176513	Non
MGP_C57BL6NJ_G0001793	-	predicted gene 43758 [Source:MGI Symbol;Acc:MGI:5663895]	-0.143804	0.799479	0.889008	Non
MGP_C57BL6NJ_G0001796	-	RIKEN cDNA F830115B05 gene [Source:MGI Symbol;Acc:MGI:3642056]	-0.261521	0.623048	0.769101	Non
MGP_C57BL6NJ_G0001803	-	predicted gene 42913 [Source:MGI Symbol;Acc:MGI:5663050]	-0.432973	0.41224	0.598622	Non
MGP_C57BL6NJ_G0001806	-	RIKEN cDNA A930005G22 gene [Source:MGI Symbol;Acc:MGI:3528178]	-0.0527679	0.924808	0.959603	Non
MGP_C57BL6NJ_G0001807	-	predicted gene 43231 [Source:MGI Symbol;Acc:MGI:5663368]	-0.374632	0.438701	0.621433	Non
MGP_C57BL6NJ_G0001809	-	predicted gene 42471 [Source:MGI Symbol;Acc:MGI:5662608]	0.607505	0.286642	0.473748	Non
MGP_C57BL6NJ_G0001811	-	predicted gene 42853 [Source:MGI Symbol;Acc:MGI:5662990]	0.430408	0.145765	0.301796	Non
MGP_C57BL6NJ_G0001814	-	predicted gene 43637 [Source:MGI Symbol;Acc:MGI:5663774]	-0.316936	0.594589	0.748312	Non
MGP_C57BL6NJ_G0001817	-	predicted gene 42545 [Source:MGI Symbol;Acc:MGI:5662682]	0.234123	0.632988	0.775426	Non
MGP_C57BL6NJ_G0001821	-	predicted gene 43274 [Source:MGI Symbol;Acc:MGI:5663411]	-0.578374	0.325053	0.514093	Non
MGP_C57BL6NJ_G0001826	-	predicted gene 42655 [Source:MGI Symbol;Acc:MGI:5662792]	-0.0547044	0.906756	0.950055	Non
MGP_C57BL6NJ_G0001827	-	RIKEN cDNA 2510016D11 gene [Source:MGI Symbol;Acc:MGI:1917539]	0.222697	0.442293	0.624828	Non
MGP_C57BL6NJ_G0001829	-	predicted gene 42656 [Source:MGI Symbol;Acc:MGI:5662793]	-1.01839	0.108943	0.246769	Non
MGP_C57BL6NJ_G0001830	-	predicted gene 42930 [Source:MGI Symbol;Acc:MGI:5663067]	-0.562721	0.363797	0.552974	Non
MGP_C57BL6NJ_G0001832	-	RIKEN cDNA 4930477O15 gene [Source:MGI Symbol;Acc:MGI:1922233]	0.442827	0.324646	0.513687	Non
MGP_C57BL6NJ_G0001833	-	predicted gene 42879 [Source:MGI Symbol;Acc:MGI:5663016]	-0.706966	0.185212	0.35376	Non
MGP_C57BL6NJ_G0001837	-	predicted gene 42748 [Source:MGI Symbol;Acc:MGI:5662885]	-1.08728	0.0147268	0.0560033	Down
MGP_C57BL6NJ_G0001839	-	predicted gene 43359 [Source:MGI Symbol;Acc:MGI:5663496]	-0.355776	0.502075	0.674762	Non
MGP_C57BL6NJ_G0001841	-	predicted gene 43361 [Source:MGI Symbol;Acc:MGI:5663498]	1.00395	0.0916768	0.218099	Non
MGP_C57BL6NJ_G0001843	-	predicted gene 43684 [Source:MGI Symbol;Acc:MGI:5663821]	0.0374626	0.870478	0.929494	Non
MGP_C57BL6NJ_G0001845	-	predicted gene 43412 [Source:MGI Symbol;Acc:MGI:5663549]	0.0747823	0.885975	0.938103	Non
MGP_C57BL6NJ_G0001846	-	predicted gene 43413 [Source:MGI Symbol;Acc:MGI:5663550]	-0.73327	0.136595	0.288675	Non
MGP_C57BL6NJ_G0001849	-	predicted gene 43133 [Source:MGI Symbol;Acc:MGI:5663270]	-0.440639	0.443738	0.626236	Non
MGP_C57BL6NJ_G0001851	-	predicted gene 43797 [Source:MGI Symbol;Acc:MGI:5663934]	0.0875691	0.893291	0.942337	Non
MGP_C57BL6NJ_G0001853	-	predicted gene 43339 [Source:MGI Symbol;Acc:MGI:5663476]	-0.39258	0.526559	0.694295	Non
MGP_C57BL6NJ_G0001855	-	predicted gene, 37415 [Source:MGI Symbol;Acc:MGI:5610643]	1.15947	0.0376635	0.112786	Up
MGP_C57BL6NJ_G0001856	-	predicted gene 43034 [Source:MGI Symbol;Acc:MGI:5663171]	-0.100665	0.540439	0.705657	Non
MGP_C57BL6NJ_G0001869	-	predicted gene 42979 [Source:MGI Symbol;Acc:MGI:5663116]	-0.76419	0.00257917	0.0150131	Non
MGP_C57BL6NJ_G0001870	-	predicted gene 42790 [Source:MGI Symbol;Acc:MGI:5662927]	0.39126	0.509807	0.680653	Non
MGP_C57BL6NJ_G0001873	-	RIKEN cDNA 2210412B16 gene [Source:MGI Symbol;Acc:MGI:1919625]	-0.378652	0.486925	0.662571	Non
MGP_C57BL6NJ_G0001876	-	predicted gene 42894 [Source:MGI Symbol;Acc:MGI:5663031]	0.647392	0.249621	0.432498	Non
MGP_C57BL6NJ_G0001891	-	predicted gene 42992 [Source:MGI Symbol;Acc:MGI:5663129]	0.597265	0.257635	0.441239	Non
MGP_C57BL6NJ_G0001893	-	predicted gene 42993 [Source:MGI Symbol;Acc:MGI:5663130]	0.141297	0.788217	0.881207	Non
MGP_C57BL6NJ_G0001899	-	predicted gene 43187 [Source:MGI Symbol;Acc:MGI:5663324]	-0.0682078	0.903945	0.948862	Non
MGP_C57BL6NJ_G0001905	-	RIKEN cDNA B230377A18 gene [Source:MGI Symbol;Acc:MGI:3704260]	0.400473	0.266098	0.45105	Non
MGP_C57BL6NJ_G0001906	-	predicted gene 43481 [Source:MGI Symbol;Acc:MGI:5663618]	-0.929323	0.000166356	0.00181457	Non
MGP_C57BL6NJ_G0001908	-	RIKEN cDNA 2700029L08 gene [Source:MGI Symbol;Acc:MGI:1924056]	-1.65599	0.00260794	0.0151314	Down
MGP_C57BL6NJ_G0001910	-	predicted gene 43372 [Source:MGI Symbol;Acc:MGI:5663509]	-0.840035	0.0428853	0.124091	Non
MGP_C57BL6NJ_G0001914	-	RIKEN cDNA A430110C17 gene [Source:MGI Symbol;Acc:MGI:2444994]	0.3661	0.549169	0.713367	Non
MGP_C57BL6NJ_G0001915	-	predicted gene, 38082 [Source:MGI Symbol;Acc:MGI:5611310]	-0.169025	0.788162	0.881207	Non
MGP_C57BL6NJ_G0001916	-	predicted gene 43012 [Source:MGI Symbol;Acc:MGI:5663149]	-1.26268	0.00310618	0.0171825	Down
MGP_C57BL6NJ_G0001921	-	predicted gene 43338 [Source:MGI Symbol;Acc:MGI:5663475]	0.230743	0.506601	0.677963	Non
MGP_C57BL6NJ_G0001925	-	predicted gene 42501 [Source:MGI Symbol;Acc:MGI:5662638]	0.0498164	0.927362	0.960913	Non
MGP_C57BL6NJ_G0001926	-	predicted gene 43398 [Source:MGI Symbol;Acc:MGI:5663535]	-0.785513	0.00248359	0.0146148	Non
MGP_C57BL6NJ_G0001927	-	RIKEN cDNA 9530056K15 gene [Source:MGI Symbol;Acc:MGI:2444456]	0.634868	0.173123	0.338801	Non
MGP_C57BL6NJ_G0001929	-	predicted gene 42503 [Source:MGI Symbol;Acc:MGI:5662640]	-0.291141	0.578968	0.736428	Non
MGP_C57BL6NJ_G0001930	-	predicted gene 43267 [Source:MGI Symbol;Acc:MGI:5663404]	0.333767	0.117061	0.259425	Non
MGP_C57BL6NJ_G0001931	-	predicted gene 42636 [Source:MGI Symbol;Acc:MGI:5662773]	-0.0975832	0.793752	0.884755	Non
MGP_C57BL6NJ_G0001932	-	predicted gene 43461 [Source:MGI Symbol;Acc:MGI:5663598]	0.0127543	0.968751	0.983504	Non
MGP_C57BL6NJ_G0001933	-	predicted gene 43460 [Source:MGI Symbol;Acc:MGI:5663597]	0.144587	0.616116	0.763832	Non
MGP_C57BL6NJ_G0001937	-	predicted gene 43196 [Source:MGI Symbol;Acc:MGI:5663333]	0.36905	0.488307	0.663932	Non
MGP_C57BL6NJ_G0001943	-	predicted gene, 26814 [Source:MGI Symbol;Acc:MGI:5477308]	0.913434	0.0498066	0.138233	Non
MGP_C57BL6NJ_G0001944	-	predicted gene, 26736 [Source:MGI Symbol;Acc:MGI:5477230]	1.49322	0.00153297	0.0100615	Up
MGP_C57BL6NJ_G0001946	-	predicted gene, 44250 [Source:MGI Symbol;Acc:MGI:5690642]	0.119224	0.655686	0.791805	Non
MGP_C57BL6NJ_G0001958	-	predicted gene 43844 [Source:MGI Symbol;Acc:MGI:5663981]	-0.993506	0.0262485	0.0865114	Non
MGP_C57BL6NJ_G0001960	-	predicted gene 43843 [Source:MGI Symbol;Acc:MGI:5663980]	-1.1678	0.00018048	0.0019316	Down
MGP_C57BL6NJ_G0001961	-	predicted gene 42583 [Source:MGI Symbol;Acc:MGI:5662720]	-0.467685	0.392585	0.580592	Non
MGP_C57BL6NJ_G0001962	-	RIKEN cDNA 5330437M03 gene [Source:MGI Symbol;Acc:MGI:2444650]	0.740604	0.0479126	0.134456	Non
MGP_C57BL6NJ_G0001965	-	predicted gene 42547 [Source:MGI Symbol;Acc:MGI:5662684]	-0.241545	0.0487111	0.136004	Non
MGP_C57BL6NJ_G0001966	-	predicted gene 42549 [Source:MGI Symbol;Acc:MGI:5662686]	-0.950661	0.0339948	0.104736	Non
MGP_C57BL6NJ_G0001970	-	predicted gene, 37940 [Source:MGI Symbol;Acc:MGI:5611168]	0.0254128	0.908629	0.950828	Non
MGP_C57BL6NJ_G0001971	-	predicted gene 43029 [Source:MGI Symbol;Acc:MGI:5663166]	-0.411133	0.467535	0.646425	Non
MGP_C57BL6NJ_G0001974	-	RIKEN cDNA 5330406M23 gene [Source:MGI Symbol;Acc:MGI:1923921]	0.18103	0.77712	0.874788	Non
MGP_C57BL6NJ_G0001975	-	predicted gene, 37728 [Source:MGI Symbol;Acc:MGI:5610956]	-0.180655	0.747671	0.855205	Non
MGP_C57BL6NJ_G0001976	-	predicted gene 43800 [Source:MGI Symbol;Acc:MGI:5663937]	0.627359	0.190803	0.361571	Non
MGP_C57BL6NJ_G0001981	-	predicted gene 43443 [Source:MGI Symbol;Acc:MGI:5663580]	0.307314	0.606389	0.756838	Non
MGP_C57BL6NJ_G0001983	-	predicted gene, 37995 [Source:MGI Symbol;Acc:MGI:5611223]	1.2939	0.0267171	0.0875458	Up
MGP_C57BL6NJ_G0001985	-	predicted gene, 37003 [Source:MGI Symbol;Acc:MGI:5610231]	-0.197726	0.739824	0.850225	Non
MGP_C57BL6NJ_G0001990	-	predicted gene, 43879 [Source:MGI Symbol;Acc:MGI:5690271]	0.321111	0.569531	0.72986	Non
MGP_C57BL6NJ_G0001991	-	predicted gene, 43872 [Source:MGI Symbol;Acc:MGI:5690264]	-1.0491	0.0426219	0.123431	Down
MGP_C57BL6NJ_G0002004	-	predicted gene, 43877 [Source:MGI Symbol;Acc:MGI:5690269]	-0.0607986	0.918212	0.955865	Non
MGP_C57BL6NJ_G0002012	-	predicted gene, 43980 [Source:MGI Symbol;Acc:MGI:5690372]	-1.02684	0.000107733	0.00129901	Down
MGP_C57BL6NJ_G0002020	-	predicted gene, 44008 [Source:MGI Symbol;Acc:MGI:5690400]	0.209829	0.717997	0.835704	Non
MGP_C57BL6NJ_G0002022	-	predicted gene 10209 [Source:MGI Symbol;Acc:MGI:3641874]	0.0265956	0.965345	0.981856	Non
MGP_C57BL6NJ_G0002025	-	predicted gene, 37397 [Source:MGI Symbol;Acc:MGI:5610625]	0.441763	0.0544767	0.147849	Non
MGP_C57BL6NJ_G0002030	-	predicted gene 43292 [Source:MGI Symbol;Acc:MGI:5663429]	-0.840431	0.110103	0.24825	Non
MGP_C57BL6NJ_G0002036	-	predicted gene 44769 [Source:MGI Symbol;Acc:MGI:5753345]	-1.19628	0.0140882	0.0541291	Down
MGP_C57BL6NJ_G0002037	-	predicted gene 44770 [Source:MGI Symbol;Acc:MGI:5753346]	-1.31368	0.0347796	0.106553	Down
MGP_C57BL6NJ_G0002039	-	predicted gene 29438 [Source:MGI Symbol;Acc:MGI:5580144]	-0.132637	0.817451	0.899437	Non
MGP_C57BL6NJ_G0002040	-	promoter of Mat2a antisense radiation induced circulating long non-coding RNA [Source:MGI Symbol;Acc:MGI:1925358]	0.111338	0.181751	0.349468	Non
MGP_C57BL6NJ_G0002041	-	predicted gene 45053 [Source:MGI Symbol;Acc:MGI:5753629]	-0.530536	0.0303647	0.096514	Non
MGP_C57BL6NJ_G0002049	-	predicted gene, 44234 [Source:MGI Symbol;Acc:MGI:5690626]	1.07981	0.031361	0.0987586	Up
MGP_C57BL6NJ_G0002051	-	predicted gene, 44435 [Source:MGI Symbol;Acc:MGI:5690827]	0.427572	0.466399	0.645423	Non
MGP_C57BL6NJ_G0002052	-	predicted gene, 44433 [Source:MGI Symbol;Acc:MGI:5690825]	1.68041	0.00111352	0.00789841	Up
MGP_C57BL6NJ_G0002059	-	predicted gene, 44240 [Source:MGI Symbol;Acc:MGI:5690632]	0.551934	0.209323	0.385074	Non
MGP_C57BL6NJ_G0002060	-	predicted gene, 44228 [Source:MGI Symbol;Acc:MGI:5690620]	0.0622463	0.905507	0.949342	Non
MGP_C57BL6NJ_G0002061	-	predicted gene, 44230 [Source:MGI Symbol;Acc:MGI:5690622]	-1.00572	0.076875	0.190702	Non
MGP_C57BL6NJ_G0002065	-	predicted gene, 44242 [Source:MGI Symbol;Acc:MGI:5690634]	1.40309	0.00125048	0.00858481	Up
MGP_C57BL6NJ_G0002067	-	RIKEN cDNA 1700097M23 gene [Source:MGI Symbol;Acc:MGI:1920811]	0.659437	0.210878	0.38674	Non
MGP_C57BL6NJ_G0002071	-	predicted gene, 43890 [Source:MGI Symbol;Acc:MGI:5690282]	-1.63854	0.00182852	0.0116019	Down
MGP_C57BL6NJ_G0002074	-	predicted gene 43588 [Source:MGI Symbol;Acc:MGI:5663725]	-0.135478	0.817186	0.899428	Non
MGP_C57BL6NJ_G0002076	-	predicted gene, 44090 [Source:MGI Symbol;Acc:MGI:5690482]	0.624783	0.0433357	0.125033	Non
MGP_C57BL6NJ_G0002078	-	predicted gene 28720 [Source:MGI Symbol;Acc:MGI:5579426]	0.303104	0.616741	0.76438	Non
MGP_C57BL6NJ_G0002081	-	predicted gene, 44292 [Source:MGI Symbol;Acc:MGI:5690684]	-0.563778	0.349877	0.538807	Non
MGP_C57BL6NJ_G0002089	-	predicted gene, 44414 [Source:MGI Symbol;Acc:MGI:5690806]	-0.442944	0.331159	0.519581	Non
MGP_C57BL6NJ_G0002091	-	predicted gene, 44423 [Source:MGI Symbol;Acc:MGI:5690815]	-0.858408	0.0312356	0.0984972	Non
MGP_C57BL6NJ_G0002092	-	RIKEN cDNA 9930120I10 gene [Source:MGI Symbol;Acc:MGI:1924996]	0.0756453	0.897363	0.94485	Non
MGP_C57BL6NJ_G0002095	-	predicted gene, 44168 [Source:MGI Symbol;Acc:MGI:5690560]	-0.311671	0.0239231	0.0805739	Non
MGP_C57BL6NJ_G0002096	-	RIKEN cDNA 4933412L11 gene [Source:MGI Symbol;Acc:MGI:1921328]	-1.01734	0.0846074	0.205286	Non
MGP_C57BL6NJ_G0002099	-	predicted gene, 44430 [Source:MGI Symbol;Acc:MGI:5690822]	0.222892	0.526363	0.694256	Non
MGP_C57BL6NJ_G0002100	-	predicted gene, 44005 [Source:MGI Symbol;Acc:MGI:5690397]	-0.763124	0.149978	0.307296	Non
MGP_C57BL6NJ_G0002101	-	predicted gene, 43999 [Source:MGI Symbol;Acc:MGI:5690391]	0.499957	0.376295	0.565198	Non
MGP_C57BL6NJ_G0002102	-	predicted gene, 43937 [Source:MGI Symbol;Acc:MGI:5690329]	-0.967496	0.0898527	0.214752	Non
MGP_C57BL6NJ_G0002105	-	predicted gene, 44207 [Source:MGI Symbol;Acc:MGI:5690599]	-0.150197	0.806014	0.892765	Non
MGP_C57BL6NJ_G0002107	-	RIKEN cDNA C030015A19 gene [Source:MGI Symbol;Acc:MGI:1924668]	-0.0376588	0.828469	0.904874	Non
MGP_C57BL6NJ_G0002111	-	predicted gene, 30437 [Source:MGI Symbol;Acc:MGI:5589596]	0.529582	0.419419	0.604786	Non
MGP_C57BL6NJ_G0002121	-	predicted gene, 44220 [Source:MGI Symbol;Acc:MGI:5690612]	0.311109	0.274546	0.460739	Non
MGP_C57BL6NJ_G0002124	-	predicted gene, 44065 [Source:MGI Symbol;Acc:MGI:5690457]	-0.668218	0.0445961	0.127787	Non
MGP_C57BL6NJ_G0002126	-	predicted gene, 44104 [Source:MGI Symbol;Acc:MGI:5690496]	-0.494993	0.37717	0.566025	Non
MGP_C57BL6NJ_G0002138	-	predicted gene, 44171 [Source:MGI Symbol;Acc:MGI:5690563]	-0.319131	0.563397	0.724698	Non
MGP_C57BL6NJ_G0002140	-	predicted gene, 44439 [Source:MGI Symbol;Acc:MGI:5690831]	0.362817	0.4388	0.621529	Non
MGP_C57BL6NJ_G0002149	-	predicted gene, 43935 [Source:MGI Symbol;Acc:MGI:5690327]	1.84114	0.0026676	0.0154121	Up
MGP_C57BL6NJ_G0002150	-	predicted gene, 44280 [Source:MGI Symbol;Acc:MGI:5690672]	-0.111175	0.730605	0.843614	Non
MGP_C57BL6NJ_G0002151	-	predicted gene, 43963 [Source:MGI Symbol;Acc:MGI:5690355]	-0.347577	0.578742	0.736427	Non
MGP_C57BL6NJ_G0002152	-	predicted gene, 43912 [Source:MGI Symbol;Acc:MGI:5690304]	1.31221	0.00424749	0.0217646	Up
MGP_C57BL6NJ_G0002153	-	predicted gene, 44033 [Source:MGI Symbol;Acc:MGI:5690425]	0.201792	0.731181	0.843906	Non
MGP_C57BL6NJ_G0002156	-	predicted gene, 44103 [Source:MGI Symbol;Acc:MGI:5690495]	0.264058	0.0880145	0.211278	Non
MGP_C57BL6NJ_G0002158	-	predicted gene, 44154 [Source:MGI Symbol;Acc:MGI:5690546]	-0.228601	0.709036	0.830414	Non
MGP_C57BL6NJ_G0002160	-	non-coding RNA activated by DNA damage [Source:MGI Symbol;Acc:MGI:1914767]	-0.872284	5.75e-07	2.27e-05	Non
MGP_C57BL6NJ_G0002161	-	RIKEN cDNA 4933440N22 gene [Source:MGI Symbol;Acc:MGI:1921721]	-0.387624	0.0716935	0.181264	Non
MGP_C57BL6NJ_G0002162	-	predicted gene, 43863 [Source:MGI Symbol;Acc:MGI:5690255]	0.0980241	0.78166	0.877397	Non
MGP_C57BL6NJ_G0002164	-	predicted gene, 44260 [Source:MGI Symbol;Acc:MGI:5690652]	-0.540172	0.350279	0.539318	Non
MGP_C57BL6NJ_G0002165	-	predicted gene, 44014 [Source:MGI Symbol;Acc:MGI:5690406]	-0.637459	0.264936	0.449768	Non
MGP_C57BL6NJ_G0002166	-	predicted gene 5112 [Source:MGI Symbol;Acc:MGI:3779460]	0.0202502	0.929059	0.961927	Non
MGP_C57BL6NJ_G0002169	-	RIKEN cDNA 2010008C14 gene [Source:MGI Symbol;Acc:MGI:1917109]	1.14244	0.0132053	0.0514256	Up
MGP_C57BL6NJ_G0002170	-	predicted gene, 33320 [Source:MGI Symbol;Acc:MGI:5592479]	-0.289279	0.240266	0.42213	Non
MGP_C57BL6NJ_G0002171	-	predicted gene 43636 [Source:MGI Symbol;Acc:MGI:5663773]	-0.693806	0.0506726	0.13995	Non
MGP_C57BL6NJ_G0002174	-	predicted gene 42741 [Source:MGI Symbol;Acc:MGI:5662878]	-0.199164	0.0850489	0.205915	Non
MGP_C57BL6NJ_G0002175	-	RIKEN cDNA 4921513H07 gene [Source:MGI Symbol;Acc:MGI:1918106]	0.536822	0.150044	0.307401	Non
MGP_C57BL6NJ_G0002177	-	predicted gene, 44056 [Source:MGI Symbol;Acc:MGI:5690448]	0.403773	0.546089	0.71069	Non
MGP_C57BL6NJ_G0002183	-	predicted gene, 44243 [Source:MGI Symbol;Acc:MGI:5690635]	0.639337	0.0404547	0.118929	Non
MGP_C57BL6NJ_G0002186	-	predicted gene 45769 [Source:MGI Symbol;Acc:MGI:5804884]	-0.404304	0.0448005	0.128215	Non
MGP_C57BL6NJ_G0002195	-	predicted gene, 30055 [Source:MGI Symbol;Acc:MGI:5589214]	0.221739	0.6349	0.776898	Non
MGP_C57BL6NJ_G0002208	-	predicted gene, 44164 [Source:MGI Symbol;Acc:MGI:5690556]	-0.0892211	0.853497	0.92028	Non
MGP_C57BL6NJ_G0002210	-	predicted gene, 43909 [Source:MGI Symbol;Acc:MGI:5690301]	-0.270299	0.328785	0.517632	Non
MGP_C57BL6NJ_G0002213	-	predicted gene, 44270 [Source:MGI Symbol;Acc:MGI:5690662]	0.564398	0.347961	0.537053	Non
MGP_C57BL6NJ_G0002216	-	RIKEN cDNA 4732416N19 gene [Source:MGI Symbol;Acc:MGI:2444634]	0.421413	0.177411	0.34388	Non
MGP_C57BL6NJ_G0002217	-	predicted gene, 44021 [Source:MGI Symbol;Acc:MGI:5690413]	-0.749052	0.19118	0.361988	Non
MGP_C57BL6NJ_G0002218	-	predicted gene, 44022 [Source:MGI Symbol;Acc:MGI:5690414]	-0.789861	0.174726	0.340664	Non
MGP_C57BL6NJ_G0002219	-	RIKEN cDNA 2610017A05 gene [Source:MGI Symbol;Acc:MGI:1919056]	1.61439	0.0121669	0.0482032	Up
MGP_C57BL6NJ_G0002221	-	predicted gene, 49058 [Source:MGI Symbol;Acc:MGI:6118436]	0.424234	0.460873	0.640656	Non
MGP_C57BL6NJ_G0002223	-	predicted gene, 44043 [Source:MGI Symbol;Acc:MGI:5690435]	0.094527	0.863949	0.925779	Non
MGP_C57BL6NJ_G0002224	-	predicted gene, 44256 [Source:MGI Symbol;Acc:MGI:5690648]	-0.53515	0.0723085	0.182445	Non
MGP_C57BL6NJ_G0002226	-	predicted gene 44878 [Source:MGI Symbol;Acc:MGI:5753454]	0.268058	0.445758	0.627954	Non
MGP_C57BL6NJ_G0002230	-	-	0.208049	0.439583	0.6222	Non
MGP_C57BL6NJ_G0002231	-	predicted gene 10676 [Source:MGI Symbol;Acc:MGI:3704283]	-0.491378	0.105145	0.240619	Non
MGP_C57BL6NJ_G0002233	-	predicted gene, 37292 [Source:MGI Symbol;Acc:MGI:5610520]	0.626379	0.103902	0.238682	Non
MGP_C57BL6NJ_G0002236	-	RIKEN cDNA 2310043P16 gene [Source:MGI Symbol;Acc:MGI:1917385]	0.0510433	0.902636	0.948064	Non
MGP_C57BL6NJ_G0002237	-	predicted gene 45094 [Source:MGI Symbol;Acc:MGI:5753670]	-0.35531	0.216438	0.393646	Non
MGP_C57BL6NJ_G0002238	-	predicted gene 44636 [Source:MGI Symbol;Acc:MGI:5753212]	-1.28921	0.0195718	0.0693128	Down
MGP_C57BL6NJ_G0002239	-	predicted gene, 38285 [Source:MGI Symbol;Acc:MGI:5611513]	-1.09728	0.0168302	0.0619683	Down
MGP_C57BL6NJ_G0002241	-	predicted gene, 38340 [Source:MGI Symbol;Acc:MGI:5611568]	-1.28006	0.0579181	0.155011	Non
MGP_C57BL6NJ_G0002242	-	RIKEN cDNA E230020A03 gene [Source:MGI Symbol;Acc:MGI:2442139]	0.498767	0.305347	0.493135	Non
MGP_C57BL6NJ_G0002243	-	predicted gene, 37827 [Source:MGI Symbol;Acc:MGI:5611055]	-0.722248	0.203477	0.37752	Non
MGP_C57BL6NJ_G0002248	-	predicted gene 44573 [Source:MGI Symbol;Acc:MGI:5753149]	0.318276	0.576004	0.734266	Non
MGP_C57BL6NJ_G0002257	-	predicted gene 45124 [Source:MGI Symbol;Acc:MGI:5753700]	-0.733284	0.0879364	0.211209	Non
MGP_C57BL6NJ_G0002266	-	predicted gene 44898 [Source:MGI Symbol;Acc:MGI:5753474]	0.148922	0.428635	0.612897	Non
MGP_C57BL6NJ_G0002267	-	predicted gene 44616 [Source:MGI Symbol;Acc:MGI:5753192]	-0.287468	0.216101	0.393239	Non
MGP_C57BL6NJ_G0002268	-	predicted gene 44509 [Source:MGI Symbol;Acc:MGI:5753085]	0.0814486	0.219314	0.396905	Non
MGP_C57BL6NJ_G0002269	-	predicted gene 44508 [Source:MGI Symbol;Acc:MGI:5753084]	1.04163	0.0629886	0.164707	Non
MGP_C57BL6NJ_G0002270	-	predicted gene 44510 [Source:MGI Symbol;Acc:MGI:5753086]	0.309738	0.625016	0.77076	Non
MGP_C57BL6NJ_G0002272	-	predicted gene 44718 [Source:MGI Symbol;Acc:MGI:5753294]	0.0925485	0.795641	0.886284	Non
MGP_C57BL6NJ_G0002277	-	predicted gene 45212 [Source:MGI Symbol;Acc:MGI:5753788]	-0.0843899	0.864943	0.926324	Non
MGP_C57BL6NJ_G0002282	-	predicted gene 44758 [Source:MGI Symbol;Acc:MGI:5753334]	-0.40757	0.518834	0.687836	Non
MGP_C57BL6NJ_G0002283	-	predicted gene 44645 [Source:MGI Symbol;Acc:MGI:5753221]	0.174339	0.439173	0.621808	Non
MGP_C57BL6NJ_G0002287	-	RIKEN cDNA A830073O21 gene [Source:MGI Symbol;Acc:MGI:2443692]	-1.06054	0.000177353	0.00190573	Down
MGP_C57BL6NJ_G0002301	-	predicted gene 45059 [Source:MGI Symbol;Acc:MGI:5753635]	0.756913	0.103011	0.237209	Non
MGP_C57BL6NJ_G0002302	-	predicted gene 44815 [Source:MGI Symbol;Acc:MGI:5753391]	-0.524494	0.332547	0.520829	Non
MGP_C57BL6NJ_G0002303	-	predicted gene 44639 [Source:MGI Symbol;Acc:MGI:5753215]	0.069164	0.907555	0.950514	Non
MGP_C57BL6NJ_G0002304	-	predicted gene, 39041 [Source:MGI Symbol;Acc:MGI:5621926]	0.593732	0.347177	0.536358	Non
MGP_C57BL6NJ_G0002305	-	predicted gene 10616 [Source:MGI Symbol;Acc:MGI:3642103]	0.303261	0.459177	0.639635	Non
MGP_C57BL6NJ_G0002306	-	RIKEN cDNA A330074H02 gene [Source:MGI Symbol;Acc:MGI:3028065]	0.183707	0.716893	0.835214	Non
MGP_C57BL6NJ_G0002307	-	RIKEN cDNA 2900037B21 gene [Source:MGI Symbol;Acc:MGI:1925652]	0.136246	0.789108	0.881644	Non
MGP_C57BL6NJ_G0002308	-	predicted gene, 37608 [Source:MGI Symbol;Acc:MGI:5610836]	-1.72182	0.0156171	0.0585628	Down
MGP_C57BL6NJ_G0002311	-	predicted gene 44950 [Source:MGI Symbol;Acc:MGI:5753526]	0.0588225	0.610774	0.760271	Non
MGP_C57BL6NJ_G0002313	-	predicted gene 45203 [Source:MGI Symbol;Acc:MGI:5753779]	-0.679342	0.243505	0.425926	Non
MGP_C57BL6NJ_G0002314	-	predicted gene 45206 [Source:MGI Symbol;Acc:MGI:5753782]	-0.421639	0.497322	0.671263	Non
MGP_C57BL6NJ_G0002316	-	predicted gene, 37829 [Source:MGI Symbol;Acc:MGI:5611057]	0.43038	0.0260933	0.0861355	Non
MGP_C57BL6NJ_G0002318	-	RIKEN cDNA 6430511E19 gene [Source:MGI Symbol;Acc:MGI:2443259]	-0.154431	0.542412	0.707312	Non
MGP_C57BL6NJ_G0002319	-	predicted gene, 37716 [Source:MGI Symbol;Acc:MGI:5610944]	0.875659	0.12219	0.267232	Non
MGP_C57BL6NJ_G0002325	-	predicted gene 44986 [Source:MGI Symbol;Acc:MGI:5753562]	-0.739073	0.107262	0.244151	Non
MGP_C57BL6NJ_G0002326	-	predicted gene 44985 [Source:MGI Symbol;Acc:MGI:5753561]	0.456481	0.399176	0.587016	Non
MGP_C57BL6NJ_G0002327	-	predicted gene 45191 [Source:MGI Symbol;Acc:MGI:5753767]	0.839106	0.203794	0.377773	Non
MGP_C57BL6NJ_G0002331	-	predicted gene 44746 [Source:MGI Symbol;Acc:MGI:5753322]	-0.815466	0.145835	0.30191	Non
MGP_C57BL6NJ_G0002333	-	RIKEN cDNA 4930413G21 gene [Source:MGI Symbol;Acc:MGI:1921201]	-0.183242	0.463423	0.643048	Non
MGP_C57BL6NJ_G0002338	-	predicted gene 44735 [Source:MGI Symbol;Acc:MGI:5753311]	-0.59056	0.149157	0.306214	Non
MGP_C57BL6NJ_G0002341	-	predicted gene 45110 [Source:MGI Symbol;Acc:MGI:5753686]	-0.23579	0.572745	0.732044	Non
MGP_C57BL6NJ_G0002342	-	predicted gene 44760 [Source:MGI Symbol;Acc:MGI:5753336]	1.32212	0.0201684	0.0709281	Up
MGP_C57BL6NJ_G0002343	-	RIKEN cDNA 9430064I24 gene [Source:MGI Symbol;Acc:MGI:3704302]	0.293635	0.33813	0.527049	Non
MGP_C57BL6NJ_G0002344	-	predicted gene 45204 [Source:MGI Symbol;Acc:MGI:5753780]	-0.803757	0.0547058	0.148329	Non
MGP_C57BL6NJ_G0002346	-	predicted gene 45205 [Source:MGI Symbol;Acc:MGI:5753781]	-1.20441	0.0417825	0.121623	Down
MGP_C57BL6NJ_G0002357	-	RIKEN cDNA E330037G11 gene [Source:MGI Symbol;Acc:MGI:2142689]	-0.887764	0.0885555	0.212403	Non
MGP_C57BL6NJ_G0002358	-	RIKEN cDNA 9530085L11 gene [Source:MGI Symbol;Acc:MGI:2443889]	-0.670993	0.00660994	0.0306919	Non
MGP_C57BL6NJ_G0002359	-	predicted gene, 37844 [Source:MGI Symbol;Acc:MGI:5611072]	0.105717	0.734663	0.846557	Non
MGP_C57BL6NJ_G0002360	-	RIKEN cDNA B230112G18 gene [Source:MGI Symbol;Acc:MGI:1925092]	0.245831	0.676877	0.807316	Non
MGP_C57BL6NJ_G0002363	-	predicted gene, 37352 [Source:MGI Symbol;Acc:MGI:5610580]	0.0372404	0.9275	0.960913	Non
MGP_C57BL6NJ_G0002366	-	predicted gene, 38384 [Source:MGI Symbol;Acc:MGI:5611612]	-0.440186	0.227011	0.406147	Non
MGP_C57BL6NJ_G0002370	-	predicted gene, 38379 [Source:MGI Symbol;Acc:MGI:5611607]	0.334334	0.543606	0.708535	Non
MGP_C57BL6NJ_G0002371	-	RIKEN cDNA 1700016A09 gene [Source:MGI Symbol;Acc:MGI:1921477]	-0.243942	0.533779	0.699716	Non
MGP_C57BL6NJ_G0002376	-	-	0.135254	0.471219	0.649473	Non
MGP_C57BL6NJ_G0002391	-	predicted gene 10657 [Source:MGI Symbol;Acc:MGI:3642259]	-0.144881	0.624701	0.770551	Non
MGP_C57BL6NJ_G0002392	-	predicted gene, 37660 [Source:MGI Symbol;Acc:MGI:5610888]	0.586728	0.316568	0.505293	Non
MGP_C57BL6NJ_G0002393	-	predicted gene, 38057 [Source:MGI Symbol;Acc:MGI:5611285]	-0.259983	0.585393	0.741241	Non
MGP_C57BL6NJ_G0002398	-	RIKEN cDNA A430027C01 gene [Source:MGI Symbol;Acc:MGI:2143417]	0.109912	0.850973	0.918903	Non
MGP_C57BL6NJ_G0002401	-	predicted gene, 37303 [Source:MGI Symbol;Acc:MGI:5610531]	-2.08929	0.000951366	0.00700743	Down
MGP_C57BL6NJ_G0002402	-	predicted gene, 37581 [Source:MGI Symbol;Acc:MGI:5610809]	-1.38262	0.003747	0.0197961	Down
MGP_C57BL6NJ_G0002406	-	RIKEN cDNA A530064N14 gene [Source:MGI Symbol;Acc:MGI:3028068]	0.313775	0.602526	0.754175	Non
MGP_C57BL6NJ_G0002407	-	predicted gene 7265 [Source:MGI Symbol;Acc:MGI:3648991]	0.313449	0.575544	0.733919	Non
MGP_C57BL6NJ_G0002409	-	predicted gene, 36936 [Source:MGI Symbol;Acc:MGI:5610164]	-1.19785	0.00872635	0.0377397	Down
MGP_C57BL6NJ_G0002413	-	predicted gene, 38192 [Source:MGI Symbol;Acc:MGI:5611420]	-0.250531	0.273381	0.459442	Non
MGP_C57BL6NJ_G0002423	-	predicted gene 2065 [Source:MGI Symbol;Acc:MGI:3780232]	-0.404435	0.28623	0.4735	Non
MGP_C57BL6NJ_G0002426	-	RIKEN cDNA 4933431K14 gene [Source:MGI Symbol;Acc:MGI:1918545]	0.527835	0.0257692	0.0854159	Non
MGP_C57BL6NJ_G0002427	-	predicted gene, 17530 [Source:MGI Symbol;Acc:MGI:4937164]	-0.0164929	0.954269	0.97499	Non
MGP_C57BL6NJ_G0002429	-	predicted gene, 37484 [Source:MGI Symbol;Acc:MGI:5610712]	-0.00708869	0.990558	0.995647	Non
MGP_C57BL6NJ_G0002430	-	predicted gene, 37941 [Source:MGI Symbol;Acc:MGI:5611169]	-0.638457	0.143628	0.298967	Non
MGP_C57BL6NJ_G0002435	-	predicted gene, 38214 [Source:MGI Symbol;Acc:MGI:5611442]	-0.531339	0.289431	0.476979	Non
MGP_C57BL6NJ_G0002436	-	predicted gene, 38091 [Source:MGI Symbol;Acc:MGI:5611319]	-0.12009	0.815664	0.898557	Non
MGP_C57BL6NJ_G0002443	-	predicted gene, 37477 [Source:MGI Symbol;Acc:MGI:5610705]	0.304448	0.627797	0.772289	Non
MGP_C57BL6NJ_G0002445	-	predicted gene, 38391 [Source:MGI Symbol;Acc:MGI:5613630]	-0.231296	0.557518	0.720057	Non
MGP_C57BL6NJ_G0002446	-	predicted gene, 37805 [Source:MGI Symbol;Acc:MGI:5611033]	0.0726795	0.78333	0.878518	Non
MGP_C57BL6NJ_G0002454	-	predicted gene, 37249 [Source:MGI Symbol;Acc:MGI:5610477]	-0.0453064	0.807425	0.893714	Non
MGP_C57BL6NJ_G0002458	-	predicted gene, 38297 [Source:MGI Symbol;Acc:MGI:5611525]	-0.239972	0.635282	0.777144	Non
MGP_C57BL6NJ_G0002461	-	predicted gene, 37962 [Source:MGI Symbol;Acc:MGI:5611190]	0.0945906	0.764717	0.866745	Non
MGP_C57BL6NJ_G0002462	-	predicted gene, 37621 [Source:MGI Symbol;Acc:MGI:5610849]	-0.649714	0.0246117	0.0824539	Non
MGP_C57BL6NJ_G0002463	-	predicted gene, 37953 [Source:MGI Symbol;Acc:MGI:5611181]	-1.06238	0.0208336	0.0726089	Down
MGP_C57BL6NJ_G0002464	-	predicted gene, 38344 [Source:MGI Symbol;Acc:MGI:5611572]	-1.12757	0.0500117	0.138575	Non
MGP_C57BL6NJ_G0002465	-	predicted gene, 37314 [Source:MGI Symbol;Acc:MGI:5610542]	0.288716	0.644913	0.783804	Non
MGP_C57BL6NJ_G0002466	-	predicted gene, 37460 [Source:MGI Symbol;Acc:MGI:5610688]	-0.13913	0.810032	0.895412	Non
MGP_C57BL6NJ_G0002469	-	predicted gene, 37945 [Source:MGI Symbol;Acc:MGI:5611173]	-0.53541	0.373256	0.562126	Non
MGP_C57BL6NJ_G0002472	-	predicted gene, 37166 [Source:MGI Symbol;Acc:MGI:5610394]	-0.299677	0.562599	0.724206	Non
MGP_C57BL6NJ_G0002477	-	predicted gene, 37200 [Source:MGI Symbol;Acc:MGI:5610428]	-0.58762	0.369907	0.55869	Non
MGP_C57BL6NJ_G0002480	-	predicted gene, 38077 [Source:MGI Symbol;Acc:MGI:5611305]	-1.09251	0.00148877	0.00983991	Down
MGP_C57BL6NJ_G0002484	-	predicted gene, 19721 [Source:MGI Symbol;Acc:MGI:5011906]	-0.228063	0.710029	0.830881	Non
MGP_C57BL6NJ_G0002489	-	predicted gene, 37475 [Source:MGI Symbol;Acc:MGI:5610703]	-0.0118319	0.974439	0.986715	Non
MGP_C57BL6NJ_G0002490	-	predicted gene, 38366 [Source:MGI Symbol;Acc:MGI:5611594]	0.38108	0.423646	0.608757	Non
MGP_C57BL6NJ_G0002493	-	predicted gene, 37284 [Source:MGI Symbol;Acc:MGI:5610512]	-0.819816	0.14047	0.29462	Non
MGP_C57BL6NJ_G0002495	-	predicted gene 42433 [Source:MGI Symbol;Acc:MGI:5662570]	0.188492	0.104517	0.239596	Non
MGP_C57BL6NJ_G0002498	-	RIKEN cDNA 5830462I19 gene [Source:MGI Symbol;Acc:MGI:3642105]	0.328965	0.523817	0.692161	Non
MGP_C57BL6NJ_G0002502	-	predicted gene 42527 [Source:MGI Symbol;Acc:MGI:5662664]	-0.544332	0.324215	0.513233	Non
MGP_C57BL6NJ_G0002504	-	predicted gene, 37111 [Source:MGI Symbol;Acc:MGI:5610339]	0.500018	0.0130588	0.0509499	Non
MGP_C57BL6NJ_G0002505	-	RIKEN cDNA E530011L22 gene [Source:MGI Symbol;Acc:MGI:2443770]	-0.124559	0.197711	0.37007	Non
MGP_C57BL6NJ_G0002506	-	predicted gene, 37564 [Source:MGI Symbol;Acc:MGI:5610792]	0.429964	0.468956	0.647482	Non
MGP_C57BL6NJ_G0002508	-	predicted gene, 38020 [Source:MGI Symbol;Acc:MGI:5611248]	-1.59779	2.82e-06	7.52e-05	Down
MGP_C57BL6NJ_G0002513	-	-	0.264407	0.00441449	0.0223794	Non
MGP_C57BL6NJ_G0002517	Trdc	T cell receptor delta, constant region [Source:MGI Symbol;Acc:MGI:98612]	-0.520109	0.212564	0.388694	Non
MGP_C57BL6NJ_G0002518	Trac	T cell receptor alpha constant [Source:MGI Symbol;Acc:MGI:4439838]	0.666292	0.115791	0.25779	Non
MGP_C57BL6NJ_G0002519	Trbc1	T cell receptor beta, constant region 1 [Source:MGI Symbol;Acc:MGI:4439726]	0.580883	0.284872	0.472312	Non
MGP_C57BL6NJ_G0002520	Trbc2	T cell receptor beta, constant 2 [Source:MGI Symbol;Acc:MGI:4835227]	0.259272	0.0713813	0.180737	Non
MGP_C57BL6NJ_G0002588	Trbj2-1	T cell receptor beta joining 2-1 [Source:MGI Symbol;Acc:MGI:4439728]	0.35009	0.573717	0.732348	Non
MGP_C57BL6NJ_G0002590	Trbj2-3	T cell receptor beta joining 2-3 [Source:MGI Symbol;Acc:MGI:4439898]	-0.708789	0.244775	0.427289	Non
MGP_C57BL6NJ_G0002603	-	T cell receptor beta joining 2-6 [Source:MGI Symbol;Acc:MGI:4937236]	0.322838	0.581059	0.737806	Non
MGP_C57BL6NJ_G0002746	4732440D04Rik	RIKEN cDNA 4732440D04 gene [Source:MGI Symbol;Acc:MGI:3604103]	0.00362269	0.981892	0.991365	Non
MGP_C57BL6NJ_G0002747	1700034P13Rik	RIKEN cDNA 1700034P13 gene [Source:MGI Symbol;Acc:MGI:1920581]	0.389412	0.52875	0.695748	Non
MGP_C57BL6NJ_G0002750	Gm9947	predicted gene 9947 [Source:MGI Symbol;Acc:MGI:3642739]	-0.0145775	0.961847	0.979726	Non
MGP_C57BL6NJ_G0002751	Gm28095	predicted gene 28095 [Source:MGI Symbol;Acc:MGI:5578801]	0.0328481	0.954753	0.975158	Non
MGP_C57BL6NJ_G0002754	Gm28154	predicted gene 28154 [Source:MGI Symbol;Acc:MGI:5578860]	-1.06045	0.0151364	0.0571493	Down
MGP_C57BL6NJ_G0002755	Gm16070	predicted gene 16070 [Source:MGI Symbol;Acc:MGI:3801761]	-0.352433	0.47731	0.654549	Non
MGP_C57BL6NJ_G0002756	Gm28153	predicted gene 28153 [Source:MGI Symbol;Acc:MGI:5578859]	-0.836538	0.157364	0.317151	Non
MGP_C57BL6NJ_G0002760	Gm28836	predicted gene 28836 [Source:MGI Symbol;Acc:MGI:5579542]	-0.160691	0.7804	0.876546	Non
MGP_C57BL6NJ_G0002764	Gm38336	predicted gene, 38336 [Source:MGI Symbol;Acc:MGI:5611564]	-0.337897	0.0480704	0.134772	Non
MGP_C57BL6NJ_G0002767	Gm37020	predicted gene, 37020 [Source:MGI Symbol;Acc:MGI:5610248]	0.293406	0.544839	0.709504	Non
MGP_C57BL6NJ_G0002769	4930556I23Rik	RIKEN cDNA 4930556I23 gene [Source:MGI Symbol;Acc:MGI:1922520]	-0.492006	0.140919	0.295235	Non
MGP_C57BL6NJ_G0002770	Gm26805	predicted gene, 26805 [Source:MGI Symbol;Acc:MGI:5477299]	-0.487824	0.10115	0.234057	Non
MGP_C57BL6NJ_G0002772	Gm16150	predicted gene 16150 [Source:MGI Symbol;Acc:MGI:3801827]	-0.301862	0.549291	0.713393	Non
MGP_C57BL6NJ_G0002774	Gm16152	predicted gene 16152 [Source:MGI Symbol;Acc:MGI:3802058]	0.227869	0.696849	0.820752	Non
MGP_C57BL6NJ_G0002776	D930019O06Rik	RIKEN cDNA D930019O06 [Source:MGI Symbol;Acc:MGI:3043219]	-0.0996836	0.51936	0.688271	Non
MGP_C57BL6NJ_G0002777	Gm16894	predicted gene, 16894 [Source:MGI Symbol;Acc:MGI:4439818]	-0.55351	0.174396	0.340275	Non
MGP_C57BL6NJ_G0002782	8430432A02Rik	RIKEN cDNA 8430432A02 gene [Source:MGI Symbol;Acc:MGI:1918774]	0.451702	0.160544	0.321519	Non
MGP_C57BL6NJ_G0002783	Gm29155	predicted gene 29155 [Source:MGI Symbol;Acc:MGI:5579861]	-0.0573368	0.905074	0.949247	Non
MGP_C57BL6NJ_G0002786	9330175M20Rik	RIKEN cDNA 9330175M20 gene [Source:MGI Symbol;Acc:MGI:3045285]	-0.0640101	0.87878	0.933406	Non
MGP_C57BL6NJ_G0002789	Gm10561	predicted gene 10561 [Source:MGI Symbol;Acc:MGI:3648163]	0.752347	0.000194284	0.00204978	Non
MGP_C57BL6NJ_G0002793	G730003C15Rik	RIKEN cDNA G730003C15 gene [Source:MGI Symbol;Acc:MGI:3641700]	0.240952	0.54651	0.711061	Non
MGP_C57BL6NJ_G0002794	Gm29017	predicted gene 29017 [Source:MGI Symbol;Acc:MGI:5579723]	-0.162995	0.684926	0.812979	Non
MGP_C57BL6NJ_G0002800	Gm29083	predicted gene 29083 [Source:MGI Symbol;Acc:MGI:5579789]	-0.0555121	0.922645	0.958737	Non
MGP_C57BL6NJ_G0002809	Gm28294	predicted gene 28294 [Source:MGI Symbol;Acc:MGI:5579000]	-0.308071	0.427641	0.612012	Non
MGP_C57BL6NJ_G0002810	Gm28902	predicted gene 28902 [Source:MGI Symbol;Acc:MGI:5579608]	-0.338879	0.446195	0.628305	Non
MGP_C57BL6NJ_G0002812	Gm15178	predicted gene 15178 [Source:MGI Symbol;Acc:MGI:3705132]	-0.150694	0.80935	0.894804	Non
MGP_C57BL6NJ_G0002815	Gm28884	predicted gene 28884 [Source:MGI Symbol;Acc:MGI:5579590]	-1.16232	0.0276765	0.0901391	Down
MGP_C57BL6NJ_G0002820	Gm19582	predicted gene, 19582 [Source:MGI Symbol;Acc:MGI:5011767]	-0.410863	0.486836	0.662535	Non
MGP_C57BL6NJ_G0002823	Gm29100	predicted gene 29100 [Source:MGI Symbol;Acc:MGI:5579806]	0.299847	0.147125	0.303741	Non
MGP_C57BL6NJ_G0002826	Gm29480	predicted gene 29480 [Source:MGI Symbol;Acc:MGI:5580186]	-0.287717	0.514395	0.68416	Non
MGP_C57BL6NJ_G0002827	5033417F24Rik	RIKEN cDNA 5033417F24 gene [Source:MGI Symbol;Acc:MGI:1923245]	0.239625	0.198972	0.371797	Non
MGP_C57BL6NJ_G0002829	Gm28535	predicted gene 28535 [Source:MGI Symbol;Acc:MGI:5579241]	0.869835	0.165808	0.329006	Non
MGP_C57BL6NJ_G0002830	Gm28536	predicted gene 28536 [Source:MGI Symbol;Acc:MGI:5579242]	0.503853	0.262031	0.446539	Non
MGP_C57BL6NJ_G0002832	Panct2	pluripotency-associated noncoding transcript 2 [Source:MGI Symbol;Acc:MGI:3643517]	-0.166893	0.336339	0.525185	Non
MGP_C57BL6NJ_G0002834	Gm17634	predicted gene, 17634 [Source:MGI Symbol;Acc:MGI:4937268]	0.0794504	0.816085	0.898689	Non
MGP_C57BL6NJ_G0002837	Gm27184	predicted gene 27184 [Source:MGI Symbol;Acc:MGI:5521027]	0.274646	0.506691	0.677963	Non
MGP_C57BL6NJ_G0002839	2900009J06Rik	RIKEN cDNA 2900009J06 gene [Source:MGI Symbol;Acc:MGI:1920137]	0.881381	0.0449311	0.128466	Non
MGP_C57BL6NJ_G0002840	Gm28800	predicted gene 28800 [Source:MGI Symbol;Acc:MGI:5579506]	-0.0735218	0.733528	0.845747	Non
MGP_C57BL6NJ_G0002841	-	CD55 molecule, opposite strand sequence [Source:MGI Symbol;Acc:MGI:3783116]	-0.783706	0.052536	0.144013	Non
MGP_C57BL6NJ_G0002842	-	predicted gene 16083 [Source:MGI Symbol;Acc:MGI:3802163]	1.43917	0.00380955	0.0200587	Up
MGP_C57BL6NJ_G0002846	Gm28913	predicted gene 28913 [Source:MGI Symbol;Acc:MGI:5579619]	0.619555	0.205962	0.380492	Non
MGP_C57BL6NJ_G0002851	Gm19461	predicted gene, 19461 [Source:MGI Symbol;Acc:MGI:5011646]	-0.4532	0.35592	0.545197	Non
MGP_C57BL6NJ_G0002855	Gm15445	predicted gene 15445 [Source:MGI Symbol;Acc:MGI:3707341]	-0.0139049	0.974657	0.98682	Non
MGP_C57BL6NJ_G0002856	Gm26642	predicted gene, 26642 [Source:MGI Symbol;Acc:MGI:5477136]	-0.267503	0.259112	0.443225	Non
MGP_C57BL6NJ_G0002857	Gm4793	predicted gene 4793 [Source:MGI Symbol;Acc:MGI:3646955]	-0.0235068	0.925824	0.960281	Non
MGP_C57BL6NJ_G0002860	Gm26781	predicted gene, 26781 [Source:MGI Symbol;Acc:MGI:5477275]	-0.135996	0.419123	0.60454	Non
MGP_C57BL6NJ_G0002863	Gm29514	predicted gene 29514 [Source:MGI Symbol;Acc:MGI:5580220]	0.00556005	0.977177	0.98832	Non
MGP_C57BL6NJ_G0002867	Gm10138	predicted gene 10138 [Source:MGI Symbol;Acc:MGI:3708522]	-0.151856	0.649878	0.787225	Non
MGP_C57BL6NJ_G0002874	4930439D14Rik	RIKEN cDNA 4930439D14 gene [Source:MGI Symbol;Acc:MGI:1925417]	-0.522675	0.365355	0.554524	Non
MGP_C57BL6NJ_G0002876	Gm37679	predicted gene, 37679 [Source:MGI Symbol;Acc:MGI:5610907]	0.346211	0.538951	0.704378	Non
MGP_C57BL6NJ_G0002881	4930469G21Rik	testis expressed 50 [Source:MGI Symbol;Acc:MGI:1922183]	-0.98144	0.0780897	0.19287	Non
MGP_C57BL6NJ_G0002884	Dnm3os	dynamin 3, opposite strand [Source:MGI Symbol;Acc:MGI:3052332]	0.690695	0.232406	0.41286	Non
MGP_C57BL6NJ_G0002891	5330438I03Rik	RIKEN cDNA 5330438I03 gene [Source:MGI Symbol;Acc:MGI:2685831]	-0.832492	0.182714	0.350732	Non
MGP_C57BL6NJ_G0002892	Gm15853	-	-0.149397	0.753834	0.859063	Non
MGP_C57BL6NJ_G0002894	3110045C21Rik	RIKEN cDNA 3110045C21 gene [Source:MGI Symbol;Acc:MGI:1914553]	0.456267	0.164765	0.327465	Non
MGP_C57BL6NJ_G0002903	Gm36937	predicted gene, 36937 [Source:MGI Symbol;Acc:MGI:5610165]	-0.509005	0.0704321	0.178958	Non
MGP_C57BL6NJ_G0002905	Gm15423	predicted gene 15423 [Source:MGI Symbol;Acc:MGI:3705184]	-0.18827	0.698418	0.821898	Non
MGP_C57BL6NJ_G0002906	Gm26801	predicted gene, 26801 [Source:MGI Symbol;Acc:MGI:5477295]	-0.00916013	0.983617	0.99201	Non
MGP_C57BL6NJ_G0002907	B230369F24Rik	RIKEN cDNA B230369F24 gene [Source:MGI Symbol;Acc:MGI:2443392]	0.0196382	0.909721	0.951495	Non
MGP_C57BL6NJ_G0002908	-	-	0.194507	0.0100693	0.0418944	Non
MGP_C57BL6NJ_G0002910	Gm31728	predicted gene, 31728 [Source:MGI Symbol;Acc:MGI:5590887]	0.0318165	0.953141	0.974415	Non
MGP_C57BL6NJ_G0002911	Gm37768	predicted gene, 37768 [Source:MGI Symbol;Acc:MGI:5610996]	0.530148	0.0158661	0.0592839	Non
MGP_C57BL6NJ_G0002912	H3f3aos	H3.3 histone A, opposite strand [Source:MGI Symbol;Acc:MGI:3802006]	0.393892	0.285611	0.472905	Non
MGP_C57BL6NJ_G0002913	-	RIKEN cDNA 2210411M09 gene [Source:MGI Symbol;Acc:MGI:1917426]	-0.0558839	0.930852	0.962738	Non
MGP_C57BL6NJ_G0002914	Gm37885	predicted gene, 37885 [Source:MGI Symbol;Acc:MGI:5611113]	0.343365	0.382867	0.571217	Non
MGP_C57BL6NJ_G0002915	Gm38251	predicted gene, 38251 [Source:MGI Symbol;Acc:MGI:5611479]	0.260496	0.690038	0.816361	Non
MGP_C57BL6NJ_G0002918	9630028B13Rik	RIKEN cDNA 9630028B13 gene [Source:MGI Symbol;Acc:MGI:2442281]	0.310429	0.475779	0.653136	Non
MGP_C57BL6NJ_G0002921	1700007P06Rik	RIKEN cDNA 1700007P06 gene [Source:MGI Symbol;Acc:MGI:1916558]	-0.169181	0.707372	0.828986	Non
MGP_C57BL6NJ_G0002922	Gm38155	predicted gene, 38155 [Source:MGI Symbol;Acc:MGI:5611383]	-1.25716	0.000137309	0.00156886	Down
MGP_C57BL6NJ_G0002923	Gm36388	predicted gene, 36388 [Source:MGI Symbol;Acc:MGI:5595547]	-0.484615	0.247139	0.429876	Non
MGP_C57BL6NJ_G0002925	A430027H14Rik	RIKEN cDNA A430027H14 gene [Source:MGI Symbol;Acc:MGI:2443106]	-0.145475	0.212269	0.388291	Non
MGP_C57BL6NJ_G0002927	Gm37422	predicted gene, 37422 [Source:MGI Symbol;Acc:MGI:5610650]	0.3156	0.0351176	0.10728	Non
MGP_C57BL6NJ_G0002929	Prox1os	prospero homeobox 1, opposite strand [Source:MGI Symbol;Acc:MGI:4937200]	-0.0259592	0.950178	0.972859	Non
MGP_C57BL6NJ_G0002930	A230020J21Rik	RIKEN cDNA A230020J21 gene [Source:MGI Symbol;Acc:MGI:3704207]	0.339442	0.518077	0.687168	Non
MGP_C57BL6NJ_G0002933	1700034H15Rik	RIKEN cDNA 1700034H15 gene [Source:MGI Symbol;Acc:MGI:1921515]	-0.00104491	0.994573	0.997063	Non
MGP_C57BL6NJ_G0002935	Gm26879	predicted gene, 26879 [Source:MGI Symbol;Acc:MGI:5477373]	0.0991409	0.763529	0.865775	Non
MGP_C57BL6NJ_G0002936	-	predicted gene 10516 [Source:MGI Symbol;Acc:MGI:3641979]	-0.132067	0.339166	0.52772	Non
MGP_C57BL6NJ_G0002937	Gm15867	predicted gene 15867 [Source:MGI Symbol;Acc:MGI:3801862]	-0.375698	0.30108	0.488542	Non
MGP_C57BL6NJ_G0002941	Gm16897	predicted gene, 16897 [Source:MGI Symbol;Acc:MGI:4439821]	0.247635	0.262825	0.447417	Non
MGP_C57BL6NJ_G0002943	Gm16577	predicted gene 16577 [Source:MGI Symbol;Acc:MGI:4414997]	-0.892001	0.0988814	0.230232	Non
MGP_C57BL6NJ_G0002947	Gm20655	predicted gene 20655 [Source:MGI Symbol;Acc:MGI:5313102]	-0.226136	0.576318	0.734459	Non
MGP_C57BL6NJ_G0002948	Gm26577	predicted gene, 26577 [Source:MGI Symbol;Acc:MGI:5477071]	-0.656544	0.0799108	0.196325	Non
MGP_C57BL6NJ_G0002949	Gm26740	predicted gene, 26740 [Source:MGI Symbol;Acc:MGI:5477234]	0.281981	0.619293	0.76612	Non
MGP_C57BL6NJ_G0002952	Gm15939	predicted gene 15939 [Source:MGI Symbol;Acc:MGI:3801831]	1.1147	0.0524712	0.14393	Non
MGP_C57BL6NJ_G0002953	Gm16364	predicted gene 16364 [Source:MGI Symbol;Acc:MGI:3840142]	-0.723035	0.125001	0.271253	Non
MGP_C57BL6NJ_G0002954	Gm16365	predicted gene 16364 [Source:MGI Symbol;Acc:MGI:3840142]	0.0835672	0.832535	0.907023	Non
MGP_C57BL6NJ_G0002955	Cdk19os	cyclin-dependent kinase 19, opposite strand [Source:MGI Symbol;Acc:MGI:1914837]	-1.04998	0.0652117	0.168895	Non
MGP_C57BL6NJ_G0002960	Gm29245	predicted gene 29245 [Source:MGI Symbol;Acc:MGI:5579951]	-0.289447	0.624138	0.770231	Non
MGP_C57BL6NJ_G0002961	Gm29246	predicted gene 29246 [Source:MGI Symbol;Acc:MGI:5579952]	-0.444501	0.430421	0.61461	Non
MGP_C57BL6NJ_G0002964	Gm26947	predicted gene, 26947 [Source:MGI Symbol;Acc:MGI:5504062]	0.840771	0.0237371	0.0801264	Non
MGP_C57BL6NJ_G0002965	Hk1os	hexokinase 1, opposite strand [Source:MGI Symbol;Acc:MGI:1917412]	0.400977	0.294426	0.482119	Non
MGP_C57BL6NJ_G0002968	Gm16143	predicted gene 16143 [Source:MGI Symbol;Acc:MGI:3801780]	0.0193266	0.958121	0.977527	Non
MGP_C57BL6NJ_G0002973	Gm867	predicted gene 867 [Source:MGI Symbol;Acc:MGI:2685713]	0.273975	0.549238	0.713393	Non
MGP_C57BL6NJ_G0002981	Gm15122	predicted gene 15122 [Source:MGI Symbol;Acc:MGI:3705268]	-0.0138801	0.943758	0.969939	Non
MGP_C57BL6NJ_G0002985	Gm16099	predicted gene 16099 [Source:MGI Symbol;Acc:MGI:3802061]	-0.448171	0.361832	0.551228	Non
MGP_C57BL6NJ_G0002986	Atcayos	ataxia, cerebellar, Cayman type, opposite strand [Source:MGI Symbol;Acc:MGI:1916928]	-0.603393	0.00540003	0.0261859	Non
MGP_C57BL6NJ_G0002987	Gm16315	predicted gene 16315 [Source:MGI Symbol;Acc:MGI:3826564]	0.0316373	0.937779	0.966737	Non
MGP_C57BL6NJ_G0002989	Gm16105	predicted gene 16105 [Source:MGI Symbol;Acc:MGI:3801737]	-0.737936	0.0694744	0.177368	Non
MGP_C57BL6NJ_G0002991	Gm15608	-	-0.782045	0.0640826	0.166638	Non
MGP_C57BL6NJ_G0002993	A230060F14Rik	RIKEN cDNA A230060F14 gene [Source:MGI Symbol;Acc:MGI:3642156]	-0.345411	0.376442	0.565297	Non
MGP_C57BL6NJ_G0002996	Gm16268	predicted gene 16268 [Source:MGI Symbol;Acc:MGI:3826557]	0.649711	0.277008	0.463607	Non
MGP_C57BL6NJ_G0003000	Gm16235	predicted gene 16235 [Source:MGI Symbol;Acc:MGI:3801878]	-0.036779	0.945196	0.970845	Non
MGP_C57BL6NJ_G0003007	Kcnmb4os1	potassium large conductance calcium-activated channel, subfamily M, beta member 4, opposite strand 1 [Source:MGI Symbol;Acc:MGI:1914592]	0.0683535	0.915213	0.954119	Non
MGP_C57BL6NJ_G0003008	Kcnmb4os2	potassium large conductance calcium-activated channel, subfamily M, beta member 4, opposite strand 2 [Source:MGI Symbol;Acc:MGI:1918263]	0.117376	0.414611	0.600854	Non
MGP_C57BL6NJ_G0003019	Gm17201	predicted gene 17201 [Source:MGI Symbol;Acc:MGI:4938028]	0.42544	0.00183416	0.0116341	Non
MGP_C57BL6NJ_G0003020	Gm29585	predicted gene 29585 [Source:MGI Symbol;Acc:MGI:5580291]	-1.03566	0.066287	0.171045	Non
MGP_C57BL6NJ_G0003022	Gm11963	predicted gene 11963 [Source:MGI Symbol;Acc:MGI:3652248]	-0.299169	0.537813	0.703504	Non
MGP_C57BL6NJ_G0003024	Gm11973	predicted gene 11973 [Source:MGI Symbol;Acc:MGI:3650058]	0.311688	0.496935	0.671044	Non
MGP_C57BL6NJ_G0003029	Gm12002	predicted gene 12002 [Source:MGI Symbol;Acc:MGI:3651521]	-0.0736705	0.885979	0.938103	Non
MGP_C57BL6NJ_G0003031	Etaa1os	Ewing tumor-associated antigen 1, opposite strand [Source:MGI Symbol;Acc:MGI:1920221]	-0.229702	0.56296	0.724404	Non
MGP_C57BL6NJ_G0003036	4930538E20Rik	RIKEN cDNA 4930538E20 gene [Source:MGI Symbol;Acc:MGI:1925450]	-1.23095	0.00392549	0.0205136	Down
MGP_C57BL6NJ_G0003038	Gm12089	predicted gene 12089 [Source:MGI Symbol;Acc:MGI:3650341]	0.303455	0.601787	0.753791	Non
MGP_C57BL6NJ_G0003039	Gm29237	predicted gene 29237 [Source:MGI Symbol;Acc:MGI:5579943]	-0.917992	0.00223398	0.0134721	Non
MGP_C57BL6NJ_G0003041	Gm12120	predicted gene 12120 [Source:MGI Symbol;Acc:MGI:3651991]	0.290846	0.522663	0.690987	Non
MGP_C57BL6NJ_G0003059	Gm12207	predicted gene 12207 [Source:MGI Symbol;Acc:MGI:3702399]	0.789733	0.166035	0.329365	Non
MGP_C57BL6NJ_G0003060	A630014C17Rik	RIKEN cDNA A630014C17 gene [Source:MGI Symbol;Acc:MGI:3026989]	-0.831949	0.209625	0.385171	Non
MGP_C57BL6NJ_G0003062	Gm12212	predicted gene 12212 [Source:MGI Symbol;Acc:MGI:3652263]	0.209339	0.71647	0.834937	Non
MGP_C57BL6NJ_G0003065	Gm12224	predicted gene 12224 [Source:MGI Symbol;Acc:MGI:3651369]	-0.872321	0.0222963	0.0766221	Non
MGP_C57BL6NJ_G0003077	-	predicted gene 10435 [Source:MGI Symbol;Acc:MGI:3642820]	-1.56032	0.00212076	0.0129687	Down
MGP_C57BL6NJ_G0003079	Gm12264	predicted gene 12264 [Source:MGI Symbol;Acc:MGI:3702404]	0.14343	0.503223	0.675653	Non
MGP_C57BL6NJ_G0003080	Gm16062	predicted gene 16062 [Source:MGI Symbol;Acc:MGI:3802162]	-0.363965	0.282065	0.469369	Non
MGP_C57BL6NJ_G0003081	Med9os	mediator complex subunit 9, opposite strand [Source:MGI Symbol;Acc:MGI:1916628]	0.628173	0.173159	0.338839	Non
MGP_C57BL6NJ_G0003083	Map2k3os	mitogen-activated protein kinase kinase 3, opposite strand [Source:MGI Symbol;Acc:MGI:1344334]	0.356343	0.223185	0.401522	Non
MGP_C57BL6NJ_G0003084	B9d1os	B9 protein domain 1, opposite strand [Source:MGI Symbol;Acc:MGI:1920466]	0.266519	0.374738	0.563871	Non
MGP_C57BL6NJ_G0003088	Gm12279	predicted gene 12279 [Source:MGI Symbol;Acc:MGI:3649630]	0.250224	0.474059	0.652228	Non
MGP_C57BL6NJ_G0003094	Tvp23bos	trans-golgi network vesicle protein 23B, opposite strand [Source:MGI Symbol;Acc:MGI:3649886]	-0.367555	0.421051	0.60611	Non
MGP_C57BL6NJ_G0003097	9630013K17Rik	RIKEN cDNA 9630013K17 gene [Source:MGI Symbol;Acc:MGI:1926133]	-0.503745	0.290807	0.478477	Non
MGP_C57BL6NJ_G0003099	2810001G20Rik	RIKEN cDNA 2810001G20 gene [Source:MGI Symbol;Acc:MGI:1913706]	0.152503	0.24724	0.429979	Non
MGP_C57BL6NJ_G0003101	9430073C21Rik	Riken cDNA 9430073C21 gene [Source:MGI Symbol;Acc:MGI:3699860]	-0.0242769	0.968096	0.983078	Non
MGP_C57BL6NJ_G0003102	Gm12300	myosin heavy chain gene antisense RNA [Source:MGI Symbol;Acc:MGI:3650429]	0.339859	0.304381	0.49222	Non
MGP_C57BL6NJ_G0003104	C78197	expressed sequence C78197 [Source:MGI Symbol;Acc:MGI:2144636]	0.017901	0.970847	0.984629	Non
MGP_C57BL6NJ_G0003106	9330160F10Rik	RIKEN cDNA 9330160F10 gene [Source:MGI Symbol;Acc:MGI:3693095]	0.601618	0.0227478	0.0777652	Non
MGP_C57BL6NJ_G0003108	Kcnab3os	potassium voltage-gated channel, shaker-related subfamily, beta member 3, opposite strand [Source:MGI Symbol;Acc:MGI:3801910]	0.157954	0.785049	0.879442	Non
MGP_C57BL6NJ_G0003109	Kdm6bos	KDM1 lysine (K)-specific demethylase 6B, opposite strand [Source:MGI Symbol;Acc:MGI:1921523]	-0.671666	0.256978	0.440474	Non
MGP_C57BL6NJ_G0003111	Tnfsf13os	tumor necrosis factor (ligand) superfamily, member 13, opposite strand [Source:MGI Symbol;Acc:MGI:1919587]	0.34367	0.480005	0.656826	Non
MGP_C57BL6NJ_G0003112	Gm12316	predicted gene 12316 [Source:MGI Symbol;Acc:MGI:3651760]	-0.264656	0.681173	0.81004	Non
MGP_C57BL6NJ_G0003117	Dhrs13os	dehydrogenase/reductase (SDR family) member 13, opposite strand [Source:MGI Symbol;Acc:MGI:1924478]	-0.666346	0.249632	0.432498	Non
MGP_C57BL6NJ_G0003120	Gm11201	predicted gene 11201 [Source:MGI Symbol;Acc:MGI:3649951]	-0.157258	0.78676	0.88062	Non
MGP_C57BL6NJ_G0003121	AU040972	expressed sequence AU040972 [Source:MGI Symbol;Acc:MGI:2144426]	-0.41151	0.319463	0.508346	Non
MGP_C57BL6NJ_G0003124	Adap2os	ArfGAP with dual PH domains 2, opposite strand [Source:MGI Symbol;Acc:MGI:3650197]	-0.166504	0.696535	0.820708	Non
MGP_C57BL6NJ_G0003128	Gm11418	predicted gene 11418 [Source:MGI Symbol;Acc:MGI:3651780]	-0.367568	0.544591	0.709247	Non
MGP_C57BL6NJ_G0003129	Gm11423	predicted gene 11423 [Source:MGI Symbol;Acc:MGI:3651335]	0.843006	0.00712843	0.0324375	Non
MGP_C57BL6NJ_G0003131	Appbp2os	amyloid beta precursor protein (cytoplasmic tail) binding protein 2, opposite strand [Source:MGI Symbol;Acc:MGI:3603817]	-0.434677	0.509568	0.680421	Non
MGP_C57BL6NJ_G0003134	Brip1os	BRCA1 interacting protein C-terminal helicase 1, opposite strand [Source:MGI Symbol;Acc:MGI:1921288]	-0.0183089	0.873942	0.930914	Non
MGP_C57BL6NJ_G0003138	Gm15893	predicted gene 15893 [Source:MGI Symbol;Acc:MGI:3801832]	-0.996333	0.0803641	0.197138	Non
MGP_C57BL6NJ_G0003140	Scpep1os	serine carboxypeptidase 1, opposite strand [Source:MGI Symbol;Acc:MGI:1921171]	0.289749	0.540154	0.705467	Non
MGP_C57BL6NJ_G0003141	Dgkeos	diacylglycerol kinase, epsilon, opposite strand [Source:MGI Symbol;Acc:MGI:3041185]	0.764787	0.102633	0.236599	Non
MGP_C57BL6NJ_G0003142	Gm11513	predicted gene 11513 [Source:MGI Symbol;Acc:MGI:3649561]	0.634872	0.248015	0.430912	Non
MGP_C57BL6NJ_G0003143	Dlx4os	distal-less homeobox 4, opposite strand [Source:MGI Symbol;Acc:MGI:2444057]	-1.05804	0.0418813	0.12186	Down
MGP_C57BL6NJ_G0003146	Gm29477	predicted gene 29477 [Source:MGI Symbol;Acc:MGI:5580183]	0.320518	0.600772	0.753082	Non
MGP_C57BL6NJ_G0003147	Zfp652os	zinc finger protein 652, opposite strand [Source:MGI Symbol;Acc:MGI:3044900]	0.344043	0.0332189	0.102983	Non
MGP_C57BL6NJ_G0003153	Gm11537	predicted gene 11537 [Source:MGI Symbol;Acc:MGI:3705160]	-1.067	0.0401502	0.11827	Down
MGP_C57BL6NJ_G0003154	Gm11525	predicted gene 11525 [Source:MGI Symbol;Acc:MGI:3651809]	0.051039	0.927799	0.961016	Non
MGP_C57BL6NJ_G0003156	Gm11592	predicted gene 11592 [Source:MGI Symbol;Acc:MGI:3650504]	0.664627	0.133128	0.28357	Non
MGP_C57BL6NJ_G0003158	Gm11614	predicted gene 11614 [Source:MGI Symbol;Acc:MGI:3651813]	-0.351194	0.475346	0.652941	Non
MGP_C57BL6NJ_G0003159	Gm12352	predicted gene 12352 [Source:MGI Symbol;Acc:MGI:3705172]	-1.57679	0.00963591	0.0405343	Down
MGP_C57BL6NJ_G0003161	Gm12359	predicted gene 12359 [Source:MGI Symbol;Acc:MGI:3702436]	-1.01006	0.00120738	0.0083907	Down
MGP_C57BL6NJ_G0003163	A830036E02Rik	RIKEN cDNA A830036E02 gene [Source:MGI Symbol;Acc:MGI:3686876]	-0.173548	0.00704321	0.0321265	Non
MGP_C57BL6NJ_G0003166	Dhx58os	DEAH (Asp-Glu-Ala-His) box polypeptide 58, opposite strand [Source:MGI Symbol;Acc:MGI:3705104]	0.00480706	0.993971	0.996838	Non
MGP_C57BL6NJ_G0003167	-	predicted gene 11615 [Source:MGI Symbol;Acc:MGI:3652280]	-0.42968	0.473899	0.652137	Non
MGP_C57BL6NJ_G0003177	Gm20511	predicted gene 20511 [Source:MGI Symbol;Acc:MGI:5141976]	-1.18687	0.0259443	0.0857745	Down
MGP_C57BL6NJ_G0003178	Arhgap27os3	Rho GTPase activating protein 27, opposite strand 3 [Source:MGI Symbol;Acc:MGI:3650159]	0.287143	0.545946	0.710636	Non
MGP_C57BL6NJ_G0003179	Arhgap27os2	Rho GTPase activating protein 27, opposite strand 2 [Source:MGI Symbol;Acc:MGI:3650160]	0.951538	0.0841983	0.204436	Non
MGP_C57BL6NJ_G0003180	Arhgap27os1	Rho GTPase activating protein 27, opposite strand 1 [Source:MGI Symbol;Acc:MGI:3705097]	0.0376663	0.947215	0.971821	Non
MGP_C57BL6NJ_G0003181	Gm11659	predicted gene 11659 [Source:MGI Symbol;Acc:MGI:3649220]	-0.701398	0.297664	0.48537	Non
MGP_C57BL6NJ_G0003183	1700052K11Rik	RIKEN cDNA 1700052K11 gene [Source:MGI Symbol;Acc:MGI:1920681]	0.183653	0.199366	0.372202	Non
MGP_C57BL6NJ_G0003185	Gm11646	predicted gene 11646 [Source:MGI Symbol;Acc:MGI:3649612]	-0.458632	0.441125	0.623515	Non
MGP_C57BL6NJ_G0003186	Taco1os	translational activator of mitochondrially encoded cytochrome c oxidase I, opposite strand [Source:MGI Symbol;Acc:MGI:1915441]	0.551947	0.256975	0.440474	Non
MGP_C57BL6NJ_G0003188	Gm11706	predicted gene 11706 [Source:MGI Symbol;Acc:MGI:3651837]	-0.453634	0.400003	0.587576	Non
MGP_C57BL6NJ_G0003189	-	-	-1.15304	0.0176596	0.0641753	Down
MGP_C57BL6NJ_G0003190	-	RIKEN cDNA 1810010H24 gene [Source:MGI Symbol;Acc:MGI:1916316]	-0.0316317	0.856574	0.922034	Non
MGP_C57BL6NJ_G0003191	Gm11715	predicted gene 11715 [Source:MGI Symbol;Acc:MGI:3702026]	0.141078	0.812962	0.896902	Non
MGP_C57BL6NJ_G0003196	Gm11655	predicted gene 11655 [Source:MGI Symbol;Acc:MGI:3650998]	-0.517867	0.393079	0.580886	Non
MGP_C57BL6NJ_G0003198	Gm11670	predicted gene 11670 [Source:MGI Symbol;Acc:MGI:3649868]	-0.227294	0.700976	0.823946	Non
MGP_C57BL6NJ_G0003199	Gm11696	predicted gene 11696 [Source:MGI Symbol;Acc:MGI:3701776]	0.52462	0.0203146	0.0712628	Non
MGP_C57BL6NJ_G0003205	-	immature colon carcinoma transcript 1, opposite strand [Source:MGI Symbol;Acc:MGI:2441927]	-0.610998	0.0239351	0.0805739	Non
MGP_C57BL6NJ_G0003208	Sap30bpos	SAP30 binding protein, opposite strand [Source:MGI Symbol;Acc:MGI:3650575]	0.233178	0.648518	0.786345	Non
MGP_C57BL6NJ_G0003209	Gm11739	predicted gene 11739 [Source:MGI Symbol;Acc:MGI:3650571]	-0.790804	0.00391226	0.0204678	Non
MGP_C57BL6NJ_G0003211	BC018473	cDNA sequence BC018473 [Source:MGI Symbol;Acc:MGI:3039625]	-0.564347	0.380714	0.569412	Non
MGP_C57BL6NJ_G0003212	Gm11730	predicted gene 11730 [Source:MGI Symbol;Acc:MGI:3650941]	-0.634113	0.0858422	0.20738	Non
MGP_C57BL6NJ_G0003216	Gm11725	predicted gene 11725 [Source:MGI Symbol;Acc:MGI:3649385]	-1.10642	0.0431467	0.124606	Down
MGP_C57BL6NJ_G0003217	Gm11738	predicted gene 11738 [Source:MGI Symbol;Acc:MGI:3650365]	-0.925523	0.0019268	0.0120754	Non
MGP_C57BL6NJ_G0003219	Rptoros	regulatory associated protein of MTOR, complex 1, opposite strand [Source:MGI Symbol;Acc:MGI:2442055]	0.586156	0.239738	0.421421	Non
MGP_C57BL6NJ_G0003220	Gm11767	predicted gene 11767 [Source:MGI Symbol;Acc:MGI:3650674]	-0.171717	0.420431	0.605609	Non
MGP_C57BL6NJ_G0003222	Gm11772	predicted gene 11772 [Source:MGI Symbol;Acc:MGI:3649468]	0.805485	0.015004	0.056791	Non
MGP_C57BL6NJ_G0003223	Gm11788	predicted gene 11788 [Source:MGI Symbol;Acc:MGI:3649943]	0.74833	0.181909	0.349652	Non
MGP_C57BL6NJ_G0003225	Myadml2os	myeloid-associated differentiation marker-like 2, opposite strand [Source:MGI Symbol;Acc:MGI:3650756]	0.404106	0.390352	0.578467	Non
MGP_C57BL6NJ_G0003226	Notumos	notum palmitoleoyl-protein carboxylesterase, opposite strand [Source:MGI Symbol;Acc:MGI:3698431]	0.582402	0.179448	0.346802	Non
MGP_C57BL6NJ_G0003229	Gm28192	predicted gene 28192 [Source:MGI Symbol;Acc:MGI:5578898]	-0.08512	0.701174	0.824094	Non
MGP_C57BL6NJ_G0003232	Rab10os	RAB10, member RAS oncogene family, opposite strand [Source:MGI Symbol;Acc:MGI:1921423]	-0.230585	0.001497	0.00988179	Non
MGP_C57BL6NJ_G0003233	1110002L01Rik	RIKEN cDNA 1110002L01 gene [Source:MGI Symbol;Acc:MGI:1915821]	-0.25899	0.276614	0.463245	Non
MGP_C57BL6NJ_G0003234	Dtnbos	dystrobrevin, beta, opposite strand [Source:MGI Symbol;Acc:MGI:5141913]	0.280679	0.482439	0.65895	Non
MGP_C57BL6NJ_G0003235	Dnmt3aos	DNA methyltransferase 3A, opposite strand [Source:MGI Symbol;Acc:MGI:3641689]	0.540475	0.365491	0.554622	Non
MGP_C57BL6NJ_G0003240	Gm17056	predicted gene 17056 [Source:MGI Symbol;Acc:MGI:4937883]	-0.787502	0.168028	0.331871	Non
MGP_C57BL6NJ_G0003241	Gm17024	predicted gene 17024 [Source:MGI Symbol;Acc:MGI:4937851]	-0.995629	0.00446145	0.0225642	Non
MGP_C57BL6NJ_G0003247	Gm15561	predicted gene 15561 [Source:MGI Symbol;Acc:MGI:3783010]	-0.797189	0.0874082	0.210326	Non
MGP_C57BL6NJ_G0003248	4930512B01Rik	RIKEN cDNA 4930512B01 gene [Source:MGI Symbol;Acc:MGI:1921974]	-0.977585	0.00884306	0.0381027	Non
MGP_C57BL6NJ_G0003249	3110056K07Rik	RIKEN cDNA 3110056K07 gene [Source:MGI Symbol;Acc:MGI:1920454]	0.32966	0.023001	0.0783113	Non
MGP_C57BL6NJ_G0003253	Gm3693	predicted gene 3693 [Source:MGI Symbol;Acc:MGI:3781869]	0.143653	0.503034	0.675488	Non
MGP_C57BL6NJ_G0003254	Gm28370	predicted gene 28370 [Source:MGI Symbol;Acc:MGI:5579076]	0.159455	0.0645415	0.167429	Non
MGP_C57BL6NJ_G0003255	Gm16572	predicted gene 16572 [Source:MGI Symbol;Acc:MGI:4414992]	0.48483	0.413168	0.599669	Non
MGP_C57BL6NJ_G0003258	Gm29361	predicted gene 29361 [Source:MGI Symbol;Acc:MGI:5580067]	0.974242	0.0348796	0.106677	Non
MGP_C57BL6NJ_G0003260	Prox2os	prospero homeobox 2 opposite strand [Source:MGI Symbol;Acc:MGI:5011542]	0.0745428	0.793744	0.884755	Non
MGP_C57BL6NJ_G0003264	Gm16339	predicted gene 16339 [Source:MGI Symbol;Acc:MGI:3840123]	0.040583	0.856595	0.922034	Non
MGP_C57BL6NJ_G0003266	Gm29508	predicted gene 29508 [Source:MGI Symbol;Acc:MGI:5580214]	0.277051	0.376656	0.565538	Non
MGP_C57BL6NJ_G0003269	Gm28498	-	-0.584406	0.0424149	0.12307	Non
MGP_C57BL6NJ_G0003270	Gm17111	predicted gene 17111 [Source:MGI Symbol;Acc:MGI:4937938]	0.138085	0.670955	0.802951	Non
MGP_C57BL6NJ_G0003271	Gm5441	predicted gene 5441 [Source:MGI Symbol;Acc:MGI:3779489]	-0.00163698	0.994225	0.996892	Non
MGP_C57BL6NJ_G0003273	Gm26645	predicted gene, 26645 [Source:MGI Symbol;Acc:MGI:5477139]	0.476756	0.0897246	0.214544	Non
MGP_C57BL6NJ_G0003275	Gm11274	predicted gene 11274 [Source:MGI Symbol;Acc:MGI:3649225]	0.587579	0.159318	0.319957	Non
MGP_C57BL6NJ_G0003284	4932702P03Rik	RIKEN cDNA 4932702P03 gene [Source:MGI Symbol;Acc:MGI:1921673]	-0.705249	0.0751838	0.187798	Non
MGP_C57BL6NJ_G0003287	1110046J04Rik	RIKEN cDNA 1110046J04 gene [Source:MGI Symbol;Acc:MGI:1916058]	0.436529	0.00960643	0.0404369	Non
MGP_C57BL6NJ_G0003291	Gm15810	predicted gene 15810 [Source:MGI Symbol;Acc:MGI:3802042]	0.253308	0.648122	0.786108	Non
MGP_C57BL6NJ_G0003292	Gm15813	predicted gene 15813 [Source:MGI Symbol;Acc:MGI:3801815]	-1.16144	0.0608996	0.160508	Non
MGP_C57BL6NJ_G0003293	Phf2os1	PHD finger protein 2, opposite strand 1 [Source:MGI Symbol;Acc:MGI:3645592]	0.142676	0.439882	0.622473	Non
MGP_C57BL6NJ_G0003294	Gm16578	predicted gene 16578 [Source:MGI Symbol;Acc:MGI:4414998]	0.630747	0.114579	0.255662	Non
MGP_C57BL6NJ_G0003295	Gm15911	predicted gene 15911 [Source:MGI Symbol;Acc:MGI:3802139]	0.32753	0.387718	0.575624	Non
MGP_C57BL6NJ_G0003296	4930451E10Rik	RIKEN cDNA 4930451E10 gene [Source:MGI Symbol;Acc:MGI:1925361]	-0.146502	0.766845	0.868264	Non
MGP_C57BL6NJ_G0003297	Gm26555	predicted gene, 26555 [Source:MGI Symbol;Acc:MGI:5477049]	1.36256	0.0228149	0.0778615	Up
MGP_C57BL6NJ_G0003299	1810034E14Rik	RIKEN cDNA 1810034E14 gene [Source:MGI Symbol;Acc:MGI:1913753]	-0.244433	0.624437	0.770448	Non
MGP_C57BL6NJ_G0003301	-	zinc finger protein 85, opposite strand [Source:MGI Symbol;Acc:MGI:1915521]	-0.0839732	0.654864	0.791302	Non
MGP_C57BL6NJ_G0003302	4930525G20Rik	RIKEN cDNA 4930525G20 gene [Source:MGI Symbol;Acc:MGI:2443505]	-0.447649	0.099468	0.231181	Non
MGP_C57BL6NJ_G0003303	-	RIKEN cDNA A530095I07 gene [Source:MGI Symbol;Acc:MGI:2685376]	-0.123083	0.840143	0.911908	Non
MGP_C57BL6NJ_G0003306	Gm15912	predicted gene 15912 [Source:MGI Symbol;Acc:MGI:3801895]	0.226265	0.106588	0.242986	Non
MGP_C57BL6NJ_G0003307	-	RIKEN cDNA A830082K12 gene [Source:MGI Symbol;Acc:MGI:2443527]	0.234319	0.0212013	0.0735477	Non
MGP_C57BL6NJ_G0003308	A230107N01Rik	RIKEN cDNA A230107N01 gene [Source:MGI Symbol;Acc:MGI:2445042]	0.524404	0.0792953	0.195111	Non
MGP_C57BL6NJ_G0003309	4833422C13Rik	RIKEN cDNA 4833422C13 gene [Source:MGI Symbol;Acc:MGI:3603826]	0.0253464	0.846701	0.915924	Non
MGP_C57BL6NJ_G0003311	C030017D09Rik	RIKEN cDNA C030017D09 gene [Source:MGI Symbol;Acc:MGI:1924634]	-0.155571	0.785974	0.880069	Non
MGP_C57BL6NJ_G0003313	AW495222	expressed sequence AW495222 [Source:MGI Symbol;Acc:MGI:2145435]	-0.84053	0.0018404	0.0116631	Non
MGP_C57BL6NJ_G0003315	Gm9828	predicted gene 9828 [Source:MGI Symbol;Acc:MGI:3642913]	-0.0969842	0.586417	0.741918	Non
MGP_C57BL6NJ_G0003318	Gm17160	predicted gene 17160 [Source:MGI Symbol;Acc:MGI:4937987]	-0.384871	0.468706	0.64738	Non
MGP_C57BL6NJ_G0003320	Gm28989	predicted gene 28989 [Source:MGI Symbol;Acc:MGI:5579695]	-0.0898495	0.832278	0.906877	Non
MGP_C57BL6NJ_G0003321	Gm28988	predicted gene 28988 [Source:MGI Symbol;Acc:MGI:5579694]	-1.71141	0.00030893	0.00295216	Down
MGP_C57BL6NJ_G0003327	Gm11100	predicted gene 11100 [Source:MGI Symbol;Acc:MGI:3779338]	-0.693374	0.156044	0.315433	Non
MGP_C57BL6NJ_G0003329	1810062O18Rik	RIKEN cDNA 1810062O18 gene [Source:MGI Symbol;Acc:MGI:1922852]	-0.230577	0.345292	0.534115	Non
MGP_C57BL6NJ_G0003330	2810402E24Rik	RIKEN cDNA 2810402E24 gene [Source:MGI Symbol;Acc:MGI:1913715]	-0.0294344	0.857909	0.922945	Non
MGP_C57BL6NJ_G0003334	Zmiz1os1	Zmiz1 opposite strand 1 [Source:MGI Symbol;Acc:MGI:3041228]	-0.775411	0.0328232	0.102073	Non
MGP_C57BL6NJ_G0003336	Arf4os	ADP-ribosylation factor 4, opposite strand [Source:MGI Symbol;Acc:MGI:3642411]	0.688771	0.262123	0.446659	Non
MGP_C57BL6NJ_G0003337	9930004E17Rik	RIKEN cDNA 9930004E17 gene [Source:MGI Symbol;Acc:MGI:3603579]	-0.0482912	0.916746	0.955263	Non
MGP_C57BL6NJ_G0003339	Gm17210	predicted gene 17210 [Source:MGI Symbol;Acc:MGI:4938037]	-0.351993	0.36465	0.553944	Non
MGP_C57BL6NJ_G0003340	Gm15512	predicted gene 15512 [Source:MGI Symbol;Acc:MGI:3782960]	1.08048	0.0763704	0.189811	Non
MGP_C57BL6NJ_G0003341	Gm17110	predicted gene 17110 [Source:MGI Symbol;Acc:MGI:4937937]	-1.25421	0.0372299	0.111871	Down
MGP_C57BL6NJ_G0003347	Gm15601	predicted gene 15601 [Source:MGI Symbol;Acc:MGI:3783048]	0.0634093	0.680259	0.80954	Non
MGP_C57BL6NJ_G0003353	4930579G18Rik	RIKEN cDNA 4930579G18 gene [Source:MGI Symbol;Acc:MGI:1923163]	-0.674421	0.0041482	0.0213815	Non
MGP_C57BL6NJ_G0003358	Gm15932	predicted gene 15932 [Source:MGI Symbol;Acc:MGI:3802106]	0.119429	0.77946	0.875867	Non
MGP_C57BL6NJ_G0003360	2410022M11Rik	RIKEN cDNA 2410022M11 gene [Source:MGI Symbol;Acc:MGI:1917005]	-0.131696	0.245264	0.427787	Non
MGP_C57BL6NJ_G0003361	Ift88os	intraflagellar transport 88, opposite strand [Source:MGI Symbol;Acc:MGI:1919181]	0.0612961	0.88243	0.935953	Non
MGP_C57BL6NJ_G0003365	Gm15918	predicted gene 15918 [Source:MGI Symbol;Acc:MGI:3801738]	-0.635619	0.294842	0.482531	Non
MGP_C57BL6NJ_G0003366	4930471C04Rik	RIKEN cDNA 4930471C04 gene [Source:MGI Symbol;Acc:MGI:1925426]	0.140762	0.776139	0.87406	Non
MGP_C57BL6NJ_G0003367	Gm17116	predicted gene 17116 [Source:MGI Symbol;Acc:MGI:4937943]	-0.0144999	0.950783	0.973129	Non
MGP_C57BL6NJ_G0003372	Gm27221	predicted gene 27221 [Source:MGI Symbol;Acc:MGI:5521064]	-0.226898	0.637118	0.778435	Non
MGP_C57BL6NJ_G0003376	Gm4285	predicted gene 4285 [Source:MGI Symbol;Acc:MGI:3782463]	-0.248206	0.132932	0.283296	Non
MGP_C57BL6NJ_G0003378	Slain1os	SLAIN motif family, member 1, opposite strand [Source:MGI Symbol;Acc:MGI:1918148]	-0.943572	0.0707646	0.179697	Non
MGP_C57BL6NJ_G0003379	1810041H14Rik	RIKEN cDNA 1810041H14 gene [Source:MGI Symbol;Acc:MGI:1925562]	0.156738	0.790986	0.882894	Non
MGP_C57BL6NJ_G0003389	Gm16291	predicted gene 16291 [Source:MGI Symbol;Acc:MGI:3826548]	-1.08357	0.0290668	0.0935177	Down
MGP_C57BL6NJ_G0003391	Gm16006	predicted gene 16006 [Source:MGI Symbol;Acc:MGI:3801853]	0.574789	0.292725	0.480461	Non
MGP_C57BL6NJ_G0003394	Gm27242	predicted gene 27242 [Source:MGI Symbol;Acc:MGI:5521085]	0.122208	0.818917	0.900314	Non
MGP_C57BL6NJ_G0003397	Gm16308	predicted gene 16308 [Source:MGI Symbol;Acc:MGI:3826592]	-0.280769	0.630273	0.77396	Non
MGP_C57BL6NJ_G0003401	1700027A07Rik	RIKEN cDNA 1700027A07 gene [Source:MGI Symbol;Acc:MGI:1917246]	-0.967475	0.0525614	0.144064	Non
MGP_C57BL6NJ_G0003402	Gm10863	predicted gene 10863 [Source:MGI Symbol;Acc:MGI:3641623]	0.868625	0.0552801	0.149518	Non
MGP_C57BL6NJ_G0003403	Gm16059	predicted gene 16059 [Source:MGI Symbol;Acc:MGI:3802029]	-0.125536	0.829568	0.905471	Non
MGP_C57BL6NJ_G0003405	Gm20324	predicted gene, 20324 [Source:MGI Symbol;Acc:MGI:5012509]	0.216864	0.602233	0.753944	Non
MGP_C57BL6NJ_G0003409	C230037L18Rik	RIKEN cDNA C230037L18 gene [Source:MGI Symbol;Acc:MGI:3697701]	-0.0886293	0.686914	0.814258	Non
MGP_C57BL6NJ_G0003411	Rapgef3os2	Rap guanine nucleotide exchange factor (GEF) 3, opposite strand 2 [Source:MGI Symbol;Acc:MGI:3826581]	0.907309	0.0148279	0.0562682	Non
MGP_C57BL6NJ_G0003412	Gm26513	predicted gene, 26513 [Source:MGI Symbol;Acc:MGI:5477007]	-0.0629702	0.910693	0.951989	Non
MGP_C57BL6NJ_G0003413	9330020H09Rik	RIKEN cDNA 9330020H09 gene [Source:MGI Symbol;Acc:MGI:3704457]	0.120713	0.567946	0.728536	Non
MGP_C57BL6NJ_G0003415	Nckap5los	NCK-associated protein 5-like, opposite strand [Source:MGI Symbol;Acc:MGI:1918162]	-0.497047	0.183419	0.351652	Non
MGP_C57BL6NJ_G0003416	Gm16537	predicted gene 16537 [Source:MGI Symbol;Acc:MGI:4414957]	-1.14463	0.0526758	0.144264	Non
MGP_C57BL6NJ_G0003420	2310068J16Rik	RIKEN cDNA 2310068J16 gene [Source:MGI Symbol;Acc:MGI:1917531]	-0.662509	0.147841	0.304528	Non
MGP_C57BL6NJ_G0003422	-	predicted gene 27209 [Source:MGI Symbol;Acc:MGI:5521052]	-0.785869	0.173979	0.33984	Non
MGP_C57BL6NJ_G0003423	Galnt6os	polypeptide N-acetylgalactosaminyltransferase 6, opposite strand [Source:MGI Symbol;Acc:MGI:1916281]	-0.0154258	0.980469	0.99031	Non
MGP_C57BL6NJ_G0003427	Gm15879	predicted gene 15879 [Source:MGI Symbol;Acc:MGI:3802012]	-0.0934214	0.739433	0.849961	Non
MGP_C57BL6NJ_G0003429	Gm42477	predicted gene 42477 [Source:MGI Symbol;Acc:MGI:5662614]	-0.845673	0.108846	0.246683	Non
MGP_C57BL6NJ_G0003430	Gm15558	predicted gene 15558 [Source:MGI Symbol;Acc:MGI:3783007]	0.226103	0.713983	0.83329	Non
MGP_C57BL6NJ_G0003431	Gm4279	predicted gene 4279 [Source:MGI Symbol;Acc:MGI:3782456]	-1.14731	0.0483495	0.135337	Down
MGP_C57BL6NJ_G0003432	-	predicted gene 15738 [Source:MGI Symbol;Acc:MGI:3783180]	-1.26186	0.0280707	0.0910265	Down
MGP_C57BL6NJ_G0003435	Gm15585	-	-0.419038	0.277295	0.463793	Non
MGP_C57BL6NJ_G0003438	4930588K23Rik	RIKEN cDNA 4930588K23 gene [Source:MGI Symbol;Acc:MGI:3588254]	-0.397647	0.47674	0.654068	Non
MGP_C57BL6NJ_G0003441	Gm4524	predicted gene 4524 [Source:MGI Symbol;Acc:MGI:3782709]	0.0381882	0.918888	0.95602	Non
MGP_C57BL6NJ_G0003442	Gm15743	predicted gene 15743 [Source:MGI Symbol;Acc:MGI:3783185]	-0.414169	0.163945	0.326547	Non
MGP_C57BL6NJ_G0003444	Tnk2os	tyrosine kinase, non-receptor 2, opposite strand [Source:MGI Symbol;Acc:MGI:3642140]	-0.0725674	0.890611	0.940995	Non
MGP_C57BL6NJ_G0003448	Gm15829	predicted gene 15829 [Source:MGI Symbol;Acc:MGI:3801893]	-0.25662	0.629476	0.773458	Non
MGP_C57BL6NJ_G0003450	Gm15564	predicted gene 15564 [Source:MGI Symbol;Acc:MGI:3783013]	0.0940426	0.870164	0.9293	Non
MGP_C57BL6NJ_G0003459	Gm15518	predicted gene 15518 [Source:MGI Symbol;Acc:MGI:3801752]	-1.17667	0.0098969	0.041386	Down
MGP_C57BL6NJ_G0003460	Zbtb11os1	zinc finger and BTB domain containing 11, opposite strand 1 [Source:MGI Symbol;Acc:MGI:1913641]	0.0727281	0.673072	0.804379	Non
MGP_C57BL6NJ_G0003461	Gm9017	predicted gene 9017 [Source:MGI Symbol;Acc:MGI:3646937]	0.163782	0.730822	0.843731	Non
MGP_C57BL6NJ_G0003463	Gm15965	predicted gene 15965 [Source:MGI Symbol;Acc:MGI:3802002]	0.607319	0.351569	0.540709	Non
MGP_C57BL6NJ_G0003465	1700048M11Rik	RIKEN cDNA 1700048M11 gene [Source:MGI Symbol;Acc:MGI:1920636]	0.669916	0.143338	0.298632	Non
MGP_C57BL6NJ_G0003467	1700093J21Rik	-	-1.27644	0.0391229	0.115904	Down
MGP_C57BL6NJ_G0003470	C030010L15Rik	RIKEN cDNA C030010L15 gene [Source:MGI Symbol;Acc:MGI:1924562]	0.341971	0.507148	0.678315	Non
MGP_C57BL6NJ_G0003471	Gm29050	predicted gene 29050 [Source:MGI Symbol;Acc:MGI:5579756]	-0.565101	0.381099	0.569634	Non
MGP_C57BL6NJ_G0003472	-	RIKEN cDNA 1700122H20 gene [Source:MGI Symbol;Acc:MGI:1920867]	-0.468553	0.327673	0.516674	Non
MGP_C57BL6NJ_G0003473	-	RIKEN cDNA E430024P14 gene [Source:MGI Symbol;Acc:MGI:2445079]	0.24019	0.190459	0.361113	Non
MGP_C57BL6NJ_G0003474	A230009B12Rik	RIKEN cDNA A230009B12 gene [Source:MGI Symbol;Acc:MGI:2442666]	0.0997174	0.744087	0.853209	Non
MGP_C57BL6NJ_G0003475	Gm16168	predicted gene 16168 [Source:MGI Symbol;Acc:MGI:3802010]	0.0980899	0.762036	0.864783	Non
MGP_C57BL6NJ_G0003477	-	antisense Igf2r RNA [Source:MGI Symbol;Acc:MGI:1353471]	0.495567	0.238551	0.42028	Non
MGP_C57BL6NJ_G0003478	Gm16052	-	-0.560184	0.20817	0.383778	Non
MGP_C57BL6NJ_G0003479	Gm16049	-	-1.45412	0.00253671	0.0148195	Down
MGP_C57BL6NJ_G0003480	Gm16275	predicted gene 16275 [Source:MGI Symbol;Acc:MGI:3826597]	0.372827	0.311272	0.49985	Non
MGP_C57BL6NJ_G0003482	Rab26os	RAB26, member RAS oncogene family, opposite strand [Source:MGI Symbol;Acc:MGI:1922864]	-0.127889	0.606689	0.757122	Non
MGP_C57BL6NJ_G0003486	BC051226	cDNA sequence BC051226 [Source:MGI Symbol;Acc:MGI:3039585]	0.0368089	0.75505	0.859733	Non
MGP_C57BL6NJ_G0003494	Tbc1d22bos	TBC1 domain family, member 22B, opposite strand [Source:MGI Symbol;Acc:MGI:1921342]	-0.269934	0.571362	0.731086	Non
MGP_C57BL6NJ_G0003496	Gm17115	predicted gene 17115 [Source:MGI Symbol;Acc:MGI:4937942]	-0.0283687	0.932804	0.963886	Non
MGP_C57BL6NJ_G0003502	Gm10501	predicted gene 10501 [Source:MGI Symbol;Acc:MGI:3704476]	-0.865238	0.0139743	0.0537605	Non
MGP_C57BL6NJ_G0003503	Gm20522	predicted gene 20522 [Source:MGI Symbol;Acc:MGI:5141987]	0.0683662	0.865483	0.926629	Non
MGP_C57BL6NJ_G0003509	Gm16279	predicted gene 16279 [Source:MGI Symbol;Acc:MGI:3826576]	-0.109918	0.652929	0.789961	Non
MGP_C57BL6NJ_G0003513	1700071M16Rik	RIKEN cDNA 1700071M16 gene [Source:MGI Symbol;Acc:MGI:1920754]	-1.0207	0.0310274	0.0981172	Down
MGP_C57BL6NJ_G0003516	Runx2os1	runt related transcription factor 2, opposite strand 1 [Source:MGI Symbol;Acc:MGI:3641707]	-0.410737	0.347523	0.536668	Non
MGP_C57BL6NJ_G0003517	Gm17080	predicted gene 17080 [Source:MGI Symbol;Acc:MGI:4937907]	-0.512645	0.316776	0.505431	Non
MGP_C57BL6NJ_G0003518	-	predicted gene 16172 [Source:MGI Symbol;Acc:MGI:3801735]	-0.381729	0.117076	0.259425	Non
MGP_C57BL6NJ_G0003519	Tomm6os	translocase of outer mitochondrial membrane 6, opposite strand [Source:MGI Symbol;Acc:MGI:3705171]	-0.22395	0.203216	0.377237	Non
MGP_C57BL6NJ_G0003520	Frs3os	fibroblast growth factor receptor substrate 3, opposite strand [Source:MGI Symbol;Acc:MGI:3713047]	0.224018	0.630905	0.774234	Non
MGP_C57BL6NJ_G0003524	Gm17168	predicted gene 17168 [Source:MGI Symbol;Acc:MGI:4937995]	-1.41575	0.029569	0.0947112	Down
MGP_C57BL6NJ_G0003527	2410021H03Rik	RIKEN cDNA 2410021H03 gene [Source:MGI Symbol;Acc:MGI:1917000]	-0.660154	0.259615	0.443752	Non
MGP_C57BL6NJ_G0003529	Gm28727	-	1.13602	0.0719887	0.181879	Non
MGP_C57BL6NJ_G0003536	Gm28529	predicted gene 28529 [Source:MGI Symbol;Acc:MGI:5579235]	0.497391	0.0876451	0.210775	Non
MGP_C57BL6NJ_G0003538	Gm15956	predicted gene 15956 [Source:MGI Symbol;Acc:MGI:3801856]	-0.0899703	0.798256	0.888254	Non
MGP_C57BL6NJ_G0003542	4930426D05Rik	RIKEN cDNA 4930426D05 gene [Source:MGI Symbol;Acc:MGI:1921894]	-0.326065	0.314296	0.503124	Non
MGP_C57BL6NJ_G0003543	Gm15972	predicted gene 15972 [Source:MGI Symbol;Acc:MGI:3801965]	0.473582	0.36725	0.556149	Non
MGP_C57BL6NJ_G0003546	Gm10545	predicted gene 10545 [Source:MGI Symbol;Acc:MGI:3704485]	-0.495472	0.43558	0.618685	Non
MGP_C57BL6NJ_G0003551	BC037039	cDNA sequence BC037039 [Source:MGI Symbol;Acc:MGI:3697820]	-0.400679	0.554112	0.717518	Non
MGP_C57BL6NJ_G0003552	Gm29994	predicted gene, 29994 [Source:MGI Symbol;Acc:MGI:5589153]	-0.643566	0.252956	0.436043	Non
MGP_C57BL6NJ_G0003553	Gm15334	predicted gene 15334 [Source:MGI Symbol;Acc:MGI:3705284]	-0.371584	0.484508	0.660483	Non
MGP_C57BL6NJ_G0003555	Gm15337	predicted gene 15337 [Source:MGI Symbol;Acc:MGI:3705103]	-0.0104513	0.97119	0.98493	Non
MGP_C57BL6NJ_G0003556	4933407I08Rik	RIKEN cDNA 4933407I08 gene [Source:MGI Symbol;Acc:MGI:1918259]	-0.447536	0.474289	0.652317	Non
MGP_C57BL6NJ_G0003557	A930012L18Rik	RIKEN cDNA A930012L18 gene [Source:MGI Symbol;Acc:MGI:2442887]	0.342551	0.0894833	0.214126	Non
MGP_C57BL6NJ_G0003558	-	RIKEN cDNA A330093E20 gene [Source:MGI Symbol;Acc:MGI:2147325]	0.198721	0.422658	0.607838	Non
MGP_C57BL6NJ_G0003561	-	RIKEN cDNA 1500015A07 gene [Source:MGI Symbol;Acc:MGI:1916232]	0.525352	0.000332223	0.00311037	Non
MGP_C57BL6NJ_G0003562	St8sia3os	ST8 alpha-N-acetyl-neuraminide alpha-2,8-sialyltransferase 3, opposite strand [Source:MGI Symbol;Acc:MGI:1920838]	-0.561517	0.0450702	0.128723	Non
MGP_C57BL6NJ_G0003566	Gm26676	predicted gene, 26676 [Source:MGI Symbol;Acc:MGI:5477170]	-0.204142	0.563958	0.725198	Non
MGP_C57BL6NJ_G0003567	Gm27239	predicted gene 27239 [Source:MGI Symbol;Acc:MGI:5521082]	0.617072	0.11645	0.258499	Non
MGP_C57BL6NJ_G0003570	Gm21844	predicted gene, 21844 [Source:MGI Symbol;Acc:MGI:5434008]	-0.49894	0.344957	0.533715	Non
MGP_C57BL6NJ_G0003571	4930481A15Rik	RIKEN cDNA 4930481A15 gene [Source:MGI Symbol;Acc:MGI:1922181]	0.400399	0.0411023	0.120253	Non
MGP_C57BL6NJ_G0003574	Gm14966	predicted gene 14966 [Source:MGI Symbol;Acc:MGI:3705223]	0.358666	0.409879	0.596352	Non
MGP_C57BL6NJ_G0003575	Gm14964	predicted gene 14964 [Source:MGI Symbol;Acc:MGI:3641621]	0.0991407	0.46071	0.640642	Non
MGP_C57BL6NJ_G0003577	Gm17227	predicted gene 17227 [Source:MGI Symbol;Acc:MGI:4938054]	-1.5363	0.00809044	0.0356675	Down
MGP_C57BL6NJ_G0003578	1700105P06Rik	RIKEN cDNA 1700105P06 gene [Source:MGI Symbol;Acc:MGI:1915479]	-0.323891	0.554749	0.71787	Non
MGP_C57BL6NJ_G0003582	Gm27151	predicted gene 27151 [Source:MGI Symbol;Acc:MGI:5520994]	-0.578269	0.34629	0.535229	Non
MGP_C57BL6NJ_G0003584	1700018L02Rik	RIKEN cDNA 1700018L02 gene [Source:MGI Symbol;Acc:MGI:1914579]	0.159492	0.514505	0.684176	Non
MGP_C57BL6NJ_G0003585	Gm42723	predicted gene 42723 [Source:MGI Symbol;Acc:MGI:5662860]	-0.837422	0.109346	0.247343	Non
MGP_C57BL6NJ_G0003591	Gm15491	predicted gene 15491 [Source:MGI Symbol;Acc:MGI:3782937]	0.200476	0.723396	0.838547	Non
MGP_C57BL6NJ_G0003592	Gm19557	predicted gene, 19557 [Source:MGI Symbol;Acc:MGI:5011742]	-0.141668	0.827942	0.904617	Non
MGP_C57BL6NJ_G0003594	Gm16299	predicted gene 16299 [Source:MGI Symbol;Acc:MGI:3826539]	0.000184866	0.999709	0.999757	Non
MGP_C57BL6NJ_G0003598	Emx2os	Emx2 opposite strand/antisense transcript (non-protein coding) [Source:MGI Symbol;Acc:MGI:3052329]	0.238153	0.161986	0.323569	Non
MGP_C57BL6NJ_G0003604	4930551O13Rik	RIKEN cDNA 4930551O13 gene [Source:MGI Symbol;Acc:MGI:1922513]	-0.29363	0.61838	0.765361	Non
MGP_C57BL6NJ_G0003612	E030013I19Rik	RIKEN cDNA E030013I19 gene [Source:MGI Symbol;Acc:MGI:2443735]	0.187357	0.597917	0.750915	Non
MGP_C57BL6NJ_G0003618	Gm13344	predicted gene 13344 [Source:MGI Symbol;Acc:MGI:3649239]	0.207975	0.411643	0.597995	Non
MGP_C57BL6NJ_G0003621	Gm17171	predicted gene 17171 [Source:MGI Symbol;Acc:MGI:4937998]	-0.342999	0.467864	0.646766	Non
MGP_C57BL6NJ_G0003624	Gm13375	predicted gene 13375 [Source:MGI Symbol;Acc:MGI:3649913]	0.206061	0.0215706	0.0746293	Non
MGP_C57BL6NJ_G0003627	Grin1os	glutamate receptor, ionotropic, NMDA1 (zeta 1), opposite strand [Source:MGI Symbol;Acc:MGI:2443867]	-0.425158	0.000114377	0.00135799	Non
MGP_C57BL6NJ_G0003628	Fcnaos	ficolin A, opposite strand [Source:MGI Symbol;Acc:MGI:3701343]	-0.477178	0.181394	0.349059	Non
MGP_C57BL6NJ_G0003629	A230005M16Rik	RIKEN cDNA A230005M16 gene [Source:MGI Symbol;Acc:MGI:3603401]	-0.6303	0.167811	0.331629	Non
MGP_C57BL6NJ_G0003633	Gm13563	predicted gene 13563 [Source:MGI Symbol;Acc:MGI:3652052]	0.0382323	0.831935	0.906652	Non
MGP_C57BL6NJ_G0003641	2600006K01Rik	RIKEN cDNA 2600006K01 gene [Source:MGI Symbol;Acc:MGI:1917569]	-0.148801	0.583853	0.739921	Non
MGP_C57BL6NJ_G0003642	1700084E18Rik	RIKEN cDNA 1700084E18 gene [Source:MGI Symbol;Acc:MGI:1914600]	0.248055	0.488569	0.664074	Non
MGP_C57BL6NJ_G0003652	Gm13524	predicted gene 13524 [Source:MGI Symbol;Acc:MGI:3651427]	-0.774513	0.0583488	0.155924	Non
MGP_C57BL6NJ_G0003653	Gm13523	predicted gene 13523 [Source:MGI Symbol;Acc:MGI:3651426]	0.0819279	0.820714	0.90118	Non
MGP_C57BL6NJ_G0003655	Gm13536	predicted gene 13536 [Source:MGI Symbol;Acc:MGI:3651924]	-0.574393	0.308953	0.49708	Non
MGP_C57BL6NJ_G0003656	C130021I20Rik	Riken cDNA C130021I20 gene [Source:MGI Symbol;Acc:MGI:3639863]	0.00766935	0.990944	0.995796	Non
MGP_C57BL6NJ_G0003662	Gm27197	predicted gene 27197 [Source:MGI Symbol;Acc:MGI:5521040]	-0.209778	0.524058	0.692242	Non
MGP_C57BL6NJ_G0003666	Gm13496	predicted gene 13496 [Source:MGI Symbol;Acc:MGI:3651033]	-0.430657	0.476675	0.654022	Non
MGP_C57BL6NJ_G0003668	Zeb2os	zinc finger E-box binding homeobox 2, opposite strand [Source:MGI Symbol;Acc:MGI:3652108]	0.267777	0.274636	0.460816	Non
MGP_C57BL6NJ_G0003675	Gm13561	predicted gene 13561 [Source:MGI Symbol;Acc:MGI:3651674]	-1.05747	0.0484734	0.135521	Down
MGP_C57BL6NJ_G0003677	-	predicted gene, 37401 [Source:MGI Symbol;Acc:MGI:5610629]	0.415345	0.148609	0.305539	Non
MGP_C57BL6NJ_G0003678	Gm13594	predicted gene 13594 [Source:MGI Symbol;Acc:MGI:3702953]	1.24254	0.0511134	0.141004	Non
MGP_C57BL6NJ_G0003680	Gm13619	predicted gene 13619 [Source:MGI Symbol;Acc:MGI:3702958]	-0.504281	0.343398	0.532247	Non
MGP_C57BL6NJ_G0003682	Gm13618	predicted gene 13618 [Source:MGI Symbol;Acc:MGI:3650299]	-1.13286	0.0470814	0.132764	Down
MGP_C57BL6NJ_G0003683	Gm13629	predicted gene 13629 [Source:MGI Symbol;Acc:MGI:3650683]	-0.611461	0.0179218	0.0648582	Non
MGP_C57BL6NJ_G0003685	Gm13601	predicted gene 13601 [Source:MGI Symbol;Acc:MGI:3649286]	0.151455	0.46319	0.642766	Non
MGP_C57BL6NJ_G0003686	Gm13596	predicted gene 13596 [Source:MGI Symbol;Acc:MGI:3651140]	-0.901011	0.109832	0.247952	Non
MGP_C57BL6NJ_G0003688	Mettl5os	methyltransferase like 5, opposite strand [Source:MGI Symbol;Acc:MGI:1922537]	0.143275	0.72333	0.838544	Non
MGP_C57BL6NJ_G0003691	Dlx1as	distal-less homeobox 1, antisense [Source:MGI Symbol;Acc:MGI:1195983]	-0.358178	0.134724	0.28595	Non
MGP_C57BL6NJ_G0003692	Rapgef4os2	Rap guanine nucleotide exchange factor (GEF) 4, opposite strand 2 [Source:MGI Symbol;Acc:MGI:2139429]	-0.496861	0.199704	0.372501	Non
MGP_C57BL6NJ_G0003693	Rapgef4os3	Rap guanine nucleotide exchange factor (GEF) 4, opposite strand 3 [Source:MGI Symbol;Acc:MGI:2442080]	-1.89488	9.8e-05	0.00120648	Down
MGP_C57BL6NJ_G0003694	Sp3os	trans-acting transcription factor 3, opposite strand [Source:MGI Symbol;Acc:MGI:1914936]	0.23386	0.0884062	0.212142	Non
MGP_C57BL6NJ_G0003695	Gm13703	predicted gene 13703 [Source:MGI Symbol;Acc:MGI:3651307]	1.19923	0.0441036	0.12665	Up
MGP_C57BL6NJ_G0003698	Chrna1os	cholinergic receptor, nicotinic, alpha polypeptide 1 (muscle), opposite strand [Source:MGI Symbol;Acc:MGI:3651120]	0.721218	0.0328473	0.102126	Non
MGP_C57BL6NJ_G0003699	-	chimerin 1, opposite strand 3 [Source:MGI Symbol;Acc:MGI:3705094]	0.110562	0.437677	0.620653	Non
MGP_C57BL6NJ_G0003700	Chn1os1	chimerin 1, opposite strand 1 [Source:MGI Symbol;Acc:MGI:3702041]	-0.478776	5.9e-07	2.31e-05	Non
MGP_C57BL6NJ_G0003704	2600014E21Rik	RIKEN cDNA 2600014E21 gene [Source:MGI Symbol;Acc:MGI:1919384]	-0.653513	0.000917503	0.00681987	Non
MGP_C57BL6NJ_G0003709	Gm13713	leucine rich repeat containing 55, opposite strand [Source:MGI Symbol;Acc:MGI:3650490]	-0.527268	0.102528	0.23644	Non
MGP_C57BL6NJ_G0003710	Gm13716	predicted gene 13716 [Source:MGI Symbol;Acc:MGI:3650432]	-1.20379	8.61e-05	0.00109266	Down
MGP_C57BL6NJ_G0003712	4933423P22Rik	RIKEN cDNA 4933423P22 gene [Source:MGI Symbol;Acc:MGI:1918408]	-0.809383	0.123183	0.268395	Non
MGP_C57BL6NJ_G0003713	Gm13807	predicted gene 13807 [Source:MGI Symbol;Acc:MGI:3650023]	0.475419	0.40844	0.595035	Non
MGP_C57BL6NJ_G0003717	Gm13883	predicted gene 13883 [Source:MGI Symbol;Acc:MGI:3650051]	0.18397	0.740802	0.851022	Non
MGP_C57BL6NJ_G0003719	Pax6os1	paired box 6 opposite strand 1 [Source:MGI Symbol;Acc:MGI:3028033]	0.0535702	0.905328	0.949323	Non
MGP_C57BL6NJ_G0003731	Inafm2	InaF motif containing 2 [Source:MGI Symbol;Acc:MGI:1915354]	-0.0272168	0.675559	0.806525	Non
MGP_C57BL6NJ_G0003738	Gm14002	predicted gene 14002 [Source:MGI Symbol;Acc:MGI:3650401]	0.947954	0.111724	0.250828	Non
MGP_C57BL6NJ_G0003740	Gm27003	predicted gene, 27003 [Source:MGI Symbol;Acc:MGI:5504118]	0.475522	0.038544	0.114716	Non
MGP_C57BL6NJ_G0003743	AI847159	expressed sequence AI847159 [Source:MGI Symbol;Acc:MGI:3528181]	-0.109619	0.8069	0.893321	Non
MGP_C57BL6NJ_G0003744	-	predicted gene 14029 [Source:MGI Symbol;Acc:MGI:3650450]	0.410761	0.313941	0.502748	Non
MGP_C57BL6NJ_G0003746	Il1bos	interleukin 1 beta, opposite strand [Source:MGI Symbol;Acc:MGI:3650458]	-0.058989	0.897282	0.94485	Non
MGP_C57BL6NJ_G0003748	Gm14232	predicted gene 14232 [Source:MGI Symbol;Acc:MGI:3701956]	0.212381	0.742613	0.852252	Non
MGP_C57BL6NJ_G0003749	Gm14285	predicted gene 14285 [Source:MGI Symbol;Acc:MGI:3650188]	0.268084	0.220983	0.398944	Non
MGP_C57BL6NJ_G0003751	Gm14051	predicted gene 14051 [Source:MGI Symbol;Acc:MGI:3650008]	0.209452	0.712075	0.831947	Non
MGP_C57BL6NJ_G0003752	AV099323	expressed sequence AV099323 [Source:MGI Symbol;Acc:MGI:2139252]	-0.0454739	0.936933	0.966436	Non
MGP_C57BL6NJ_G0003754	Gm14097	predicted gene 14097 [Source:MGI Symbol;Acc:MGI:3651729]	0.968201	0.110107	0.24825	Non
MGP_C57BL6NJ_G0003762	Pcsk2os1	proprotein convertase subtilisin/kexin type 2, opposite strand 1 [Source:MGI Symbol;Acc:MGI:3605632]	-0.241176	0.222332	0.400572	Non
MGP_C57BL6NJ_G0003763	Pcsk2os2	proprotein convertase subtilisin/kexin type 2, opposite strand 2 [Source:MGI Symbol;Acc:MGI:3649365]	-0.862702	0.0879813	0.211249	Non
MGP_C57BL6NJ_G0003766	1700108N11Rik	RIKEN cDNA 1700108N11 gene [Source:MGI Symbol;Acc:MGI:1921551]	0.424393	0.354995	0.544243	Non
MGP_C57BL6NJ_G0003769	-	NK2 homeobox 2, opposite strand [Source:MGI Symbol;Acc:MGI:3652259]	-0.193936	0.601597	0.753598	Non
MGP_C57BL6NJ_G0003770	6430503K07Rik	RIKEN cDNA 6430503K07 gene [Source:MGI Symbol;Acc:MGI:1925318]	0.394967	0.30355	0.491371	Non
MGP_C57BL6NJ_G0003772	Gm14167	predicted gene 14167 [Source:MGI Symbol;Acc:MGI:3651481]	-0.400679	0.369555	0.558455	Non
MGP_C57BL6NJ_G0003773	Tmem74bos	transmembrane 74B, opposite strand [Source:MGI Symbol;Acc:MGI:3039588]	-0.00131732	0.996942	0.998225	Non
MGP_C57BL6NJ_G0003778	1700030C14Rik	RIKEN cDNA 1700030C14 gene [Source:MGI Symbol;Acc:MGI:1922912]	0.468066	0.458838	0.639312	Non
MGP_C57BL6NJ_G0003782	Acss2os	acyl-CoA synthetase short-chain family member 2, opposite strand [Source:MGI Symbol;Acc:MGI:1922195]	-0.700539	0.269049	0.454832	Non
MGP_C57BL6NJ_G0003783	Gssos2	glutathione synthase, opposite strand 2 [Source:MGI Symbol;Acc:MGI:3702171]	0.110957	0.842155	0.913238	Non
MGP_C57BL6NJ_G0003785	Gm14257	predicted gene 14257 [Source:MGI Symbol;Acc:MGI:3652145]	0.322377	0.179202	0.346646	Non
MGP_C57BL6NJ_G0003789	Gm14286	predicted gene 14286 [Source:MGI Symbol;Acc:MGI:3650190]	0.58382	0.00122161	0.00846154	Non
MGP_C57BL6NJ_G0003796	2900093K20Rik	RIKEN cDNA 2900093K20 gene [Source:MGI Symbol;Acc:MGI:1915287]	0.457334	0.0641174	0.166638	Non
MGP_C57BL6NJ_G0003799	0610039K10Rik	RIKEN cDNA 0610039K10 gene [Source:MGI Symbol;Acc:MGI:1915636]	-1.65374	0.00790937	0.0350686	Down
MGP_C57BL6NJ_G0003800	Gm16316	predicted gene 16316 [Source:MGI Symbol;Acc:MGI:3826530]	1.06457	0.0964671	0.22612	Non
MGP_C57BL6NJ_G0003803	Gm11457	predicted gene 11457 [Source:MGI Symbol;Acc:MGI:3705139]	0.0578818	0.90921	0.951147	Non
MGP_C57BL6NJ_G0003804	Zfp335os	zinc finger protein 335, opposite strand [Source:MGI Symbol;Acc:MGI:3649775]	0.156951	0.411122	0.597694	Non
MGP_C57BL6NJ_G0003807	Gm11465	predicted gene 11465 [Source:MGI Symbol;Acc:MGI:3649368]	-0.375869	0.550884	0.714695	Non
MGP_C57BL6NJ_G0003808	Gm17096	predicted gene 17096 [Source:MGI Symbol;Acc:MGI:4937923]	-0.236206	0.457341	0.638034	Non
MGP_C57BL6NJ_G0003809	Gm14291	predicted gene 14291 [Source:MGI Symbol;Acc:MGI:3649962]	-0.767239	0.0202661	0.0711524	Non
MGP_C57BL6NJ_G0003810	Gm14320	predicted gene 14320 [Source:MGI Symbol;Acc:MGI:3649455]	-0.0176177	0.969604	0.983846	Non
MGP_C57BL6NJ_G0003812	Bcas1os2	breast carcinoma amplified sequence 1, opposite strand 2 [Source:MGI Symbol;Acc:MGI:1920553]	0.0737966	0.872627	0.930553	Non
MGP_C57BL6NJ_G0003814	Gm16796	predicted gene, 16796 [Source:MGI Symbol;Acc:MGI:4439720]	0.38688	0.405761	0.592782	Non
MGP_C57BL6NJ_G0003815	Gm14637	predicted gene 14637 [Source:MGI Symbol;Acc:MGI:3705296]	-0.74684	0.198338	0.370912	Non
MGP_C57BL6NJ_G0003823	Gm17180	predicted gene 17180 [Source:MGI Symbol;Acc:MGI:4938007]	-0.639223	0.107035	0.243765	Non
MGP_C57BL6NJ_G0003825	Gm14341	predicted gene 14341 [Source:MGI Symbol;Acc:MGI:3651041]	-0.373489	0.558724	0.720992	Non
MGP_C57BL6NJ_G0003826	Uckl1os	uridine-cytidine kinase 1-like 1, opposite strand [Source:MGI Symbol;Acc:MGI:3801877]	-0.613306	0.0652646	0.168969	Non
MGP_C57BL6NJ_G0003827	2700069I18Rik	RIKEN cDNA 2700069I18 gene [Source:MGI Symbol;Acc:MGI:1919858]	-0.416391	0.241712	0.42371	Non
MGP_C57BL6NJ_G0003831	A830092H15Rik	RIKEN cDNA A830092H15 gene [Source:MGI Symbol;Acc:MGI:3698881]	0.345975	0.452617	0.633725	Non
MGP_C57BL6NJ_G0003832	-	RIKEN cDNA 1700112D23 gene [Source:MGI Symbol;Acc:MGI:1920861]	0.689503	0.0416966	0.121457	Non
MGP_C57BL6NJ_G0003837	Gm15496	predicted gene 15496 [Source:MGI Symbol;Acc:MGI:3782942]	0.368971	0.280159	0.467312	Non
MGP_C57BL6NJ_G0003838	Gm37592	predicted gene, 37592 [Source:MGI Symbol;Acc:MGI:5610820]	-1.33121	0.00840487	0.0366752	Down
MGP_C57BL6NJ_G0003840	Gm37459	predicted gene, 37459 [Source:MGI Symbol;Acc:MGI:5610687]	-0.245147	0.00879327	0.0379663	Non
MGP_C57BL6NJ_G0003841	4930419G24Rik	RIKEN cDNA 4930419G24 gene [Source:MGI Symbol;Acc:MGI:1921124]	-0.302318	0.426003	0.610634	Non
MGP_C57BL6NJ_G0003842	Gm43140	predicted gene 43140 [Source:MGI Symbol;Acc:MGI:5663277]	-0.61986	0.148241	0.30505	Non
MGP_C57BL6NJ_G0003843	Gm15952	predicted gene 15952 [Source:MGI Symbol;Acc:MGI:3802149]	0.135812	0.695108	0.819649	Non
MGP_C57BL6NJ_G0003844	Mccc1os	methylcrotonoyl-Coenzyme A carboxylase 1 (alpha), opposite strand [Source:MGI Symbol;Acc:MGI:3590669]	-0.429198	0.0591314	0.15741	Non
MGP_C57BL6NJ_G0003845	Gm43255	predicted gene 43255 [Source:MGI Symbol;Acc:MGI:5663392]	-0.131541	0.790417	0.882448	Non
MGP_C57BL6NJ_G0003848	Fgf2os	fibroblast growth factor 2, opposite strand [Source:MGI Symbol;Acc:MGI:3649376]	-0.424897	0.395964	0.583972	Non
MGP_C57BL6NJ_G0003849	C230034O21Rik	RIKEN cDNA C230034O21 gene [Source:MGI Symbol;Acc:MGI:2441892]	-0.0733499	0.855468	0.921613	Non
MGP_C57BL6NJ_G0003852	1700027H10Rik	RIKEN cDNA 1700027H10 gene [Source:MGI Symbol;Acc:MGI:1919524]	0.37636	0.380652	0.569412	Non
MGP_C57BL6NJ_G0003857	Gm42901	predicted gene 42901 [Source:MGI Symbol;Acc:MGI:5663038]	-0.0630341	0.859655	0.923543	Non
MGP_C57BL6NJ_G0003861	Gm42609	predicted gene 9831 [Source:MGI Symbol;Acc:MGI:3642047]	1.10975	0.0356977	0.108513	Up
MGP_C57BL6NJ_G0003863	Gm43570	predicted gene 43570 [Source:MGI Symbol;Acc:MGI:5663707]	-0.526702	0.149442	0.306589	Non
MGP_C57BL6NJ_G0003866	Gm37696	predicted gene, 37696 [Source:MGI Symbol;Acc:MGI:5610924]	-0.216654	0.393041	0.580886	Non
MGP_C57BL6NJ_G0003867	9330121J05Rik	RIKEN cDNA 9330121J05 gene [Source:MGI Symbol;Acc:MGI:3704218]	-0.398096	0.375865	0.564837	Non
MGP_C57BL6NJ_G0003869	-	RIKEN cDNA A330015K06 gene [Source:MGI Symbol;Acc:MGI:2443553]	-0.359455	0.152414	0.310675	Non
MGP_C57BL6NJ_G0003870	A730090N16Rik	RIKEN cDNA A730090N16 gene [Source:MGI Symbol;Acc:MGI:2442748]	-0.411991	0.493316	0.667793	Non
MGP_C57BL6NJ_G0003871	Gm37359	predicted gene, 37359 [Source:MGI Symbol;Acc:MGI:5610587]	-0.127767	0.700216	0.823284	Non
MGP_C57BL6NJ_G0003872	Gm37305	predicted gene, 37305 [Source:MGI Symbol;Acc:MGI:5610533]	0.0278429	0.836177	0.909522	Non
MGP_C57BL6NJ_G0003880	Gm37876	predicted gene, 37876 [Source:MGI Symbol;Acc:MGI:5611104]	-1.21621	0.0375431	0.112522	Down
MGP_C57BL6NJ_G0003881	1700113A16Rik	RIKEN cDNA 1700113A16 gene [Source:MGI Symbol;Acc:MGI:1923892]	0.042201	0.891415	0.941357	Non
MGP_C57BL6NJ_G0003883	-	predicted gene 43714 [Source:MGI Symbol;Acc:MGI:5663851]	-0.740861	0.209019	0.384631	Non
MGP_C57BL6NJ_G0003884	Gm17146	predicted gene 17146 [Source:MGI Symbol;Acc:MGI:4937973]	-0.110929	0.816559	0.898975	Non
MGP_C57BL6NJ_G0003885	-	predicted gene 43713 [Source:MGI Symbol;Acc:MGI:5663850]	-0.425184	0.0127374	0.0499474	Non
MGP_C57BL6NJ_G0003887	Gm15998	predicted gene 15998 [Source:MGI Symbol;Acc:MGI:3802094]	-0.270642	0.390545	0.578632	Non
MGP_C57BL6NJ_G0003888	4731419I09Rik	RIKEN cDNA 4731419I09 gene [Source:MGI Symbol;Acc:MGI:3704222]	-0.551075	0.305222	0.493009	Non
MGP_C57BL6NJ_G0003889	Gm15417	predicted gene 15417 [Source:MGI Symbol;Acc:MGI:3642531]	0.0700469	0.694932	0.819604	Non
MGP_C57BL6NJ_G0003896	A730011C13Rik	RIKEN cDNA A730011C13 gene [Source:MGI Symbol;Acc:MGI:2442973]	0.300743	0.256457	0.439935	Non
MGP_C57BL6NJ_G0003897	Gm15265	predicted gene 15265 [Source:MGI Symbol;Acc:MGI:3705193]	-0.0739575	0.787609	0.880957	Non
MGP_C57BL6NJ_G0003898	Gm16740	predicted gene, 16740 [Source:MGI Symbol;Acc:MGI:4439664]	0.183908	0.573448	0.732271	Non
MGP_C57BL6NJ_G0003899	6330562C20Rik	RIKEN cDNA 6330562C20 gene [Source:MGI Symbol;Acc:MGI:1923443]	-0.43383	0.463835	0.643363	Non
MGP_C57BL6NJ_G0003900	C920021L13Rik	RIKEN cDNA C920021L13 gene [Source:MGI Symbol;Acc:MGI:1923991]	-0.237222	0.264321	0.449051	Non
MGP_C57BL6NJ_G0003901	Gm17690	predicted gene, 17690 [Source:MGI Symbol;Acc:MGI:4937324]	-0.00480867	0.985995	0.992938	Non
MGP_C57BL6NJ_G0003903	-	predicted gene 20628 [Source:MGI Symbol;Acc:MGI:5313075]	-0.831246	0.0112371	0.0454786	Non
MGP_C57BL6NJ_G0003904	Gm15441	predicted gene 15441 [Source:MGI Symbol;Acc:MGI:3641753]	-0.0693645	0.913422	0.953246	Non
MGP_C57BL6NJ_G0003908	Gm43076	predicted gene, 31305 [Source:MGI Symbol;Acc:MGI:5590464]	0.010407	0.947114	0.971786	Non
MGP_C57BL6NJ_G0003913	Tspan2os	tetraspanin 2, opposite strand [Source:MGI Symbol;Acc:MGI:1925741]	0.821932	0.17359	0.339334	Non
MGP_C57BL6NJ_G0003916	Phtf1os	putative homeodomain transcription factor 1, opposite strand [Source:MGI Symbol;Acc:MGI:3698050]	-0.876357	0.00760678	0.0340734	Non
MGP_C57BL6NJ_G0003917	Gm43257	predicted gene, 38412 [Source:MGI Symbol;Acc:MGI:5621297]	0.0802432	0.892784	0.942065	Non
MGP_C57BL6NJ_G0003918	Gm42956	predicted gene, 40117 [Source:MGI Symbol;Acc:MGI:5623002]	-0.208494	0.706619	0.828485	Non
MGP_C57BL6NJ_G0003919	Kcnd3os	potassium voltage-gated channel, Shal-related family, member 3, opposite strand [Source:MGI Symbol;Acc:MGI:1925885]	0.565778	0.0224606	0.0770226	Non
MGP_C57BL6NJ_G0003921	Gm27008	predicted gene, 27008 [Source:MGI Symbol;Acc:MGI:5504123]	0.083569	0.879501	0.933986	Non
MGP_C57BL6NJ_G0003922	4933431E20Rik	RIKEN cDNA 4933431E20 gene [Source:MGI Symbol;Acc:MGI:3584041]	-0.184901	0.00940945	0.039846	Non
MGP_C57BL6NJ_G0003923	Gm12500	predicted gene 12500 [Source:MGI Symbol;Acc:MGI:3650304]	-0.683319	0.0369968	0.11135	Non
MGP_C57BL6NJ_G0003928	C130013H08Rik	RIKEN cDNA C130013H08 gene [Source:MGI Symbol;Acc:MGI:3697343]	0.504786	0.121577	0.26631	Non
MGP_C57BL6NJ_G0003937	4933405D12Rik	RIKEN cDNA 4933405D12 gene [Source:MGI Symbol;Acc:MGI:1921307]	0.599492	0.300807	0.48843	Non
MGP_C57BL6NJ_G0003942	Gm16958	predicted gene, 16958 [Source:MGI Symbol;Acc:MGI:4439882]	-0.256492	0.533709	0.699668	Non
MGP_C57BL6NJ_G0003944	Gm43653	predicted gene 43653 [Source:MGI Symbol;Acc:MGI:5663790]	-1.33303	0.0264834	0.0869619	Down
MGP_C57BL6NJ_G0003950	4930534D22Rik	RIKEN cDNA 4930534D22 gene [Source:MGI Symbol;Acc:MGI:1925437]	-0.23902	0.611728	0.760852	Non
MGP_C57BL6NJ_G0003951	Gm42567	predicted gene 42567 [Source:MGI Symbol;Acc:MGI:5662704]	-0.62537	0.21402	0.390453	Non
MGP_C57BL6NJ_G0003952	-	predicted gene, 26691 [Source:MGI Symbol;Acc:MGI:5477185]	-0.371085	0.351372	0.540485	Non
MGP_C57BL6NJ_G0003953	4930539J05Rik	RIKEN cDNA 4930539J05 gene [Source:MGI Symbol;Acc:MGI:1922477]	0.149091	0.618824	0.765692	Non
MGP_C57BL6NJ_G0003955	Gm43403	predicted gene 43403 [Source:MGI Symbol;Acc:MGI:5663540]	-0.662228	0.186731	0.355979	Non
MGP_C57BL6NJ_G0003960	Gm15688	predicted gene 15688 [Source:MGI Symbol;Acc:MGI:3647549]	-0.0380434	0.895577	0.94368	Non
MGP_C57BL6NJ_G0003961	Gm15689	predicted gene 15689 [Source:MGI Symbol;Acc:MGI:3783130]	0.432869	0.436627	0.619584	Non
MGP_C57BL6NJ_G0003968	Gm43573	predicted gene 43573 [Source:MGI Symbol;Acc:MGI:5663710]	-0.551383	0.386253	0.574471	Non
MGP_C57BL6NJ_G0003969	Gm43455	predicted gene, 31881 [Source:MGI Symbol;Acc:MGI:5591040]	-0.313194	0.566879	0.727657	Non
MGP_C57BL6NJ_G0003970	AI115009	expressed sequence AI115009 [Source:MGI Symbol;Acc:MGI:2139623]	0.222524	0.242859	0.425134	Non
MGP_C57BL6NJ_G0003977	Gm43159	RIKEN cDNA 4930592C13 gene [Source:MGI Symbol;Acc:MGI:2686503]	-0.0142613	0.980302	0.990285	Non
MGP_C57BL6NJ_G0003979	B230334C09Rik	RIKEN cDNA B230334C09 gene [Source:MGI Symbol;Acc:MGI:2442224]	-0.763946	8.53e-07	3e-05	Non
MGP_C57BL6NJ_G0003981	Gm11802	predicted gene 11802 [Source:MGI Symbol;Acc:MGI:3650651]	-0.0803371	0.89049	0.940973	Non
MGP_C57BL6NJ_G0003985	Gm11832	predicted gene 11832 [Source:MGI Symbol;Acc:MGI:3650310]	0.203161	0.763177	0.865568	Non
MGP_C57BL6NJ_G0003986	Gm11842	predicted gene 11842 [Source:MGI Symbol;Acc:MGI:3651165]	0.360653	0.539254	0.704687	Non
MGP_C57BL6NJ_G0003987	-	predicted gene 11837 [Source:MGI Symbol;Acc:MGI:3702175]	-0.0253252	0.941354	0.968657	Non
MGP_C57BL6NJ_G0003992	Gm11915	predicted gene 11915 [Source:MGI Symbol;Acc:MGI:3650126]	0.260688	0.336935	0.525695	Non
MGP_C57BL6NJ_G0003993	Bach2os	BTB and CNC homology 2, opposite strand [Source:MGI Symbol;Acc:MGI:3041246]	0.422646	0.457338	0.638034	Non
MGP_C57BL6NJ_G0003996	-	small integral membrane protein 27 [Source:MGI Symbol;Acc:MGI:1913684]	0.601563	0.0169785	0.062317	Non
MGP_C57BL6NJ_G0003998	Gm12406	predicted gene 12406 [Source:MGI Symbol;Acc:MGI:3650626]	-0.269626	0.603114	0.754551	Non
MGP_C57BL6NJ_G0003999	Gm12405	predicted gene 12405 [Source:MGI Symbol;Acc:MGI:3649392]	-0.559926	0.367734	0.556546	Non
MGP_C57BL6NJ_G0004003	Gm12454	predicted gene 12454 [Source:MGI Symbol;Acc:MGI:3649695]	0.850552	0.149876	0.307208	Non
MGP_C57BL6NJ_G0004004	Gm12472	predicted gene 12472 [Source:MGI Symbol;Acc:MGI:3649439]	-0.305727	0.590665	0.744987	Non
MGP_C57BL6NJ_G0004005	Gm12473	predicted gene 12473 [Source:MGI Symbol;Acc:MGI:3652337]	-1.22351	0.000482302	0.00412905	Down
MGP_C57BL6NJ_G0004006	-	-	-0.306226	0.616359	0.764088	Non
MGP_C57BL6NJ_G0004010	1700055D18Rik	RIKEN cDNA 1700055D18 gene [Source:MGI Symbol;Acc:MGI:1920655]	-0.0991074	0.77909	0.875733	Non
MGP_C57BL6NJ_G0004012	Gm12446	predicted gene 12446 [Source:MGI Symbol;Acc:MGI:3651433]	-0.720783	0.0169841	0.0623268	Non
MGP_C57BL6NJ_G0004014	Smc2os	structural maintenance of chromosomes 2, opposite strand [Source:MGI Symbol;Acc:MGI:1919898]	-0.0827394	0.891796	0.94156	Non
MGP_C57BL6NJ_G0004017	Gm12530	predicted gene 12530 [Source:MGI Symbol;Acc:MGI:3651546]	0.181528	0.73454	0.846546	Non
MGP_C57BL6NJ_G0004024	A230083N12Rik	RIKEN cDNA A230083N12 gene [Source:MGI Symbol;Acc:MGI:3698879]	0.421047	0.484493	0.660483	Non
MGP_C57BL6NJ_G0004025	Gm11266	predicted gene 11266 [Source:MGI Symbol;Acc:MGI:3649705]	0.192365	0.326445	0.515559	Non
MGP_C57BL6NJ_G0004027	Gm11413	predicted gene 11413 [Source:MGI Symbol;Acc:MGI:3650701]	-0.887799	0.114541	0.255633	Non
MGP_C57BL6NJ_G0004032	Junos	jun proto-oncogene, opposite strand [Source:MGI Symbol;Acc:MGI:2652837]	0.0720521	0.824588	0.903159	Non
MGP_C57BL6NJ_G0004038	Gm12709	predicted gene 12709 [Source:MGI Symbol;Acc:MGI:3651946]	0.315739	0.0474807	0.133505	Non
MGP_C57BL6NJ_G0004039	BB031773	expressed sequence BB031773 [Source:MGI Symbol;Acc:MGI:2140631]	-0.200128	0.713232	0.832834	Non
MGP_C57BL6NJ_G0004040	2700068H02Rik	RIKEN cDNA 2700068H02 gene [Source:MGI Symbol;Acc:MGI:1919813]	-0.330292	0.44971	0.63141	Non
MGP_C57BL6NJ_G0004045	Lrp8os2	low density lipoprotein receptor-related protein 8, apolipoprotein e receptor, opposite strand 2 [Source:MGI Symbol;Acc:MGI:3588233]	-0.560736	0.0480285	0.134709	Non
MGP_C57BL6NJ_G0004048	Ttc39aos1	Ttc39a opposite strand RNA 1 [Source:MGI Symbol;Acc:MGI:3651956]	-1.03468	0.00895617	0.0384634	Down
MGP_C57BL6NJ_G0004049	Dmrta2os	doublesex and mab-3 related transcription factor like family A2, opposite strand [Source:MGI Symbol;Acc:MGI:1924703]	-0.605715	0.219438	0.396999	Non
MGP_C57BL6NJ_G0004051	Cyp4x1os	cytochrome P450, family 4, subfamily x, polypeptide 1, opposite strand [Source:MGI Symbol;Acc:MGI:3649427]	0.368234	0.281255	0.468579	Non
MGP_C57BL6NJ_G0004054	Gm12996	predicted gene 12996 [Source:MGI Symbol;Acc:MGI:3650481]	-0.345837	0.510103	0.680875	Non
MGP_C57BL6NJ_G0004055	1700021J08Rik	RIKEN cDNA 1700021J08 gene [Source:MGI Symbol;Acc:MGI:1919485]	-0.189177	0.748963	0.856021	Non
MGP_C57BL6NJ_G0004056	Gm12843	predicted gene 12843 [Source:MGI Symbol;Acc:MGI:3651051]	-0.678336	0.264234	0.44894	Non
MGP_C57BL6NJ_G0004058	Gm12841	predicted gene 12841 [Source:MGI Symbol;Acc:MGI:3651048]	-0.25586	0.678321	0.808555	Non
MGP_C57BL6NJ_G0004060	Gm12853	predicted gene 12853 [Source:MGI Symbol;Acc:MGI:3650185]	-0.15703	0.805257	0.892389	Non
MGP_C57BL6NJ_G0004062	Gm12867	predicted gene 12867 [Source:MGI Symbol;Acc:MGI:3651003]	-1.14817	0.0480589	0.134772	Down
MGP_C57BL6NJ_G0004063	Gm12868	predicted gene 12868 [Source:MGI Symbol;Acc:MGI:3651004]	-0.23061	0.480662	0.657296	Non
MGP_C57BL6NJ_G0004065	Foxo6os	forkhead box O6, opposite strand [Source:MGI Symbol;Acc:MGI:3028036]	0.168336	0.783017	0.878308	Non
MGP_C57BL6NJ_G0004067	Gm12925	predicted gene 12925 [Source:MGI Symbol;Acc:MGI:3651536]	0.288649	0.621419	0.767944	Non
MGP_C57BL6NJ_G0004068	1700121C08Rik	RIKEN cDNA 1700121C08 gene [Source:MGI Symbol;Acc:MGI:1925891]	-0.742498	0.184154	0.352607	Non
MGP_C57BL6NJ_G0004069	Gm12905	predicted gene 12905 [Source:MGI Symbol;Acc:MGI:3702581]	-0.707079	0.217315	0.394539	Non
MGP_C57BL6NJ_G0004070	Gm27247	predicted gene 2164 [Source:MGI Symbol;Acc:MGI:3780334]	-0.829144	0.121875	0.266785	Non
MGP_C57BL6NJ_G0004071	1700125G02Rik	RIKEN cDNA 1700125G02 gene [Source:MGI Symbol;Acc:MGI:1920878]	-0.445478	0.321533	0.510519	Non
MGP_C57BL6NJ_G0004072	Gm12930	predicted gene 12930 [Source:MGI Symbol;Acc:MGI:3650529]	-0.276805	0.609181	0.759191	Non
MGP_C57BL6NJ_G0004073	Gm12932	predicted gene 12932 [Source:MGI Symbol;Acc:MGI:3651151]	-0.22085	0.645523	0.784284	Non
MGP_C57BL6NJ_G0004077	Gm15904	predicted gene 15904 [Source:MGI Symbol;Acc:MGI:3801803]	-0.709142	0.203966	0.377892	Non
MGP_C57BL6NJ_G0004079	Gm12963	predicted gene 12963 [Source:MGI Symbol;Acc:MGI:3651569]	-0.451134	0.0295391	0.0946446	Non
MGP_C57BL6NJ_G0004084	Gm13257	predicted gene 13257 [Source:MGI Symbol;Acc:MGI:3651057]	-0.696059	0.25882	0.442797	Non
MGP_C57BL6NJ_G0004086	-	RIKEN cDNA 1700021N21 gene [Source:MGI Symbol;Acc:MGI:1916659]	0.404449	0.193243	0.36441	Non
MGP_C57BL6NJ_G0004093	Gm13012	predicted gene 13012 [Source:MGI Symbol;Acc:MGI:3652270]	0.489691	0.437941	0.620943	Non
MGP_C57BL6NJ_G0004095	AB041806	hypothetical protein, MNCb-2457 [Source:MGI Symbol;Acc:MGI:1931024]	0.219882	0.465921	0.645295	Non
MGP_C57BL6NJ_G0004096	Gm16287	predicted gene 16287 [Source:MGI Symbol;Acc:MGI:3650322]	-0.959276	0.0789217	0.194306	Non
MGP_C57BL6NJ_G0004098	Gm13029	predicted gene 13029 [Source:MGI Symbol;Acc:MGI:3651764]	0.411104	0.487212	0.662788	Non
MGP_C57BL6NJ_G0004099	Gm13031	predicted gene 13031 [Source:MGI Symbol;Acc:MGI:3702680]	0.59838	0.0392483	0.116201	Non
MGP_C57BL6NJ_G0004100	4921514A10Rik	RIKEN cDNA 4921514A10 gene [Source:MGI Symbol;Acc:MGI:3704238]	-0.451528	0.167529	0.331259	Non
MGP_C57BL6NJ_G0004105	Fhad1os2	forkhead-associated (FHA) phosphopeptide binding domain 1, opposite strand 2 [Source:MGI Symbol;Acc:MGI:3651870]	-1.61847	0.00272715	0.01569	Down
MGP_C57BL6NJ_G0004107	4930455G09Rik	RIKEN cDNA 4930455G09 gene [Source:MGI Symbol;Acc:MGI:1926167]	0.134038	0.811322	0.896071	Non
MGP_C57BL6NJ_G0004108	Tmem51os1	Tmem51 opposite strand 1 [Source:MGI Symbol;Acc:MGI:3642733]	0.131957	0.7768	0.874663	Non
MGP_C57BL6NJ_G0004112	Gm13054	predicted gene 13054 [Source:MGI Symbol;Acc:MGI:3702728]	-0.0724165	0.869973	0.929238	Non
MGP_C57BL6NJ_G0004116	Gm13205	predicted gene 13205 [Source:MGI Symbol;Acc:MGI:3700976]	0.207361	0.0998382	0.2318	Non
MGP_C57BL6NJ_G0004117	Gm17029	predicted gene 17029 [Source:MGI Symbol;Acc:MGI:4937856]	0.0440656	0.900632	0.946694	Non
MGP_C57BL6NJ_G0004118	Ube4bos3	ubiquitination factor E4B, opposite strand 3 [Source:MGI Symbol;Acc:MGI:1921560]	-0.0478741	0.87763	0.932675	Non
MGP_C57BL6NJ_G0004120	Ube4bos1	ubiquitination factor E4B, opposite strand 1 [Source:MGI Symbol;Acc:MGI:1925072]	-0.0678397	0.898514	0.945728	Non
MGP_C57BL6NJ_G0004123	Gm13068	predicted gene 13068 [Source:MGI Symbol;Acc:MGI:3651967]	-0.39377	0.367329	0.556149	Non
MGP_C57BL6NJ_G0004125	Gm13091	predicted gene 13091 [Source:MGI Symbol;Acc:MGI:3649653]	-0.319067	0.240901	0.422996	Non
MGP_C57BL6NJ_G0004128	Gm16333	predicted gene 16333 [Source:MGI Symbol;Acc:MGI:3840150]	-0.740564	0.184453	0.352954	Non
MGP_C57BL6NJ_G0004129	BC039966	cDNA sequence BC039966 [Source:MGI Symbol;Acc:MGI:3039570]	-0.501216	0.314541	0.503362	Non
MGP_C57BL6NJ_G0004131	Gm13133	predicted gene 13133 [Source:MGI Symbol;Acc:MGI:3650642]	-0.300586	0.617948	0.765101	Non
MGP_C57BL6NJ_G0004133	Gm13111	Prdm16 opposite strand transcript [Source:MGI Symbol;Acc:MGI:3651882]	0.0769971	0.476825	0.654142	Non
MGP_C57BL6NJ_G0004134	Gm13112	predicted gene 13112 [Source:MGI Symbol;Acc:MGI:3701127]	0.537299	0.373806	0.562752	Non
MGP_C57BL6NJ_G0004135	Gm10564	predicted gene 10564 [Source:MGI Symbol;Acc:MGI:3704240]	-0.180801	0.605561	0.756437	Non
MGP_C57BL6NJ_G0004136	Gm27200	predicted gene 27200 [Source:MGI Symbol;Acc:MGI:5521043]	-0.270573	0.613234	0.761592	Non
MGP_C57BL6NJ_G0004137	1500002C15Rik	RIKEN cDNA 1500002C15 gene [Source:MGI Symbol;Acc:MGI:1916196]	-0.026996	0.900653	0.946694	Non
MGP_C57BL6NJ_G0004138	Atad3aos	ATPase family, AAA domain containing 3A, opposite strand [Source:MGI Symbol;Acc:MGI:1917698]	0.23001	0.494235	0.668562	Non
MGP_C57BL6NJ_G0004139	Mxra8os	matrix-remodelling associated 8, opposite strand [Source:MGI Symbol;Acc:MGI:3704241]	-0.349533	0.566875	0.727657	Non
MGP_C57BL6NJ_G0004140	Gm16008	predicted gene 16008 [Source:MGI Symbol;Acc:MGI:3802048]	-0.129759	0.604496	0.755721	Non
MGP_C57BL6NJ_G0004143	2510017J16Rik	RIKEN cDNA 2510017J16 gene [Source:MGI Symbol;Acc:MGI:1913824]	0.44181	0.220692	0.398578	Non
MGP_C57BL6NJ_G0004144	Gm43825	predicted gene 43825 [Source:MGI Symbol;Acc:MGI:5663962]	0.287506	0.63192	0.774752	Non
MGP_C57BL6NJ_G0004145	4833413G10Rik	RIKEN cDNA 4833413G10 gene [Source:MGI Symbol;Acc:MGI:1921834]	-0.211311	0.197372	0.369732	Non
MGP_C57BL6NJ_G0004152	4921504A21Rik	RIKEN cDNA 4921504A21 gene [Source:MGI Symbol;Acc:MGI:1918082]	-0.736177	0.0357252	0.108581	Non
MGP_C57BL6NJ_G0004153	A630072M18Rik	RIKEN cDNA A630072M18 gene [Source:MGI Symbol;Acc:MGI:2444702]	0.468061	0.158745	0.319075	Non
MGP_C57BL6NJ_G0004154	Gm10475	predicted gene 10475 [Source:MGI Symbol;Acc:MGI:3642283]	-0.268837	0.655608	0.791805	Non
MGP_C57BL6NJ_G0004158	Gm15587	predicted gene 15587 [Source:MGI Symbol;Acc:MGI:3783035]	-0.0494896	0.915829	0.954472	Non
MGP_C57BL6NJ_G0004159	Gm26648	predicted gene, 26648 [Source:MGI Symbol;Acc:MGI:5477142]	-0.803647	0.00959211	0.0403988	Non
MGP_C57BL6NJ_G0004160	Prkag2os2	protein kinase, AMP-activated, gamma 2 non-catalytic subunit, opposite strand 2 [Source:MGI Symbol;Acc:MGI:3783001]	-1.02332	0.00906343	0.0387254	Down
MGP_C57BL6NJ_G0004161	Prkag2os1	protein kinase, AMP-activated, gamma 2 non-catalytic subunit, opposite strand 1 [Source:MGI Symbol;Acc:MGI:1918411]	0.597746	0.063797	0.166053	Non
MGP_C57BL6NJ_G0004163	-	RIKEN cDNA 9530036O11Rik [Source:MGI Symbol;Acc:MGI:2444607]	-0.0622605	0.869602	0.928937	Non
MGP_C57BL6NJ_G0004174	Gm42848	predicted gene 42848 [Source:MGI Symbol;Acc:MGI:5662985]	0.192807	0.729173	0.842797	Non
MGP_C57BL6NJ_G0004181	Ppp2r2cos	protein phosphatase 2, regulatory subunit B, gamma, opposite strand [Source:MGI Symbol;Acc:MGI:1918304]	-0.204281	0.711484	0.831628	Non
MGP_C57BL6NJ_G0004182	Gm26647	predicted gene, 26647 [Source:MGI Symbol;Acc:MGI:5477141]	0.111926	0.845612	0.915287	Non
MGP_C57BL6NJ_G0004183	Gm26560	predicted gene, 26560 [Source:MGI Symbol;Acc:MGI:5477054]	-1.81374	0.00260467	0.0151279	Down
MGP_C57BL6NJ_G0004185	Gm7854	predicted gene 7854 [Source:MGI Symbol;Acc:MGI:3648234]	0.59029	0.196473	0.368477	Non
MGP_C57BL6NJ_G0004190	Gm42984	predicted gene 42984 [Source:MGI Symbol;Acc:MGI:5663121]	-0.45395	0.027885	0.0906208	Non
MGP_C57BL6NJ_G0004193	9630001P10Rik	RIKEN cDNA 9630001P10 gene [Source:MGI Symbol;Acc:MGI:2441755]	0.256041	0.411489	0.597919	Non
MGP_C57BL6NJ_G0004195	Gm20700	predicted gene 20700 [Source:MGI Symbol;Acc:MGI:5313147]	-1.12385	0.0555233	0.150041	Non
MGP_C57BL6NJ_G0004201	-	predicted gene 42726 [Source:MGI Symbol;Acc:MGI:5662863]	-0.109597	0.777985	0.875326	Non
MGP_C57BL6NJ_G0004204	Uchl1os	ubiquitin carboxy-terminal hydrolase L1, opposite strand [Source:MGI Symbol;Acc:MGI:5446771]	-0.202816	0.646835	0.785188	Non
MGP_C57BL6NJ_G0004208	Gm26756	predicted gene, 26756 [Source:MGI Symbol;Acc:MGI:5477250]	0.412877	0.192675	0.363638	Non
MGP_C57BL6NJ_G0004209	-	predicted gene 15478 [Source:MGI Symbol;Acc:MGI:3705145]	-0.466747	0.380165	0.56893	Non
MGP_C57BL6NJ_G0004210	Gm15477	predicted gene 15477 [Source:MGI Symbol;Acc:MGI:3705209]	-0.786032	0.0154869	0.0582099	Non
MGP_C57BL6NJ_G0004212	Gm43477	predicted gene, 38562 [Source:MGI Symbol;Acc:MGI:5621447]	-0.0534941	0.894488	0.943032	Non
MGP_C57BL6NJ_G0004218	Gm7467	predicted gene 7467 [Source:MGI Symbol;Acc:MGI:3648350]	0.38454	0.103405	0.237932	Non
MGP_C57BL6NJ_G0004219	2310040G07Rik	RIKEN cDNA 2310040G07 gene [Source:MGI Symbol;Acc:MGI:1917534]	-1.75461	0.0023716	0.0141391	Down
MGP_C57BL6NJ_G0004220	Hopxos	HOP homeobox, opposite strand [Source:MGI Symbol;Acc:MGI:3801917]	0.151782	0.788245	0.881207	Non
MGP_C57BL6NJ_G0004222	Gm16054	predicted gene 16054 [Source:MGI Symbol;Acc:MGI:3801819]	-0.96496	0.0233956	0.0793063	Non
MGP_C57BL6NJ_G0004232	A730035I17Rik	RIKEN cDNA A730035I17 gene [Source:MGI Symbol;Acc:MGI:3696858]	-0.442531	0.281315	0.468605	Non
MGP_C57BL6NJ_G0004238	Gm15777	predicted gene 15777 [Source:MGI Symbol;Acc:MGI:3783219]	-0.496197	0.153569	0.31224	Non
MGP_C57BL6NJ_G0004239	4930458D05Rik	RIKEN cDNA 4930458D05 gene [Source:MGI Symbol;Acc:MGI:1923052]	0.153176	0.698448	0.821898	Non
MGP_C57BL6NJ_G0004240	Gm20548	predicted gene 20548 [Source:MGI Symbol;Acc:MGI:5142013]	-0.76317	0.160406	0.321395	Non
MGP_C57BL6NJ_G0004243	Gm26703	predicted gene, 26703 [Source:MGI Symbol;Acc:MGI:5477197]	-0.364703	0.068494	0.175442	Non
MGP_C57BL6NJ_G0004245	Gm42902	predicted gene 42902 [Source:MGI Symbol;Acc:MGI:5663039]	-0.88573	0.000172053	0.00186216	Non
MGP_C57BL6NJ_G0004246	Gm17202	predicted gene 17202 [Source:MGI Symbol;Acc:MGI:4938029]	-0.495628	0.424269	0.609189	Non
MGP_C57BL6NJ_G0004247	A930041C12Rik	RIKEN cDNA A930041C12 gene [Source:MGI Symbol;Acc:MGI:1925693]	0.0667681	0.911366	0.952217	Non
MGP_C57BL6NJ_G0004249	Gm43136	predicted gene 43136 [Source:MGI Symbol;Acc:MGI:5663273]	0.47473	0.259958	0.444163	Non
MGP_C57BL6NJ_G0004250	Gm43137	predicted gene 43137 [Source:MGI Symbol;Acc:MGI:5663274]	-0.356508	0.512231	0.682196	Non
MGP_C57BL6NJ_G0004251	-	predicted gene 15788 [Source:MGI Symbol;Acc:MGI:3783230]	-0.0396164	0.943909	0.970037	Non
MGP_C57BL6NJ_G0004253	Gm42596	predicted gene 42596 [Source:MGI Symbol;Acc:MGI:5662733]	0.395799	0.370026	0.558789	Non
MGP_C57BL6NJ_G0004254	Gm15559	predicted gene 15559 [Source:MGI Symbol;Acc:MGI:3783008]	-0.311969	0.313505	0.502242	Non
MGP_C57BL6NJ_G0004256	Gm20636	predicted gene 20636 [Source:MGI Symbol;Acc:MGI:5313083]	0.757477	0.0135791	0.0525877	Non
MGP_C57BL6NJ_G0004261	4930515G01Rik	RIKEN cDNA 4930515G01 gene [Source:MGI Symbol;Acc:MGI:1914892]	-0.711429	0.206606	0.3815	Non
MGP_C57BL6NJ_G0004266	Gm14508	predicted gene 14508 [Source:MGI Symbol;Acc:MGI:3705279]	-0.458831	0.208712	0.384236	Non
MGP_C57BL6NJ_G0004267	C330018A13Rik	RIKEN cDNA C330018A13 gene [Source:MGI Symbol;Acc:MGI:2444781]	1.13543	0.00299839	0.0168258	Up
MGP_C57BL6NJ_G0004270	Srrm4os	serine/arginine repetitive matrix 4, opposite strand [Source:MGI Symbol;Acc:MGI:1924048]	-0.724353	0.122158	0.267218	Non
MGP_C57BL6NJ_G0004271	9530046B11Rik	RIKEN cDNA 9530046B11 gene [Source:MGI Symbol;Acc:MGI:1925671]	-1.15504	0.0167175	0.0617162	Down
MGP_C57BL6NJ_G0004274	Gm9754	predicted gene 9754 [Source:MGI Symbol;Acc:MGI:3704256]	0.299804	0.404224	0.591611	Non
MGP_C57BL6NJ_G0004275	Tbx3os1	T-box 3, opposite strand 1 [Source:MGI Symbol;Acc:MGI:3780472]	-0.160537	0.467448	0.646362	Non
MGP_C57BL6NJ_G0004278	Gm15690	predicted gene 15690 [Source:MGI Symbol;Acc:MGI:3783131]	0.178274	0.63149	0.774634	Non
MGP_C57BL6NJ_G0004280	Gm42917	predicted gene 42917 [Source:MGI Symbol;Acc:MGI:5663054]	-0.139561	0.827599	0.904563	Non
MGP_C57BL6NJ_G0004281	-	predicted gene 42918 [Source:MGI Symbol;Acc:MGI:5663055]	0.553031	0.0348517	0.10665	Non
MGP_C57BL6NJ_G0004283	1700008B11Rik	RIKEN cDNA 1700008B11 gene [Source:MGI Symbol;Acc:MGI:1913571]	-0.431846	0.476951	0.654229	Non
MGP_C57BL6NJ_G0004287	A930024E05Rik	RIKEN cDNA A930024E05 gene [Source:MGI Symbol;Acc:MGI:1924414]	0.317521	0.100961	0.233773	Non
MGP_C57BL6NJ_G0004289	Gm15857	predicted gene 15857 [Source:MGI Symbol;Acc:MGI:3801821]	0.657872	0.203199	0.377237	Non
MGP_C57BL6NJ_G0004290	Gm15860	predicted gene 15860 [Source:MGI Symbol;Acc:MGI:3801778]	0.259691	0.301043	0.488542	Non
MGP_C57BL6NJ_G0004292	Pitpnm2os2	phosphatidylinositol transfer protein, membrane-associated 2, opposite strand 2 [Source:MGI Symbol;Acc:MGI:3840147]	0.185461	0.71479	0.833769	Non
MGP_C57BL6NJ_G0004293	Pitpnm2os1	phosphatidylinositol transfer protein, membrane-associated 2, opposite strand 1 [Source:MGI Symbol;Acc:MGI:1923177]	-0.607632	0.323304	0.512372	Non
MGP_C57BL6NJ_G0004301	Gm42875	predicted gene 42875 [Source:MGI Symbol;Acc:MGI:5663012]	0.0257321	0.942795	0.969473	Non
MGP_C57BL6NJ_G0004302	Gm42469	predicted gene 6598 [Source:MGI Symbol;Acc:MGI:3646314]	0.404925	0.159672	0.320386	Non
MGP_C57BL6NJ_G0004308	Gm10369	predicted gene 10369 [Source:MGI Symbol;Acc:MGI:3642774]	-0.298106	0.59767	0.750786	Non
MGP_C57BL6NJ_G0004309	Gm43278	predicted gene, 30003 [Source:MGI Symbol;Acc:MGI:5589162]	0.320599	0.556064	0.718933	Non
MGP_C57BL6NJ_G0004310	Wbscr25	Williams Beuren syndrome chromosome region 25 (human) [Source:MGI Symbol;Acc:MGI:1918554]	-0.464273	0.352032	0.541318	Non
MGP_C57BL6NJ_G0004311	Abhd11os	abhydrolase domain containing 11, opposite strand [Source:MGI Symbol;Acc:MGI:1917062]	0.275518	0.170924	0.336037	Non
MGP_C57BL6NJ_G0004313	-	serine/arginine repetitive matrix 3, opposite strand [Source:MGI Symbol;Acc:MGI:1918907]	-0.533967	0.380464	0.569214	Non
MGP_C57BL6NJ_G0004315	Gm43604	predicted gene 43604 [Source:MGI Symbol;Acc:MGI:5663741]	0.242318	0.41345	0.599788	Non
MGP_C57BL6NJ_G0004317	Gm17112	predicted gene 17112 [Source:MGI Symbol;Acc:MGI:4937939]	-0.464706	0.0149856	0.0567333	Non
MGP_C57BL6NJ_G0004318	Gm36266	predicted gene, 36266 [Source:MGI Symbol;Acc:MGI:5595425]	-0.0300431	0.935346	0.965846	Non
MGP_C57BL6NJ_G0004321	6330418K02Rik	RIKEN cDNA 6330418K02 gene [Source:MGI Symbol;Acc:MGI:3697416]	0.369861	0.192653	0.363638	Non
MGP_C57BL6NJ_G0004322	6330403L08Rik	RIKEN cDNA 6330403L08 gene [Source:MGI Symbol;Acc:MGI:1917994]	-0.107954	0.132333	0.282248	Non
MGP_C57BL6NJ_G0004329	0610040B10Rik	RIKEN cDNA 0610040B10 gene [Source:MGI Symbol;Acc:MGI:1914922]	0.0241987	0.913795	0.95347	Non
MGP_C57BL6NJ_G0004330	Gm20635	predicted gene 20635 [Source:MGI Symbol;Acc:MGI:5313082]	0.428283	0.333419	0.521842	Non
MGP_C57BL6NJ_G0004332	2900089D17Rik	RIKEN cDNA 2900089D17 gene [Source:MGI Symbol;Acc:MGI:1914527]	0.207982	0.380438	0.569214	Non
MGP_C57BL6NJ_G0004335	Gm15410	predicted gene 15410 [Source:MGI Symbol;Acc:MGI:3705241]	0.686696	0.237195	0.41849	Non
MGP_C57BL6NJ_G0004336	Gm19719	predicted gene, 19719 [Source:MGI Symbol;Acc:MGI:5011904]	-0.302203	0.483287	0.65955	Non
MGP_C57BL6NJ_G0004339	Gm15997	predicted gene 15997 [Source:MGI Symbol;Acc:MGI:3805557]	-0.0623102	0.865904	0.926736	Non
MGP_C57BL6NJ_G0004344	Dlx6os1	distal-less homeobox 6, opposite strand 1 [Source:MGI Symbol;Acc:MGI:2443217]	-0.149533	0.273506	0.459472	Non
MGP_C57BL6NJ_G0004347	Gm4876	predicted gene 4876 [Source:MGI Symbol;Acc:MGI:3647654]	0.121753	0.542864	0.707813	Non
MGP_C57BL6NJ_G0004351	Gm15594	predicted gene 15594 [Source:MGI Symbol;Acc:MGI:3783041]	-1.08773	0.012044	0.0478649	Down
MGP_C57BL6NJ_G0004353	6530409C15Rik	RIKEN cDNA 6530409C15 gene [Source:MGI Symbol;Acc:MGI:1923474]	-0.732394	0.0338231	0.10443	Non
MGP_C57BL6NJ_G0004360	Plxna4os2	plexin A4, opposite strand 2 [Source:MGI Symbol;Acc:MGI:3045237]	-0.472782	0.381025	0.569593	Non
MGP_C57BL6NJ_G0004361	Plxna4os1	plexin A4, opposite strand 1 [Source:MGI Symbol;Acc:MGI:2442851]	1.59816	0.000192915	0.0020381	Up
MGP_C57BL6NJ_G0004363	Gm13856	predicted gene 13856 [Source:MGI Symbol;Acc:MGI:3652199]	0.729646	0.0373944	0.112237	Non
MGP_C57BL6NJ_G0004364	Gm14546	predicted gene 14546 [Source:MGI Symbol;Acc:MGI:3705210]	-0.654145	0.327766	0.516744	Non
MGP_C57BL6NJ_G0004370	4930599N23Rik	RIKEN cDNA 4930599N23 gene [Source:MGI Symbol;Acc:MGI:1922629]	0.16353	0.719061	0.836049	Non
MGP_C57BL6NJ_G0004371	Gm10244	predicted gene 10244 [Source:MGI Symbol;Acc:MGI:3642504]	0.261036	0.6177	0.7651	Non
MGP_C57BL6NJ_G0004373	Gm26833	predicted gene, 26833 [Source:MGI Symbol;Acc:MGI:5477327]	-0.404931	0.141677	0.296054	Non
MGP_C57BL6NJ_G0004376	Gm44284	predicted gene, 44284 [Source:MGI Symbol;Acc:MGI:5690676]	-1.0509	0.00137593	0.00920252	Down
MGP_C57BL6NJ_G0004378	Gm44731	predicted gene 44731 [Source:MGI Symbol;Acc:MGI:5753307]	0.82362	0.141578	0.295996	Non
MGP_C57BL6NJ_G0004379	9430018G01Rik	RIKEN cDNA 9430018G01 gene [Source:MGI Symbol;Acc:MGI:2442776]	-0.106629	0.852088	0.919377	Non
MGP_C57BL6NJ_G0004382	5430402O13Rik	RIKEN cDNA 5430402O13 gene [Source:MGI Symbol;Acc:MGI:1918631]	-0.186682	0.619316	0.76612	Non
MGP_C57BL6NJ_G0004388	Gm43938	predicted gene 16499 [Source:MGI Symbol;Acc:MGI:3704267]	0.609714	0.261468	0.445906	Non
MGP_C57BL6NJ_G0004390	Gm44026	predicted gene, 44026 [Source:MGI Symbol;Acc:MGI:5690418]	-0.516016	0.343468	0.532269	Non
MGP_C57BL6NJ_G0004392	Gm44073	predicted gene, 44073 [Source:MGI Symbol;Acc:MGI:5690465]	-0.829851	0.1712	0.336358	Non
MGP_C57BL6NJ_G0004393	Gm45060	predicted gene 45060 [Source:MGI Symbol;Acc:MGI:5753636]	-0.607435	0.31253	0.501216	Non
MGP_C57BL6NJ_G0004400	Gm26628	predicted gene, 26628 [Source:MGI Symbol;Acc:MGI:5477122]	-0.889724	0.0377797	0.113037	Non
MGP_C57BL6NJ_G0004402	Gm45051	predicted gene 45051 [Source:MGI Symbol;Acc:MGI:5753627]	0.381498	0.373042	0.561925	Non
MGP_C57BL6NJ_G0004409	Ccdc142os	coiled-coil domain containing 142, opposite strand [Source:MGI Symbol;Acc:MGI:3783052]	-0.346539	0.383354	0.571624	Non
MGP_C57BL6NJ_G0004411	Gm15624	predicted gene 15624 [Source:MGI Symbol;Acc:MGI:3783068]	-0.368944	0.0925576	0.219478	Non
MGP_C57BL6NJ_G0004412	Vax2os	ventral anterior homeobox 2, opposite strand [Source:MGI Symbol;Acc:MGI:3583301]	0.534596	0.414618	0.600854	Non
MGP_C57BL6NJ_G0004413	1700124L16Rik	RIKEN cDNA 1700124L16 gene [Source:MGI Symbol;Acc:MGI:1915184]	-0.150454	0.582644	0.73928	Non
MGP_C57BL6NJ_G0004417	Gm19265	predicted gene, 19265 [Source:MGI Symbol;Acc:MGI:5011450]	0.310834	0.484691	0.660682	Non
MGP_C57BL6NJ_G0004418	Gm44089	predicted gene, 44089 [Source:MGI Symbol;Acc:MGI:5690481]	-0.942803	0.11804	0.261102	Non
MGP_C57BL6NJ_G0004419	Gm44941	predicted gene 44941 [Source:MGI Symbol;Acc:MGI:5753517]	0.56178	0.184539	0.352959	Non
MGP_C57BL6NJ_G0004420	A430078I02Rik	RIKEN cDNA A430078I02 gene [Source:MGI Symbol;Acc:MGI:2444132]	-0.0113313	0.981885	0.991365	Non
MGP_C57BL6NJ_G0004421	1600020E01Rik	RIKEN cDNA 1600020E01 gene [Source:MGI Symbol;Acc:MGI:1919262]	0.027834	0.807884	0.894016	Non
MGP_C57BL6NJ_G0004422	Gm44418	predicted gene, 44418 [Source:MGI Symbol;Acc:MGI:5690810]	0.0723449	0.906712	0.950055	Non
MGP_C57BL6NJ_G0004424	Gm44210	predicted gene, 44210 [Source:MGI Symbol;Acc:MGI:5690602]	0.0376645	0.802294	0.890473	Non
MGP_C57BL6NJ_G0004426	Gm5577	predicted gene 5577 [Source:MGI Symbol;Acc:MGI:3648213]	0.347389	0.009441	0.039923	Non
MGP_C57BL6NJ_G0004430	Gm26588	predicted gene, 26588 [Source:MGI Symbol;Acc:MGI:5477082]	0.252845	0.153237	0.311837	Non
MGP_C57BL6NJ_G0004431	Gm15612	predicted gene 15612 [Source:MGI Symbol;Acc:MGI:3641714]	-0.391695	0.0367614	0.110925	Non
MGP_C57BL6NJ_G0004432	Gm26811	predicted gene, 26811 [Source:MGI Symbol;Acc:MGI:5477305]	-1.28006	0.00302092	0.0168886	Down
MGP_C57BL6NJ_G0004435	Gm14573	predicted gene 14573 [Source:MGI Symbol;Acc:MGI:3705150]	0.587092	0.322781	0.511719	Non
MGP_C57BL6NJ_G0004437	-	RIKEN cDNA 9530026P05 gene [Source:MGI Symbol;Acc:MGI:1924659]	0.697936	0.0773966	0.191656	Non
MGP_C57BL6NJ_G0004442	Gm26911	predicted gene, 26911 [Source:MGI Symbol;Acc:MGI:5477405]	0.0102034	0.985685	0.992704	Non
MGP_C57BL6NJ_G0004444	Gm44040	predicted gene, 44040 [Source:MGI Symbol;Acc:MGI:5690432]	-1.29097	0.019961	0.0703882	Down
MGP_C57BL6NJ_G0004445	0610040F04Rik	RIKEN cDNA 0610040F04 gene [Source:MGI Symbol;Acc:MGI:1922644]	0.291237	0.212166	0.388206	Non
MGP_C57BL6NJ_G0004446	Gm20387	predicted gene 20387 [Source:MGI Symbol;Acc:MGI:5141852]	-0.211924	0.36063	0.550117	Non
MGP_C57BL6NJ_G0004448	-	gene trap ROSA 26, Philippe Soriano [Source:MGI Symbol;Acc:MGI:104735]	0.158138	0.172156	0.337603	Non
MGP_C57BL6NJ_G0004449	Gm16161	predicted gene 16161 [Source:MGI Symbol;Acc:MGI:3801899]	-0.439478	0.367583	0.556425	Non
MGP_C57BL6NJ_G0004451	Gm44199	predicted gene, 44199 [Source:MGI Symbol;Acc:MGI:5690591]	-0.351302	0.368815	0.557685	Non
MGP_C57BL6NJ_G0004453	Gm26982	predicted gene, 26982 [Source:MGI Symbol;Acc:MGI:5504097]	0.0650478	0.651154	0.788315	Non
MGP_C57BL6NJ_G0004455	Gm15083	predicted gene 15083 [Source:MGI Symbol;Acc:MGI:3705191]	-1.12822	0.0716109	0.181094	Non
MGP_C57BL6NJ_G0004460	-	predicted gene 20692 [Source:MGI Symbol;Acc:MGI:5313139]	-0.164493	0.589191	0.74386	Non
MGP_C57BL6NJ_G0004462	Gm43915	predicted gene, 43915 [Source:MGI Symbol;Acc:MGI:5690307]	-0.119767	0.841877	0.913208	Non
MGP_C57BL6NJ_G0004464	Gm26826	predicted gene, 26826 [Source:MGI Symbol;Acc:MGI:5477320]	0.163487	0.780653	0.876714	Non
MGP_C57BL6NJ_G0004467	Gm15884	predicted gene 15884 [Source:MGI Symbol;Acc:MGI:3801897]	-0.518663	0.414673	0.600854	Non
MGP_C57BL6NJ_G0004469	A230083G16Rik	RIKEN cDNA A230083G16 gene [Source:MGI Symbol;Acc:MGI:3045289]	0.296373	0.135901	0.287575	Non
MGP_C57BL6NJ_G0004470	Gm43989	RIKEN cDNA 4930557K07 gene [Source:MGI Symbol;Acc:MGI:1925452]	-1.38341	0.0012836	0.00876725	Down
MGP_C57BL6NJ_G0004472	Gm26673	predicted gene, 26673 [Source:MGI Symbol;Acc:MGI:5477167]	-0.22771	0.29103	0.47873	Non
MGP_C57BL6NJ_G0004473	Gm42574	RIKEN cDNA 1700018A23 gene [Source:MGI Symbol;Acc:MGI:1919481]	1.54041	0.00562983	0.0270532	Up
MGP_C57BL6NJ_G0004476	9330179D12Rik	RIKEN cDNA 9330179D12 gene [Source:MGI Symbol;Acc:MGI:1924808]	-0.240568	0.313385	0.502219	Non
MGP_C57BL6NJ_G0004477	Gm42738	predicted gene 42738 [Source:MGI Symbol;Acc:MGI:5662875]	-0.0433471	0.934259	0.964961	Non
MGP_C57BL6NJ_G0004478	Gm15870	predicted gene 15870 [Source:MGI Symbol;Acc:MGI:3802066]	-1.22733	0.0121474	0.0481802	Down
MGP_C57BL6NJ_G0004479	Gm26770	predicted gene, 26770 [Source:MGI Symbol;Acc:MGI:5477264]	-0.0920061	0.784472	0.879081	Non
MGP_C57BL6NJ_G0004481	Gm10069	predicted gene 10069 [Source:MGI Symbol;Acc:MGI:3641875]	-0.198017	0.483352	0.659595	Non
MGP_C57BL6NJ_G0004488	2810454H06Rik	RIKEN cDNA 2810454H06 gene [Source:MGI Symbol;Acc:MGI:1920063]	-0.00261868	0.993496	0.996591	Non
MGP_C57BL6NJ_G0004490	Gm44276	predicted gene, 36640 [Source:MGI Symbol;Acc:MGI:5595799]	-0.438121	0.510019	0.680875	Non
MGP_C57BL6NJ_G0004491	Gm14330	predicted gene 14330 [Source:MGI Symbol;Acc:MGI:3650200]	-0.769569	0.158231	0.318496	Non
MGP_C57BL6NJ_G0004492	-	predicted gene, 26653 [Source:MGI Symbol;Acc:MGI:5477147]	0.53884	0.0572059	0.153517	Non
MGP_C57BL6NJ_G0004493	A830011K09Rik	RIKEN cDNA A830011K09 gene [Source:MGI Symbol;Acc:MGI:2442570]	0.339096	0.165905	0.329168	Non
MGP_C57BL6NJ_G0004496	Gm28523	predicted gene 28523 [Source:MGI Symbol;Acc:MGI:5579229]	0.367886	0.557005	0.719633	Non
MGP_C57BL6NJ_G0004498	1700126G02Rik	RIKEN cDNA 1700126G02 gene [Source:MGI Symbol;Acc:MGI:1923898]	-0.462805	0.261148	0.445614	Non
MGP_C57BL6NJ_G0004504	Gm26666	predicted gene, 26666 [Source:MGI Symbol;Acc:MGI:5477160]	0.0568592	0.904761	0.949058	Non
MGP_C57BL6NJ_G0004505	-	predicted gene 15687 [Source:MGI Symbol;Acc:MGI:3783129]	0.336601	0.585822	0.741604	Non
MGP_C57BL6NJ_G0004511	Far2os2	fatty acyl CoA reductase 2, opposite strand 2 [Source:MGI Symbol;Acc:MGI:1925091]	-0.172666	0.730229	0.843392	Non
MGP_C57BL6NJ_G0004512	Gm44020	predicted gene, 44020 [Source:MGI Symbol;Acc:MGI:5690412]	0.348316	0.451026	0.632323	Non
MGP_C57BL6NJ_G0004515	9430041J12Rik	RIKEN cDNA 9430041J12 gene [Source:MGI Symbol;Acc:MGI:1924573]	-0.135919	0.5136	0.683488	Non
MGP_C57BL6NJ_G0004516	D030047H15Rik	RIKEN cDNA D030047H15 gene [Source:MGI Symbol;Acc:MGI:3698136]	-0.412151	0.00414386	0.0213696	Non
MGP_C57BL6NJ_G0004517	Gm15494	predicted gene 15494 [Source:MGI Symbol;Acc:MGI:3782940]	-0.845486	0.108442	0.245955	Non
MGP_C57BL6NJ_G0004519	Gm44877	predicted gene 44877 [Source:MGI Symbol;Acc:MGI:5753453]	-0.260298	0.65574	0.791805	Non
MGP_C57BL6NJ_G0004521	Gm29443	predicted gene 29443 [Source:MGI Symbol;Acc:MGI:5580149]	-0.232013	0.445118	0.627632	Non
MGP_C57BL6NJ_G0004524	Mypopos	Myb-related transcription factor, partner of profilin, opposite strand [Source:MGI Symbol;Acc:MGI:3826523]	-0.833722	0.0306847	0.0972876	Non
MGP_C57BL6NJ_G0004525	1700058P15Rik	RIKEN cDNA 1700058P15 gene [Source:MGI Symbol;Acc:MGI:1920627]	0.147124	0.720864	0.837165	Non
MGP_C57BL6NJ_G0004528	Gm16174	predicted gene 16174 [Source:MGI Symbol;Acc:MGI:3801857]	0.244528	0.691337	0.817159	Non
MGP_C57BL6NJ_G0004531	Gm44793	predicted gene 44793 [Source:MGI Symbol;Acc:MGI:5753369]	-1.16899	0.0439145	0.126265	Down
MGP_C57BL6NJ_G0004534	9130221H12Rik	RIKEN cDNA 9130221H12 gene [Source:MGI Symbol;Acc:MGI:1924374]	0.0342194	0.851229	0.918956	Non
MGP_C57BL6NJ_G0004535	-	RIKEN cDNA 4732471J01 gene [Source:MGI Symbol;Acc:MGI:3603586]	-0.26999	0.175493	0.341396	Non
MGP_C57BL6NJ_G0004538	Gm15567	predicted gene 15567 [Source:MGI Symbol;Acc:MGI:3783016]	-0.299551	0.31158	0.50023	Non
MGP_C57BL6NJ_G0004540	Gm26891	predicted gene, 26891 [Source:MGI Symbol;Acc:MGI:5477385]	0.769871	0.171485	0.336685	Non
MGP_C57BL6NJ_G0004542	-	RIKEN cDNA 1110035H17 gene [Source:MGI Symbol;Acc:MGI:1915936]	0.0298324	0.927155	0.960913	Non
MGP_C57BL6NJ_G0004547	-	transmembrane protein 147, opposite strand [Source:MGI Symbol;Acc:MGI:3642392]	-0.094207	0.498297	0.671972	Non
MGP_C57BL6NJ_G0004548	-	predicted gene, 26935 [Source:MGI Symbol;Acc:MGI:5504050]	-0.215555	0.567886	0.728503	Non
MGP_C57BL6NJ_G0004550	-	predicted gene 17077 [Source:MGI Symbol;Acc:MGI:4937904]	-0.032872	0.689856	0.816192	Non
MGP_C57BL6NJ_G0004551	Gm4673	predicted gene 4673 [Source:MGI Symbol;Acc:MGI:3782854]	-0.185079	0.261898	0.446348	Non
MGP_C57BL6NJ_G0004552	G630030J09Rik	RIKEN cDNA G630030J09 gene [Source:MGI Symbol;Acc:MGI:3045288]	-0.489209	0.420885	0.605954	Non
MGP_C57BL6NJ_G0004553	Gm10640	predicted gene 10640 [Source:MGI Symbol;Acc:MGI:3648835]	0.364898	0.482716	0.658985	Non
MGP_C57BL6NJ_G0004554	Gm12758	predicted gene 12758 [Source:MGI Symbol;Acc:MGI:3702543]	-0.180634	0.567017	0.727701	Non
MGP_C57BL6NJ_G0004557	Gm45095	predicted gene 45095 [Source:MGI Symbol;Acc:MGI:5753671]	-0.632161	0.222808	0.40112	Non
MGP_C57BL6NJ_G0004558	Gm45091	predicted gene 45091 [Source:MGI Symbol;Acc:MGI:5753667]	0.691055	0.216489	0.393662	Non
MGP_C57BL6NJ_G0004559	B230322F03Rik	RIKEN cDNA B230322F03 gene [Source:MGI Symbol;Acc:MGI:3704291]	0.374636	0.289737	0.477325	Non
MGP_C57BL6NJ_G0004564	-	RIKEN cDNA A230077H06 gene [Source:MGI Symbol;Acc:MGI:2443592]	0.114908	0.383145	0.571469	Non
MGP_C57BL6NJ_G0004567	Gm44646	predicted gene 44646 [Source:MGI Symbol;Acc:MGI:5753222]	0.17713	0.59844	0.751262	Non
MGP_C57BL6NJ_G0004568	-	-	-0.715281	0.235339	0.416233	Non
MGP_C57BL6NJ_G0004569	-	-	0.102652	0.752722	0.858169	Non
MGP_C57BL6NJ_G0004573	Gm9962	predicted gene 9962 [Source:MGI Symbol;Acc:MGI:3642695]	0.324864	0.151725	0.309723	Non
MGP_C57BL6NJ_G0004574	Gm20457	predicted gene 20457 [Source:MGI Symbol;Acc:MGI:5141922]	-0.0831448	0.691116	0.816975	Non
MGP_C57BL6NJ_G0004577	A730056A06Rik	RIKEN cDNA A730056A06 gene [Source:MGI Symbol;Acc:MGI:2442718]	-0.38781	0.0346985	0.106372	Non
MGP_C57BL6NJ_G0004578	Gm44686	predicted gene 44686 [Source:MGI Symbol;Acc:MGI:5753262]	-0.342961	0.323716	0.512674	Non
MGP_C57BL6NJ_G0004581	Gm9885	predicted gene 9885 [Source:MGI Symbol;Acc:MGI:3641726]	0.0389383	0.783826	0.878682	Non
MGP_C57BL6NJ_G0004582	Gm26633	predicted gene, 26633 [Source:MGI Symbol;Acc:MGI:5477127]	0.122593	0.826118	0.903795	Non
MGP_C57BL6NJ_G0004583	9330171B17Rik	RIKEN cDNA 9330171B17 gene [Source:MGI Symbol;Acc:MGI:3696417]	-0.128581	0.663153	0.796804	Non
MGP_C57BL6NJ_G0004587	Gm44949	predicted gene 44949 [Source:MGI Symbol;Acc:MGI:5753525]	-0.112242	0.726347	0.840598	Non
MGP_C57BL6NJ_G0004589	Gm15880	predicted gene 15880 [Source:MGI Symbol;Acc:MGI:3802014]	1.29843	0.0221635	0.0762409	Up
MGP_C57BL6NJ_G0004592	Gm16638	predicted gene, 16638 [Source:MGI Symbol;Acc:MGI:4439562]	-0.922455	0.0237172	0.0801111	Non
MGP_C57BL6NJ_G0004594	Prss23os	protease, serine 23, opposite strand [Source:MGI Symbol;Acc:MGI:1916654]	-0.803334	0.178693	0.345917	Non
MGP_C57BL6NJ_G0004595	4632427E13Rik	RIKEN cDNA 4632427E13 gene [Source:MGI Symbol;Acc:MGI:1915436]	-0.103952	0.67912	0.808793	Non
MGP_C57BL6NJ_G0004598	Gm15413	predicted gene 15413 [Source:MGI Symbol;Acc:MGI:3642665]	-0.541248	0.30374	0.491601	Non
MGP_C57BL6NJ_G0004600	Gm44633	predicted gene 44633 [Source:MGI Symbol;Acc:MGI:5753209]	1.21138	0.041619	0.121316	Up
MGP_C57BL6NJ_G0004603	Gm15635	predicted gene 15635 [Source:MGI Symbol;Acc:MGI:3783079]	-0.860822	0.0453556	0.129344	Non
MGP_C57BL6NJ_G0004608	Far1os	fatty acyl CoA reductase 1, opposite strand [Source:MGI Symbol;Acc:MGI:1916545]	-1.49232	0.00445994	0.0225642	Down
MGP_C57BL6NJ_G0004610	Sox6os	SRY (sex determining region Y)-box 6, opposite strand [Source:MGI Symbol;Acc:MGI:1915719]	-0.0650476	0.909251	0.951147	Non
MGP_C57BL6NJ_G0004611	Gm44777	predicted gene 44777 [Source:MGI Symbol;Acc:MGI:5753353]	-0.3381	0.389956	0.578002	Non
MGP_C57BL6NJ_G0004612	-	predicted gene 15774 [Source:MGI Symbol;Acc:MGI:3783215]	-0.422918	0.372716	0.561676	Non
MGP_C57BL6NJ_G0004613	Gm45077	predicted gene, 36736 [Source:MGI Symbol;Acc:MGI:5595895]	-0.317299	0.498294	0.671972	Non
MGP_C57BL6NJ_G0004614	4933432K03Rik	RIKEN cDNA 4933432K03 gene [Source:MGI Symbol;Acc:MGI:1918562]	-0.0149509	0.980249	0.990285	Non
MGP_C57BL6NJ_G0004615	1700069B07Rik	RIKEN cDNA 1700069B07 gene [Source:MGI Symbol;Acc:MGI:1923863]	-1.33708	0.0270821	0.08852	Down
MGP_C57BL6NJ_G0004617	Gm15489	predicted gene 15489 [Source:MGI Symbol;Acc:MGI:3705099]	-0.883994	0.0611284	0.160908	Non
MGP_C57BL6NJ_G0004618	Gm27040	predicted gene, 27040 [Source:MGI Symbol;Acc:MGI:5504155]	-0.599763	0.117727	0.260494	Non
MGP_C57BL6NJ_G0004620	2510046G10Rik	RIKEN cDNA 2510046G10 gene [Source:MGI Symbol;Acc:MGI:3698051]	1.43528	0.0038861	0.0203665	Up
MGP_C57BL6NJ_G0004621	Gm31749	predicted gene, 31749 [Source:MGI Symbol;Acc:MGI:5590908]	-0.283778	0.447213	0.629219	Non
MGP_C57BL6NJ_G0004622	1700008J07Rik	RIKEN cDNA 1700008J07 gene [Source:MGI Symbol;Acc:MGI:1916610]	0.579544	0.0238772	0.0804748	Non
MGP_C57BL6NJ_G0004623	Gm28198	predicted gene 28198 [Source:MGI Symbol;Acc:MGI:5578904]	0.222313	0.710052	0.830881	Non
MGP_C57BL6NJ_G0004626	Gm15533	predicted gene 15533 [Source:MGI Symbol;Acc:MGI:3782982]	-0.00656575	0.991119	0.995876	Non
MGP_C57BL6NJ_G0004628	Gm44850	predicted gene 44850 [Source:MGI Symbol;Acc:MGI:5753426]	0.653302	0.163357	0.32575	Non
MGP_C57BL6NJ_G0004634	Gm15718	predicted gene 15718 [Source:MGI Symbol;Acc:MGI:3783160]	-0.315669	0.511446	0.681622	Non
MGP_C57BL6NJ_G0004635	C330022C24Rik	RIKEN cDNA C330022C24 gene [Source:MGI Symbol;Acc:MGI:1925770]	0.272861	0.658636	0.79402	Non
MGP_C57BL6NJ_G0004636	Gm16982	predicted gene, 16982 [Source:MGI Symbol;Acc:MGI:4439906]	-0.196741	0.621884	0.768355	Non
MGP_C57BL6NJ_G0004637	Igf2os	insulin-like growth factor 2, opposite strand [Source:MGI Symbol;Acc:MGI:1195257]	-0.462092	0.430696	0.61471	Non
MGP_C57BL6NJ_G0004638	Tspan32os	tetraspanin 32, opposite strand [Source:MGI Symbol;Acc:MGI:3705185]	-0.0299026	0.945844	0.971225	Non
MGP_C57BL6NJ_G0004640	Kcnq1ot1	KCNQ1 overlapping transcript 1 [Source:MGI Symbol;Acc:MGI:1926855]	0.0562243	0.560576	0.722424	Non
MGP_C57BL6NJ_G0004641	-	RIKEN cDNA 4933417O13 gene [Source:MGI Symbol;Acc:MGI:1918403]	0.773043	0.187676	0.357325	Non
MGP_C57BL6NJ_G0004643	Gm14372	predicted gene 14372 [Source:MGI Symbol;Acc:MGI:3649263]	-0.597066	0.313389	0.502219	Non
MGP_C57BL6NJ_G0004646	-	Foxo1 corepressor [Source:MGI Symbol;Acc:MGI:1915484]	0.0113377	0.963636	0.980553	Non
MGP_C57BL6NJ_G0004648	Gm15418	predicted gene 15418 [Source:MGI Symbol;Acc:MGI:3705275]	-1.17023	0.00202003	0.0125372	Down
MGP_C57BL6NJ_G0004652	Gm15347	predicted gene 15347 [Source:MGI Symbol;Acc:MGI:3705310]	-0.663935	0.110979	0.249678	Non
MGP_C57BL6NJ_G0004654	Gm15351	predicted gene 15351 [Source:MGI Symbol;Acc:MGI:3705299]	-0.458641	0.129578	0.27813	Non
MGP_C57BL6NJ_G0004655	Gm17023	predicted gene 17023 [Source:MGI Symbol;Acc:MGI:4937850]	0.0146713	0.949639	0.97264	Non
MGP_C57BL6NJ_G0004656	Gm16350	predicted gene 16350 [Source:MGI Symbol;Acc:MGI:3840133]	-0.214568	0.7057	0.827918	Non
MGP_C57BL6NJ_G0004661	1700041G16Rik	RIKEN cDNA 1700041G16 gene [Source:MGI Symbol;Acc:MGI:1920549]	-0.519157	0.388514	0.576396	Non
MGP_C57BL6NJ_G0004662	Gm15816	predicted gene 15816 [Source:MGI Symbol;Acc:MGI:3802114]	-0.460927	0.28523	0.472532	Non
MGP_C57BL6NJ_G0004664	Proscos	proline synthetase co-transcribed, opposite strand [Source:MGI Symbol;Acc:MGI:3704307]	0.252943	0.626176	0.771551	Non
MGP_C57BL6NJ_G0004669	Sorbs2os	sorbin and SH3 domain containing 2, opposite strand [Source:MGI Symbol;Acc:MGI:2443013]	-0.261181	0.0749025	0.187319	Non
MGP_C57BL6NJ_G0004672	5330439A09Rik	RIKEN cDNA 5330439A09 gene [Source:MGI Symbol;Acc:MGI:1924353]	-0.0118693	0.980403	0.990291	Non
MGP_C57BL6NJ_G0004675	Gm16178	predicted gene 16178 [Source:MGI Symbol;Acc:MGI:3801783]	-0.801599	0.14485	0.300543	Non
MGP_C57BL6NJ_G0004679	Gm15991	predicted gene 15991 [Source:MGI Symbol;Acc:MGI:3801813]	-0.123242	0.748405	0.855576	Non
MGP_C57BL6NJ_G0004680	1700125H03Rik	RIKEN cDNA 1700125H03 gene [Source:MGI Symbol;Acc:MGI:1920859]	-0.985392	0.117865	0.260744	Non
MGP_C57BL6NJ_G0004683	0610038B21Rik	RIKEN cDNA 0610038B21 gene [Source:MGI Symbol;Acc:MGI:1917595]	0.971117	0.0196008	0.0693867	Non
MGP_C57BL6NJ_G0004685	Gm16183	predicted gene 16183 [Source:MGI Symbol;Acc:MGI:3802174]	-0.25994	0.32359	0.512514	Non
MGP_C57BL6NJ_G0004687	Gm3235	predicted gene 3235 [Source:MGI Symbol;Acc:MGI:3781413]	1.12527	0.0598404	0.158635	Non
MGP_C57BL6NJ_G0004692	-	predicted gene, 38250 [Source:MGI Symbol;Acc:MGI:5611478]	0.157907	0.656508	0.792259	Non
MGP_C57BL6NJ_G0004693	Gm16156	predicted gene 16156 [Source:MGI Symbol;Acc:MGI:3801720]	0.102426	0.867972	0.927972	Non
MGP_C57BL6NJ_G0004694	Gm16208	predicted gene 16208 [Source:MGI Symbol;Acc:MGI:3802096]	0.959362	0.0821566	0.200548	Non
MGP_C57BL6NJ_G0004696	Gm17344	predicted gene, 17344 [Source:MGI Symbol;Acc:MGI:4936978]	0.292837	0.571531	0.731135	Non
MGP_C57BL6NJ_G0004697	Gm15894	predicted gene 15894 [Source:MGI Symbol;Acc:MGI:3801859]	0.102755	0.788175	0.881207	Non
MGP_C57BL6NJ_G0004699	Gm26994	predicted gene, 26994 [Source:MGI Symbol;Acc:MGI:5504109]	-0.00474047	0.993407	0.996591	Non
MGP_C57BL6NJ_G0004703	Gm16118	predicted gene 16118 [Source:MGI Symbol;Acc:MGI:3801926]	1.6027	0.0088546	0.038121	Up
MGP_C57BL6NJ_G0004709	BC048644	cDNA sequence BC048644 [Source:MGI Symbol;Acc:MGI:3039566]	0.300545	0.558384	0.720775	Non
MGP_C57BL6NJ_G0004712	2810455O05Rik	RIKEN cDNA 2810455O05 gene [Source:MGI Symbol;Acc:MGI:1920072]	0.0722156	0.455084	0.635906	Non
MGP_C57BL6NJ_G0004714	Gm15775	predicted gene 15775 [Source:MGI Symbol;Acc:MGI:3783216]	-1.37327	0.0320965	0.10047	Down
MGP_C57BL6NJ_G0004716	A730098A19Rik	RIKEN cDNA A730098A19 gene [Source:MGI Symbol;Acc:MGI:2444037]	0.0693163	0.851299	0.918956	Non
MGP_C57BL6NJ_G0004721	Fbxl12os	F-box and leucine-rich repeat protein 12, opposite strand [Source:MGI Symbol;Acc:MGI:1913912]	-0.364601	0.218585	0.3959	Non
MGP_C57BL6NJ_G0004722	1700084C06Rik	RIKEN cDNA 1700084C06 gene [Source:MGI Symbol;Acc:MGI:1923868]	-0.0866708	0.881032	0.934896	Non
MGP_C57BL6NJ_G0004725	Gm10701	predicted gene 10701 [Source:MGI Symbol;Acc:MGI:3642532]	-0.787353	0.184535	0.352959	Non
MGP_C57BL6NJ_G0004729	Kirrel3os	kirre like nephrin family adhesion molecule 3, opposite strand [Source:MGI Symbol;Acc:MGI:3045250]	0.00337368	0.994113	0.996838	Non
MGP_C57BL6NJ_G0004733	Gm16214	predicted gene 16214 [Source:MGI Symbol;Acc:MGI:3801724]	-0.601935	0.272311	0.45831	Non
MGP_C57BL6NJ_G0004735	-	predicted gene, 44166 [Source:MGI Symbol;Acc:MGI:5690558]	0.160269	0.342691	0.531467	Non
MGP_C57BL6NJ_G0004738	Gm16536	predicted gene 16536 [Source:MGI Symbol;Acc:MGI:4414956]	-0.0437192	0.629395	0.773423	Non
MGP_C57BL6NJ_G0004740	Plet1os	placenta expressed transcript 1, opposite strand [Source:MGI Symbol;Acc:MGI:1916881]	0.580653	0.319477	0.508346	Non
MGP_C57BL6NJ_G0004741	2010007H06Rik	RIKEN cDNA 2010007H06 gene [Source:MGI Symbol;Acc:MGI:1917099]	0.44133	0.149811	0.307135	Non
MGP_C57BL6NJ_G0004742	Arhgap20os	Rho GTPase activating protein 20, opposite strand [Source:MGI Symbol;Acc:MGI:3027124]	-0.873583	0.0659676	0.17041	Non
MGP_C57BL6NJ_G0004743	Gm16124	predicted gene 16124 [Source:MGI Symbol;Acc:MGI:3802001]	0.192968	0.587429	0.742605	Non
MGP_C57BL6NJ_G0004746	Peak1os	pseudopodium-enriched atypical kinase 1, opposite strand [Source:MGI Symbol;Acc:MGI:5477083]	0.918585	0.0485186	0.135575	Non
MGP_C57BL6NJ_G0004747	Man2c1os	mannosidase, alpha, class 2C, member 1, opposite strand [Source:MGI Symbol;Acc:MGI:1924044]	-0.32844	0.369897	0.55869	Non
MGP_C57BL6NJ_G0004753	Gm15563	predicted gene 15563 [Source:MGI Symbol;Acc:MGI:3783012]	-0.358499	0.540258	0.705513	Non
MGP_C57BL6NJ_G0004755	Gm17098	predicted gene 17098 [Source:MGI Symbol;Acc:MGI:4937925]	0.0435826	0.932368	0.963578	Non
MGP_C57BL6NJ_G0004758	Gm28731	predicted gene 28731 [Source:MGI Symbol;Acc:MGI:5579437]	-0.0755452	0.906095	0.949724	Non
MGP_C57BL6NJ_G0004769	D430036J16Rik	RIKEN cDNA D430036J16 gene [Source:MGI Symbol;Acc:MGI:2441977]	0.987595	0.00213533	0.0130386	Non
MGP_C57BL6NJ_G0004772	A330041J22Rik	RIKEN cDNA A330041J22 gene [Source:MGI Symbol;Acc:MGI:2442269]	-0.491975	0.109646	0.247665	Non
MGP_C57BL6NJ_G0004774	Gm28424	predicted gene 28424 [Source:MGI Symbol;Acc:MGI:5579130]	0.346257	0.0927675	0.219811	Non
MGP_C57BL6NJ_G0004776	1700065D16Rik	RIKEN cDNA 1700065D16 gene [Source:MGI Symbol;Acc:MGI:1920660]	0.6663	0.199385	0.372204	Non
MGP_C57BL6NJ_G0004777	Gm16794	predicted gene, 16794 [Source:MGI Symbol;Acc:MGI:4439718]	-0.0791315	0.743579	0.852799	Non
MGP_C57BL6NJ_G0004782	Gm16185	predicted gene 16185 [Source:MGI Symbol;Acc:MGI:3802169]	-1.40809	2.28e-06	6.37e-05	Down
MGP_C57BL6NJ_G0004784	4921534H16Rik	RIKEN cDNA 4921534H16 gene [Source:MGI Symbol;Acc:MGI:1913987]	1.0766	0.0601469	0.159125	Non
MGP_C57BL6NJ_G0004785	Gm37637	predicted gene, 37637 [Source:MGI Symbol;Acc:MGI:5610865]	0.455333	0.0326634	0.101788	Non
MGP_C57BL6NJ_G0004786	4930422M22Rik	RIKEN cDNA 4930422M22 gene [Source:MGI Symbol;Acc:MGI:1921024]	0.157129	0.474059	0.652228	Non
MGP_C57BL6NJ_G0004793	D030055H07Rik	RIKEN cDNA D030055H07 gene [Source:MGI Symbol;Acc:MGI:3605036]	-0.00979622	0.963227	0.980369	Non
MGP_C57BL6NJ_G0004794	4930500F10Rik	RIKEN cDNA 4930500F10 gene [Source:MGI Symbol;Acc:MGI:1922262]	-0.166166	0.676703	0.807201	Non
MGP_C57BL6NJ_G0004795	Gm29123	predicted gene 29123 [Source:MGI Symbol;Acc:MGI:5579829]	-0.463743	0.442071	0.624556	Non
MGP_C57BL6NJ_G0004798	4930524O07Rik	RIKEN cDNA 4930524O07 gene [Source:MGI Symbol;Acc:MGI:1915514]	-0.256568	0.608197	0.758281	Non
MGP_C57BL6NJ_G0004803	Gm9917	predicted gene 9917 [Source:MGI Symbol;Acc:MGI:3704343]	-0.37604	0.135021	0.286348	Non
MGP_C57BL6NJ_G0004805	Gm37850	predicted gene, 37850 [Source:MGI Symbol;Acc:MGI:5611078]	-0.376859	0.545334	0.710017	Non
MGP_C57BL6NJ_G0004810	Gm7628	predicted gene 7628 [Source:MGI Symbol;Acc:MGI:3643956]	0.227206	0.589414	0.743991	Non
MGP_C57BL6NJ_G0004812	-	predicted gene 42756 [Source:MGI Symbol;Acc:MGI:5662893]	0.156294	0.398392	0.586396	Non
MGP_C57BL6NJ_G0004816	Gm9888	predicted gene 9888 [Source:MGI Symbol;Acc:MGI:3642202]	-0.0258679	0.966962	0.982642	Non
MGP_C57BL6NJ_G0004820	Gm2415	predicted gene 2415 [Source:MGI Symbol;Acc:MGI:3780582]	-0.0408506	0.590033	0.744539	Non
MGP_C57BL6NJ_G0004822	Lyzl4os	lysozyme-like 4, opposite strand [Source:MGI Symbol;Acc:MGI:1922634]	0.926627	0.104367	0.239461	Non
MGP_C57BL6NJ_G0004823	Gm17163	predicted gene 17163 [Source:MGI Symbol;Acc:MGI:4937990]	-0.356235	0.534266	0.700222	Non
MGP_C57BL6NJ_G0004824	Gm17120	predicted gene 17120 [Source:MGI Symbol;Acc:MGI:4937947]	0.385447	0.506969	0.678118	Non
MGP_C57BL6NJ_G0004825	Ppp1r3fos	Foxp3 regulating long intergenic noncoding RNA [Source:MGI Symbol;Acc:MGI:1925435]	0.143567	0.712256	0.832018	Non
MGP_C57BL6NJ_G0004826	Gm14703	predicted gene 14703 [Source:MGI Symbol;Acc:MGI:3705165]	0.228979	0.345995	0.535005	Non
MGP_C57BL6NJ_G0004828	Rbm3os	RNA binding motif protein 3, opposite strand [Source:MGI Symbol;Acc:MGI:1917476]	0.488356	0.381628	0.570095	Non
MGP_C57BL6NJ_G0004836	-	predicted gene 2155 [Source:MGI Symbol;Acc:MGI:3780324]	-0.588139	0.081892	0.200113	Non
MGP_C57BL6NJ_G0004839	Gm14662	predicted gene 14662 [Source:MGI Symbol;Acc:MGI:3705311]	0.174028	0.783136	0.878348	Non
MGP_C57BL6NJ_G0004851	F630028O10Rik	RIKEN cDNA F630028O10 gene [Source:MGI Symbol;Acc:MGI:3641813]	-0.269606	0.652013	0.789172	Non
MGP_C57BL6NJ_G0004858	A230072E10Rik	RIKEN cDNA A230072E10 gene [Source:MGI Symbol;Acc:MGI:3603753]	-0.62008	0.140556	0.294684	Non
MGP_C57BL6NJ_G0004859	Gm15156	predicted gene 15156 [Source:MGI Symbol;Acc:MGI:3705293]	-0.0764228	0.904656	0.949032	Non
MGP_C57BL6NJ_G0004860	Gm15169	predicted gene 15169 [Source:MGI Symbol;Acc:MGI:3705215]	0.396529	0.466197	0.645399	Non
MGP_C57BL6NJ_G0004866	-	predicted gene 15726 [Source:MGI Symbol;Acc:MGI:3783169]	-0.0174762	0.955119	0.975485	Non
MGP_C57BL6NJ_G0004867	Gm15247	predicted gene 15247 [Source:MGI Symbol;Acc:MGI:3705183]	-0.484564	0.278723	0.465718	Non
MGP_C57BL6NJ_G0004869	Lrp8os3	low density lipoprotein receptor-related protein 8, apolipoprotein e receptor, opposite strand 3 [Source:MGI Symbol;Acc:MGI:3651133]	0.178816	0.493679	0.668026	Non
MGP_C57BL6NJ_G0004870	A730020E08Rik	RIKEN cDNA A730020E08 gene [Source:MGI Symbol;Acc:MGI:2444999]	-0.156358	0.393094	0.580886	Non
MGP_C57BL6NJ_G0004871	2610306M01Rik	RIKEN cDNA 2610306M01 gene [Source:MGI Symbol;Acc:MGI:1914420]	0.358274	0.00432384	0.0220318	Non
MGP_C57BL6NJ_G0004872	E230015B07Rik	RIKEN cDNA E230015B07 gene [Source:MGI Symbol;Acc:MGI:2443140]	-0.502861	0.358455	0.548038	Non
MGP_C57BL6NJ_G0004873	Gm17733	predicted gene, 17733 [Source:MGI Symbol;Acc:MGI:4937367]	-0.0965006	0.797088	0.887245	Non
MGP_C57BL6NJ_G0004874	D830050J10Rik	RIKEN cDNA D830050J10 gene [Source:MGI Symbol;Acc:MGI:2444203]	0.181754	0.54376	0.708672	Non
MGP_C57BL6NJ_G0004875	9530062K07Rik	RIKEN cDNA 9530062K07 gene [Source:MGI Symbol;Acc:MGI:1925989]	0.0636947	0.802974	0.890907	Non
MGP_C57BL6NJ_G0004877	Gm20684	predicted gene 20684 [Source:MGI Symbol;Acc:MGI:5313131]	-0.596872	0.219406	0.396976	Non
MGP_C57BL6NJ_G0004879	5430400D12Rik	RIKEN cDNA 5430400D12 gene [Source:MGI Symbol;Acc:MGI:1918589]	-1.01667	0.0320097	0.100244	Down
MGP_C57BL6NJ_G0004880	AV356131	expressed sequence AV356131 [Source:MGI Symbol;Acc:MGI:2142184]	0.237815	0.326745	0.515833	Non
MGP_C57BL6NJ_G0004882	-	predicted gene, 26901 [Source:MGI Symbol;Acc:MGI:5477395]	-0.639649	0.35891	0.548492	Non
MGP_C57BL6NJ_G0004885	Snhg6	small nucleolar RNA host gene 6 [Source:MGI Symbol;Acc:MGI:1921074]	0.378974	0.000932664	0.00690818	Non
MGP_C57BL6NJ_G0004890	Gm28784	predicted gene 28784 [Source:MGI Symbol;Acc:MGI:5579490]	-0.257927	0.558257	0.7207	Non
MGP_C57BL6NJ_G0004895	6720483E21Rik	RIKEN cDNA 6720483E21 gene [Source:MGI Symbol;Acc:MGI:1924991]	0.900058	0.00948673	0.0400921	Non
MGP_C57BL6NJ_G0004896	Gm26580	-	-0.650063	0.043115	0.124557	Non
MGP_C57BL6NJ_G0004897	Gm27028	predicted gene, 27028 [Source:MGI Symbol;Acc:MGI:5504143]	-0.149258	0.750951	0.857275	Non
MGP_C57BL6NJ_G0004898	Gm29107	predicted gene 29107 [Source:MGI Symbol;Acc:MGI:5579813]	-0.155131	0.78609	0.880151	Non
MGP_C57BL6NJ_G0004903	Gm9898	predicted gene 9898 [Source:MGI Symbol;Acc:MGI:3642391]	-0.312926	0.600529	0.752982	Non
MGP_C57BL6NJ_G0004908	Gm37233	predicted gene, 37233 [Source:MGI Symbol;Acc:MGI:5610461]	-0.607446	0.0826695	0.201565	Non
MGP_C57BL6NJ_G0004912	-	RIKEN cDNA 1110002O04 gene [Source:MGI Symbol;Acc:MGI:1915733]	-0.599356	0.16975	0.334294	Non
MGP_C57BL6NJ_G0004916	Gm33280	predicted gene, 33280 [Source:MGI Symbol;Acc:MGI:5592439]	0.0816151	0.859618	0.923543	Non
MGP_C57BL6NJ_G0004918	Gm33533	predicted gene, 33533 [Source:MGI Symbol;Acc:MGI:5592692]	-1.90872	0.00105323	0.00757079	Down
MGP_C57BL6NJ_G0004924	Gm29260	predicted gene 29260 [Source:MGI Symbol;Acc:MGI:5579966]	-0.981623	0.0816988	0.199757	Non
MGP_C57BL6NJ_G0004929	Pantr1	POU domain, class 3, transcription factor 3 adjacent noncoding transcript 1 [Source:MGI Symbol;Acc:MGI:1913547]	0.281783	0.000967461	0.0070981	Non
MGP_C57BL6NJ_G0004930	Dalir	DNMT1 associated long intergenic non-coding RNA [Source:MGI Symbol;Acc:MGI:5579231]	-0.0637548	0.658415	0.7938	Non
MGP_C57BL6NJ_G0004932	Gm29157	predicted gene 29157 [Source:MGI Symbol;Acc:MGI:5579863]	0.0922228	0.87049	0.929494	Non
MGP_C57BL6NJ_G0004933	Gm29156	predicted gene 29156 [Source:MGI Symbol;Acc:MGI:5579862]	-0.3584	0.240826	0.422971	Non
MGP_C57BL6NJ_G0004934	Gm28151	predicted gene 28151 [Source:MGI Symbol;Acc:MGI:5578857]	0.882427	3.95e-05	0.000595853	Non
MGP_C57BL6NJ_G0004940	-	predicted gene 29325 [Source:MGI Symbol;Acc:MGI:5580031]	0.448641	0.446636	0.628799	Non
MGP_C57BL6NJ_G0004942	Gm17767	predicted gene, 17767 [Source:MGI Symbol;Acc:MGI:5009931]	0.00476379	0.993147	0.996479	Non
MGP_C57BL6NJ_G0004943	Gm28055	predicted gene 28055 [Source:MGI Symbol;Acc:MGI:5578761]	-0.279172	0.631645	0.774682	Non
MGP_C57BL6NJ_G0004944	Gm553	predicted gene 53065 [Source:MGI Symbol;Acc:MGI:6436715]	-0.447259	0.470829	0.649235	Non
MGP_C57BL6NJ_G0004946	9130227L01Rik	RIKEN cDNA 9130227L01 gene [Source:MGI Symbol;Acc:MGI:2445084]	-0.320257	0.448694	0.630592	Non
MGP_C57BL6NJ_G0004950	BC055402	cDNA sequence BC055402 [Source:MGI Symbol;Acc:MGI:3039597]	0.834191	0.0741162	0.185861	Non
MGP_C57BL6NJ_G0004952	Gm15834	predicted gene 15834 [Source:MGI Symbol;Acc:MGI:3802168]	0.515159	0.203659	0.377624	Non
MGP_C57BL6NJ_G0004954	Gm26813	predicted gene, 26813 [Source:MGI Symbol;Acc:MGI:5477307]	1.28696	0.0344797	0.105886	Up
MGP_C57BL6NJ_G0004963	Gm4208	predicted gene 4208 [Source:MGI Symbol;Acc:MGI:3782384]	0.838567	0.159415	0.320054	Non
MGP_C57BL6NJ_G0004964	Ino80dos	INO80 complex subunit D, opposite strand [Source:MGI Symbol;Acc:MGI:3651861]	-0.203334	0.379	0.567875	Non
MGP_C57BL6NJ_G0004965	-	predicted gene, 20342 [Source:MGI Symbol;Acc:MGI:5012527]	-0.0138576	0.936097	0.966078	Non
MGP_C57BL6NJ_G0004967	Gm13749	predicted gene 13749 [Source:MGI Symbol;Acc:MGI:3649721]	-0.029798	0.946974	0.971786	Non
MGP_C57BL6NJ_G0004970	Gm28982	predicted gene 28982 [Source:MGI Symbol;Acc:MGI:5579688]	0.304961	0.632627	0.775153	Non
MGP_C57BL6NJ_G0004982	D230017M19Rik	-	0.244541	0.13429	0.285434	Non
MGP_C57BL6NJ_G0004988	6030407O03Rik	RIKEN cDNA 6030407O03 gene [Source:MGI Symbol;Acc:MGI:1924410]	-0.0271136	0.961369	0.979516	Non
MGP_C57BL6NJ_G0004989	Gm29183	predicted gene 29183 [Source:MGI Symbol;Acc:MGI:5579889]	0.641749	0.255421	0.438812	Non
MGP_C57BL6NJ_G0004992	Gm17751	predicted gene, 17751 [Source:MGI Symbol;Acc:MGI:5009832]	1.02823	0.0673487	0.17313	Non
MGP_C57BL6NJ_G0004993	Gm816	predicted gene 816 [Source:MGI Symbol;Acc:MGI:2685662]	-0.737705	0.232156	0.41266	Non
MGP_C57BL6NJ_G0004994	Gm28386	predicted gene 28386 [Source:MGI Symbol;Acc:MGI:5579092]	0.0337017	0.927304	0.960913	Non
MGP_C57BL6NJ_G0005022	Gm28723	predicted gene 28723 [Source:MGI Symbol;Acc:MGI:5579429]	-0.497052	0.439241	0.621859	Non
MGP_C57BL6NJ_G0005023	Gm28722	predicted gene 28722 [Source:MGI Symbol;Acc:MGI:5579428]	-1.25194	0.031035	0.0981172	Down
MGP_C57BL6NJ_G0005032	Gm29483	predicted gene 29483 [Source:MGI Symbol;Acc:MGI:5580189]	0.138637	0.705229	0.827597	Non
MGP_C57BL6NJ_G0005046	Gm7160	predicted gene 7160 [Source:MGI Symbol;Acc:MGI:3646078]	0.227937	0.306388	0.494293	Non
MGP_C57BL6NJ_G0005047	Gm20753	predicted gene, 20753 [Source:MGI Symbol;Acc:MGI:5434109]	-0.135373	0.770304	0.870016	Non
MGP_C57BL6NJ_G0005059	Gm29455	predicted gene 29455 [Source:MGI Symbol;Acc:MGI:5580161]	0.913383	0.0904418	0.215889	Non
MGP_C57BL6NJ_G0005060	3830432H09Rik	RIKEN cDNA 3830432H09 gene [Source:MGI Symbol;Acc:MGI:2443278]	-0.265062	0.620645	0.76722	Non
MGP_C57BL6NJ_G0005061	-	predicted gene 28209 [Source:MGI Symbol;Acc:MGI:5578915]	-1.02842	0.063567	0.165695	Non
MGP_C57BL6NJ_G0005068	Celrr	cerebellum expressed regulatory RNA [Source:MGI Symbol;Acc:MGI:2685664]	0.478537	0.0387492	0.115082	Non
MGP_C57BL6NJ_G0005072	-	-	-0.524485	0.0731914	0.184026	Non
MGP_C57BL6NJ_G0005079	1700037F24Rik	-	-1.12506	0.0892618	0.213706	Non
MGP_C57BL6NJ_G0005086	Gm26783	predicted gene, 26783 [Source:MGI Symbol;Acc:MGI:5477277]	-0.904477	0.0262297	0.0864738	Non
MGP_C57BL6NJ_G0005087	Gm38399	-	-0.292251	0.597327	0.750586	Non
MGP_C57BL6NJ_G0005090	Gm37799	predicted gene, 37799 [Source:MGI Symbol;Acc:MGI:5611027]	-0.590748	0.310397	0.498942	Non
MGP_C57BL6NJ_G0005093	Platr23	pluripotency associated transcript 23 [Source:MGI Symbol;Acc:MGI:5477092]	0.00418908	0.994063	0.996838	Non
MGP_C57BL6NJ_G0005094	Gm19705	predicted gene, 19705 [Source:MGI Symbol;Acc:MGI:5011890]	0.351941	0.160668	0.321608	Non
MGP_C57BL6NJ_G0005098	A430106G13Rik	Mir181a-1 and Mir181b-1 host gene [Source:MGI Symbol;Acc:MGI:2443823]	-0.0777902	0.812374	0.896506	Non
MGP_C57BL6NJ_G0005107	Ptgs2os2	prostaglandin-endoperoxide synthase 2, opposite strand 2 [Source:MGI Symbol;Acc:MGI:5477181]	0.420237	0.412527	0.598905	Non
MGP_C57BL6NJ_G0005111	2810414N06Rik	RIKEN cDNA 2810414N06 gene [Source:MGI Symbol;Acc:MGI:1919065]	0.0803643	0.769469	0.869552	Non
MGP_C57BL6NJ_G0005114	Gm29291	predicted gene 29291 [Source:MGI Symbol;Acc:MGI:5579997]	1.44438	0.00789924	0.0350419	Up
MGP_C57BL6NJ_G0005115	Gm28286	predicted gene 28286 [Source:MGI Symbol;Acc:MGI:5578992]	-0.00885341	0.982796	0.991655	Non
MGP_C57BL6NJ_G0005116	A830008E24Rik	RIKEN cDNA A830008E24 gene [Source:MGI Symbol;Acc:MGI:3041183]	0.380642	0.245943	0.428506	Non
MGP_C57BL6NJ_G0005119	Gm29282	predicted gene 29282 [Source:MGI Symbol;Acc:MGI:5579988]	-0.3205	0.603074	0.754546	Non
MGP_C57BL6NJ_G0005120	Gm9530	predicted gene 9530 [Source:MGI Symbol;Acc:MGI:3779939]	0.143466	0.787885	0.881207	Non
MGP_C57BL6NJ_G0005121	Gm5532	predicted gene 5532 [Source:MGI Symbol;Acc:MGI:3646828]	-1.01653	0.109739	0.247794	Non
MGP_C57BL6NJ_G0005133	Gm32391	predicted gene, 32391 [Source:MGI Symbol;Acc:MGI:5591550]	0.315318	0.175782	0.341763	Non
MGP_C57BL6NJ_G0005140	4930568G15Rik	RIKEN cDNA 4930568G15 gene [Source:MGI Symbol;Acc:MGI:1923107]	-0.105759	0.868709	0.928503	Non
MGP_C57BL6NJ_G0005145	Gm15853	predicted gene 15853 [Source:MGI Symbol;Acc:MGI:3801970]	-0.0812022	0.744226	0.853209	Non
MGP_C57BL6NJ_G0005146	Gm16701	predicted gene, 16701 [Source:MGI Symbol;Acc:MGI:4439625]	0.496041	0.173391	0.339134	Non
MGP_C57BL6NJ_G0005147	Gm16701	predicted gene, 16701 [Source:MGI Symbol;Acc:MGI:4439625]	0.325193	0.0159166	0.059441	Non
MGP_C57BL6NJ_G0005150	Gm37748	predicted gene, 37748 [Source:MGI Symbol;Acc:MGI:5610976]	0.994638	0.0616276	0.161859	Non
MGP_C57BL6NJ_G0005153	-	predicted gene, 20045 [Source:MGI Symbol;Acc:MGI:5012230]	-0.15145	0.361416	0.550857	Non
MGP_C57BL6NJ_G0005156	Gm38101	predicted gene, 38101 [Source:MGI Symbol;Acc:MGI:5611329]	-0.422833	0.245181	0.427749	Non
MGP_C57BL6NJ_G0005160	2310043L19Rik	RIKEN cDNA 2310043L19 gene [Source:MGI Symbol;Acc:MGI:1922839]	0.692426	0.257545	0.441121	Non
MGP_C57BL6NJ_G0005161	Gm37336	predicted gene, 37336 [Source:MGI Symbol;Acc:MGI:5610564]	0.649706	0.149624	0.306842	Non
MGP_C57BL6NJ_G0005165	A430110L20Rik	RIKEN cDNA A430110L20 gene [Source:MGI Symbol;Acc:MGI:3036249]	0.691819	0.0112054	0.0453764	Non
MGP_C57BL6NJ_G0005166	-	-	-1.40028	0.0137407	0.0530665	Down
MGP_C57BL6NJ_G0005167	-	-	-0.1373	0.615471	0.763293	Non
MGP_C57BL6NJ_G0005169	1700047M11Rik	RIKEN cDNA 1700047M11 gene [Source:MGI Symbol;Acc:MGI:1914580]	-0.0805267	0.402017	0.589494	Non
MGP_C57BL6NJ_G0005172	Gm37986	predicted gene, 37986 [Source:MGI Symbol;Acc:MGI:5611214]	0.528099	0.0262812	0.086551	Non
MGP_C57BL6NJ_G0005186	Gm2061	predicted gene 2061 [Source:MGI Symbol;Acc:MGI:3780228]	0.603901	0.00776672	0.0346322	Non
MGP_C57BL6NJ_G0005190	-	RIKEN cDNA A430105J06 gene [Source:MGI Symbol;Acc:MGI:1924439]	0.336574	0.450913	0.632323	Non
MGP_C57BL6NJ_G0005192	Gm37896	predicted gene, 37896 [Source:MGI Symbol;Acc:MGI:5611124]	0.726544	0.219402	0.396976	Non
MGP_C57BL6NJ_G0005199	D730003I15Rik	RIKEN cDNA D730003I15 gene [Source:MGI Symbol;Acc:MGI:1925971]	0.61856	0.00227226	0.0136557	Non
MGP_C57BL6NJ_G0005200	Gm37168	predicted gene, 37168 [Source:MGI Symbol;Acc:MGI:5610396]	0.0491186	0.90061	0.946694	Non
MGP_C57BL6NJ_G0005201	Gm32200	predicted gene, 32200 [Source:MGI Symbol;Acc:MGI:5591359]	0.00424074	0.982206	0.991394	Non
MGP_C57BL6NJ_G0005203	1700065J18Rik	RIKEN cDNA 1700065J18 gene [Source:MGI Symbol;Acc:MGI:1920705]	0.0692535	0.852459	0.919488	Non
MGP_C57BL6NJ_G0005208	Gm37027	predicted gene, 37027 [Source:MGI Symbol;Acc:MGI:5610255]	-0.949357	0.122622	0.267807	Non
MGP_C57BL6NJ_G0005210	Gm21781	predicted gene, 21781 [Source:MGI Symbol;Acc:MGI:5433945]	-0.0844212	0.39458	0.582465	Non
MGP_C57BL6NJ_G0005213	Gm28905	predicted gene 28905 [Source:MGI Symbol;Acc:MGI:5579611]	0.0854531	0.863689	0.925596	Non
MGP_C57BL6NJ_G0005214	4930432B10Rik	RIKEN cDNA 4930432B10 gene [Source:MGI Symbol;Acc:MGI:1921869]	-0.560552	0.256468	0.439935	Non
MGP_C57BL6NJ_G0005215	B230208H11Rik	RIKEN cDNA B230208H11 gene [Source:MGI Symbol;Acc:MGI:2443719]	-0.00576596	0.992699	0.996423	Non
MGP_C57BL6NJ_G0005216	Gm26835	-	-0.153671	0.774267	0.872895	Non
MGP_C57BL6NJ_G0005218	Gm10827	predicted gene 10827 [Source:MGI Symbol;Acc:MGI:3642321]	-1.04153	0.0128525	0.0503327	Down
MGP_C57BL6NJ_G0005222	Platr6	pluripotency associated transcript 6 [Source:MGI Symbol;Acc:MGI:3779636]	1.2685	0.0284243	0.091931	Up
MGP_C57BL6NJ_G0005225	Gm26564	predicted gene, 47512 [Source:MGI Symbol;Acc:MGI:6096503]	-0.25157	0.609333	0.759246	Non
MGP_C57BL6NJ_G0005227	Gm26824	-	-0.957235	0.108432	0.245955	Non
MGP_C57BL6NJ_G0005228	4930547M16Rik	RIKEN cDNA 4930547M16 gene [Source:MGI Symbol;Acc:MGI:1922549]	0.369829	0.344305	0.533022	Non
MGP_C57BL6NJ_G0005231	Gm16998	predicted gene, 16998 [Source:MGI Symbol;Acc:MGI:4439922]	1.12483	0.0461633	0.130955	Up
MGP_C57BL6NJ_G0005236	Gm26789	predicted gene, 26789 [Source:MGI Symbol;Acc:MGI:5477283]	-1.44791	0.00470928	0.0235825	Down
MGP_C57BL6NJ_G0005241	1110002J07Rik	RIKEN cDNA 1110002J07 gene [Source:MGI Symbol;Acc:MGI:1915738]	0.203867	0.537572	0.703349	Non
MGP_C57BL6NJ_G0005243	Gm20609	predicted gene 20609 [Source:MGI Symbol;Acc:MGI:5313056]	-0.385126	0.492198	0.666883	Non
MGP_C57BL6NJ_G0005247	Gm26710	-	0.74832	0.127545	0.27487	Non
MGP_C57BL6NJ_G0005248	Gm26541	-	-0.328465	0.278961	0.466011	Non
MGP_C57BL6NJ_G0005249	Gm26896	-	-1.52181	0.00636548	0.0298348	Down
MGP_C57BL6NJ_G0005253	-	predicted gene, 17249 [Source:MGI Symbol;Acc:MGI:4936883]	-0.111543	0.822094	0.901654	Non
MGP_C57BL6NJ_G0005254	-	RIKEN cDNA 1810014B01 gene [Source:MGI Symbol;Acc:MGI:1913513]	0.0178807	0.93797	0.966758	Non
MGP_C57BL6NJ_G0005255	Gm26546	-	0.315619	0.526881	0.6945	Non
MGP_C57BL6NJ_G0005256	1500026H17Rik	RIKEN cDNA 1500026H17 gene [Source:MGI Symbol;Acc:MGI:1916252]	0.139895	0.618115	0.765132	Non
MGP_C57BL6NJ_G0005257	Gm26765	-	1.00467	0.0616727	0.161933	Non
MGP_C57BL6NJ_G0005258	Rmst	-	0.274654	0.146051	0.302178	Non
MGP_C57BL6NJ_G0005262	Cep83os	centrosomal protein 83, opposite strand [Source:MGI Symbol;Acc:MGI:1914973]	-0.24188	0.00274388	0.0157723	Non
MGP_C57BL6NJ_G0005263	5730420D15Rik	RIKEN cDNA 5730420D15 gene [Source:MGI Symbol;Acc:MGI:1917773]	-0.299514	0.640902	0.781075	Non
MGP_C57BL6NJ_G0005267	C230021G24Rik	-	0.348397	0.312732	0.501464	Non
MGP_C57BL6NJ_G0005273	D630029K05Rik	RIKEN cDNA D630029K05 gene [Source:MGI Symbol;Acc:MGI:2143561]	-0.589886	0.285255	0.472536	Non
MGP_C57BL6NJ_G0005275	1700025F24Rik	RIKEN cDNA 1700025F24 gene [Source:MGI Symbol;Acc:MGI:1914331]	-0.224016	0.504559	0.676668	Non
MGP_C57BL6NJ_G0005276	F420014N23Rik	RIKEN cDNA F420014N23 gene [Source:MGI Symbol;Acc:MGI:3642477]	-0.539632	0.00663829	0.0307621	Non
MGP_C57BL6NJ_G0005277	-	-	-0.0617304	0.910888	0.952038	Non
MGP_C57BL6NJ_G0005278	A430046D13Rik	-	0.0976138	0.214345	0.390882	Non
MGP_C57BL6NJ_G0005279	Gm26876	predicted gene, 26876 [Source:MGI Symbol;Acc:MGI:5477370]	-0.60476	0.175106	0.340991	Non
MGP_C57BL6NJ_G0005293	Gm12031	predicted gene 12031 [Source:MGI Symbol;Acc:MGI:3651406]	0.918526	0.0223774	0.0767844	Non
MGP_C57BL6NJ_G0005303	Gm12063	predicted gene 12063 [Source:MGI Symbol;Acc:MGI:3649572]	-0.511553	0.0921541	0.218903	Non
MGP_C57BL6NJ_G0005307	4933430M04Rik	RIKEN cDNA 4933430M04 gene [Source:MGI Symbol;Acc:MGI:1918566]	0.00656234	0.99103	0.995835	Non
MGP_C57BL6NJ_G0005316	D630024D03Rik	RIKEN cDNA D630024D03 gene [Source:MGI Symbol;Acc:MGI:3041224]	-1.15132	0.059024	0.157167	Non
MGP_C57BL6NJ_G0005318	Gm12108	predicted gene 12108 [Source:MGI Symbol;Acc:MGI:3651176]	0.239872	0.625547	0.770913	Non
MGP_C57BL6NJ_G0005322	Gm12116	predicted gene 12116 [Source:MGI Symbol;Acc:MGI:3652289]	-0.781353	0.100114	0.232223	Non
MGP_C57BL6NJ_G0005337	2310031A07Rik	-	0.156978	0.702361	0.825203	Non
MGP_C57BL6NJ_G0005340	Gm26542	predicted gene, 26542 [Source:MGI Symbol;Acc:MGI:5477036]	0.194642	0.613259	0.761592	Non
MGP_C57BL6NJ_G0005343	-	-	-0.481515	0.44547	0.627833	Non
MGP_C57BL6NJ_G0005346	Gm12243	predicted gene 12243 [Source:MGI Symbol;Acc:MGI:3649716]	-0.157529	0.796715	0.887054	Non
MGP_C57BL6NJ_G0005351	4930412M03Rik	RIKEN cDNA 4930412M03 gene [Source:MGI Symbol;Acc:MGI:2443570]	0.329091	0.563343	0.724698	Non
MGP_C57BL6NJ_G0005352	Gm26534	-	0.0356664	0.907627	0.950514	Non
MGP_C57BL6NJ_G0005353	A530017D24Rik	RIKEN cDNA A530017D24 gene [Source:MGI Symbol;Acc:MGI:2144320]	-0.254726	0.0144542	0.0552511	Non
MGP_C57BL6NJ_G0005354	Gm26964	predicted gene, 26964 [Source:MGI Symbol;Acc:MGI:5504079]	-0.287381	0.245455	0.428012	Non
MGP_C57BL6NJ_G0005356	Gm27194	predicted gene 27194 [Source:MGI Symbol;Acc:MGI:5521037]	0.312579	0.183344	0.35154	Non
MGP_C57BL6NJ_G0005363	2310065F04Rik	RIKEN cDNA 2310065F04 gene [Source:MGI Symbol;Acc:MGI:1921434]	0.0863589	0.876138	0.932255	Non
MGP_C57BL6NJ_G0005365	-	predicted gene 12319 [Source:MGI Symbol;Acc:MGI:3649749]	-0.446933	0.134021	0.284992	Non
MGP_C57BL6NJ_G0005367	6330403K07Rik	RIKEN cDNA 6330403K07 gene [Source:MGI Symbol;Acc:MGI:1918001]	0.0954402	0.0458396	0.130227	Non
MGP_C57BL6NJ_G0005372	Gm12326	predicted gene 12326 [Source:MGI Symbol;Acc:MGI:3651350]	0.224695	0.613479	0.761646	Non
MGP_C57BL6NJ_G0005374	4732414G09Rik	RIKEN cDNA 4732414G09 gene [Source:MGI Symbol;Acc:MGI:3045381]	-0.814884	0.0486531	0.135896	Non
MGP_C57BL6NJ_G0005376	Gm26836	-	-1.26028	0.0164863	0.0610348	Down
MGP_C57BL6NJ_G0005378	2210008F06Rik	-	0.241451	0.102507	0.236438	Non
MGP_C57BL6NJ_G0005383	Gm26563	-	-1.12826	0.0575077	0.15411	Non
MGP_C57BL6NJ_G0005384	Gm11419	predicted gene 11419 [Source:MGI Symbol;Acc:MGI:3651781]	0.527394	0.256451	0.439935	Non
MGP_C57BL6NJ_G0005386	-	expressed sequence AI662270 [Source:MGI Symbol;Acc:MGI:2144254]	0.886601	0.0540155	0.146914	Non
MGP_C57BL6NJ_G0005387	Gm12576	predicted gene 12576 [Source:MGI Symbol;Acc:MGI:3650616]	-0.749695	0.209483	0.38516	Non
MGP_C57BL6NJ_G0005392	Mir142hg	Mir142 host gene (non-protein coding) [Source:MGI Symbol;Acc:MGI:1925841]	0.300263	0.430603	0.61466	Non
MGP_C57BL6NJ_G0005393	2010015M23Rik	-	0.302483	0.211262	0.387092	Non
MGP_C57BL6NJ_G0005394	Gm15892	predicted gene 15892 [Source:MGI Symbol;Acc:MGI:3801833]	1.27085	0.000946108	0.00698552	Up
MGP_C57BL6NJ_G0005396	C030037D09Rik	RIKEN cDNA C030037D09 gene [Source:MGI Symbol;Acc:MGI:1924865]	-0.0608995	0.693711	0.818948	Non
MGP_C57BL6NJ_G0005400	-	predicted gene 2018 [Source:MGI Symbol;Acc:MGI:3780187]	0.716746	0.249611	0.432498	Non
MGP_C57BL6NJ_G0005406	-	predicted gene 9796 [Source:MGI Symbol;Acc:MGI:3648412]	0.205901	0.336574	0.525433	Non
MGP_C57BL6NJ_G0005407	Gm11527	predicted gene 11527 [Source:MGI Symbol;Acc:MGI:3649799]	0.115044	0.842063	0.913238	Non
MGP_C57BL6NJ_G0005416	2810433D01Rik	RIKEN cDNA 2810433D01 gene [Source:MGI Symbol;Acc:MGI:1924382]	0.441338	0.505827	0.677457	Non
MGP_C57BL6NJ_G0005417	Gm26668	-	0.00881732	0.978987	0.989529	Non
MGP_C57BL6NJ_G0005418	2410004I01Rik	RIKEN cDNA 2410004I01 gene [Source:MGI Symbol;Acc:MGI:1916989]	0.052727	0.902152	0.947821	Non
MGP_C57BL6NJ_G0005427	Gm11681	predicted gene 11681 [Source:MGI Symbol;Acc:MGI:3650778]	1.36475	0.0298313	0.0952745	Up
MGP_C57BL6NJ_G0005429	2610035D17Rik	RIKEN cDNA 2610035D17 gene [Source:MGI Symbol;Acc:MGI:1919636]	0.0207929	0.826446	0.903966	Non
MGP_C57BL6NJ_G0005435	Gm26613	-	-0.590878	0.273017	0.45902	Non
MGP_C57BL6NJ_G0005436	B230344G16Rik	-	-0.823321	0.122393	0.267464	Non
MGP_C57BL6NJ_G0005440	Snhg20	small nucleolar RNA host gene 20 [Source:MGI Symbol;Acc:MGI:1924222]	0.233571	0.0380226	0.113536	Non
MGP_C57BL6NJ_G0005442	Gm11734	predicted gene 11734 [Source:MGI Symbol;Acc:MGI:3652086]	-0.141121	0.759923	0.863275	Non
MGP_C57BL6NJ_G0005443	Gm11750	predicted gene 11750 [Source:MGI Symbol;Acc:MGI:3650640]	0.842444	0.102842	0.236924	Non
MGP_C57BL6NJ_G0005449	Gm11766	predicted gene 11766 [Source:MGI Symbol;Acc:MGI:3650673]	-0.727787	0.0172632	0.0630853	Non
MGP_C57BL6NJ_G0005450	Gm16755	-	-0.0984606	0.834167	0.908186	Non
MGP_C57BL6NJ_G0005451	Gm17586	-	0.17652	0.17115	0.336354	Non
MGP_C57BL6NJ_G0005458	2810032G03Rik	RIKEN cDNA 2810032G03 gene [Source:MGI Symbol;Acc:MGI:1919919]	0.0549221	0.579066	0.736464	Non
MGP_C57BL6NJ_G0005466	Gm5432	predicted gene 5432 [Source:MGI Symbol;Acc:MGI:3649057]	0.771485	0.185168	0.353708	Non
MGP_C57BL6NJ_G0005467	-	predicted gene 4419 [Source:MGI Symbol;Acc:MGI:3782604]	-0.0269573	0.919253	0.956257	Non
MGP_C57BL6NJ_G0005468	Gm9866	predicted gene 9866 [Source:MGI Symbol;Acc:MGI:3643118]	-0.23062	0.00985974	0.0412603	Non
MGP_C57BL6NJ_G0005469	1700022F17Rik	-	0.387093	0.507963	0.67897	Non
MGP_C57BL6NJ_G0005473	Gdap10	-	-1.27736	0.0177478	0.0644177	Down
MGP_C57BL6NJ_G0005474	4933406C10Rik	RIKEN cDNA 4933406C10 gene [Source:MGI Symbol;Acc:MGI:1921326]	-0.236068	0.262476	0.447078	Non
MGP_C57BL6NJ_G0005475	Gm16267	predicted gene 16267 [Source:MGI Symbol;Acc:MGI:3826520]	0.477793	0.33112	0.519581	Non
MGP_C57BL6NJ_G0005477	3110039M20Rik	RIKEN cDNA 3110039M20 gene [Source:MGI Symbol;Acc:MGI:1914543]	0.308095	0.0747546	0.187038	Non
MGP_C57BL6NJ_G0005481	Gm17529	predicted gene, 17529 [Source:MGI Symbol;Acc:MGI:4937163]	0.609384	0.338442	0.527338	Non
MGP_C57BL6NJ_G0005485	-	RIKEN cDNA 1700086L19 gene [Source:MGI Symbol;Acc:MGI:1921534]	-0.242229	0.0689366	0.176334	Non
MGP_C57BL6NJ_G0005486	4930426I24Rik	RIKEN cDNA 4930426I24 gene [Source:MGI Symbol;Acc:MGI:1921125]	-0.0884389	0.859478	0.923488	Non
MGP_C57BL6NJ_G0005487	-	predicted gene 6657 [Source:MGI Symbol;Acc:MGI:3645257]	0.834519	0.144286	0.299787	Non
MGP_C57BL6NJ_G0005488	Gm26669	-	-0.77266	0.200334	0.373343	Non
MGP_C57BL6NJ_G0005489	2310015A10Rik	RIKEN cDNA 2310015A10 gene [Source:MGI Symbol;Acc:MGI:1916798]	0.0169384	0.866327	0.926904	Non
MGP_C57BL6NJ_G0005490	Gm26777	predicted gene, 26777 [Source:MGI Symbol;Acc:MGI:5477271]	-0.274986	0.0993448	0.231003	Non
MGP_C57BL6NJ_G0005494	Gm26623	-	0.260951	0.067935	0.174331	Non
MGP_C57BL6NJ_G0005495	4732463B04Rik	RIKEN cDNA 4732463B04 gene [Source:MGI Symbol;Acc:MGI:3642483]	-0.783845	0.070358	0.178921	Non
MGP_C57BL6NJ_G0005498	4732487G21Rik	RIKEN cDNA 4732487G21 gene [Source:MGI Symbol;Acc:MGI:2441820]	-0.118031	0.433334	0.61696	Non
MGP_C57BL6NJ_G0005502	Gm26512	predicted gene, 26512 [Source:MGI Symbol;Acc:MGI:5477006]	-0.168231	0.554632	0.717849	Non
MGP_C57BL6NJ_G0005503	4930544I03Rik	RIKEN cDNA 4930544I03 gene [Source:MGI Symbol;Acc:MGI:1925447]	0.0340649	0.948994	0.972408	Non
MGP_C57BL6NJ_G0005504	Gm28933	-	0.262203	0.00921152	0.0391663	Non
MGP_C57BL6NJ_G0005505	Gm26839	predicted gene, 26839 [Source:MGI Symbol;Acc:MGI:5477333]	-0.748505	0.139345	0.292995	Non
MGP_C57BL6NJ_G0005506	1700064M15Rik	RIKEN cDNA 1700064M15 gene [Source:MGI Symbol;Acc:MGI:1920707]	0.0920186	0.886357	0.93829	Non
MGP_C57BL6NJ_G0005509	D130020L05Rik	RIKEN cDNA D130020L05 gene [Source:MGI Symbol;Acc:MGI:2450270]	0.356757	0.129919	0.278651	Non
MGP_C57BL6NJ_G0005511	Gm28875	predicted gene 28875 [Source:MGI Symbol;Acc:MGI:5579581]	0.233961	0.626639	0.771895	Non
MGP_C57BL6NJ_G0005512	-	Tcl1 upstream neural differentiation associated RNA [Source:MGI Symbol;Acc:MGI:1917202]	-0.123175	0.379254	0.568083	Non
MGP_C57BL6NJ_G0005525	4930478K11Rik	RIKEN cDNA 4930478K11 gene [Source:MGI Symbol;Acc:MGI:1925261]	-0.805408	0.159469	0.320101	Non
MGP_C57BL6NJ_G0005526	Gm16596	predicted gene, 16596 [Source:MGI Symbol;Acc:MGI:4439520]	-0.364359	0.137023	0.289479	Non
MGP_C57BL6NJ_G0005527	Meg3	maternally expressed 3 [Source:MGI Symbol;Acc:MGI:1202886]	-0.0687472	0.198245	0.370811	Non
MGP_C57BL6NJ_G0005528	-	predicted gene, 27000 [Source:MGI Symbol;Acc:MGI:5504115]	-0.322478	0.000539579	0.00449871	Non
MGP_C57BL6NJ_G0005530	Gm26945	-	-1.6221	0.000434848	0.00382447	Down
MGP_C57BL6NJ_G0005531	B830012L14Rik	RIKEN cDNA B830012L14 gene [Source:MGI Symbol;Acc:MGI:2443332]	0.44931	0.392262	0.580435	Non
MGP_C57BL6NJ_G0005532	Mirg	miRNA containing gene [Source:MGI Symbol;Acc:MGI:3781106]	-0.130325	0.037291	0.111995	Non
MGP_C57BL6NJ_G0005535	A230087F16Rik	RIKEN cDNA A230087F16 gene [Source:MGI Symbol;Acc:MGI:2444635]	-0.323368	0.45458	0.63555	Non
MGP_C57BL6NJ_G0005536	Gm10425	predicted gene 10425 [Source:MGI Symbol;Acc:MGI:3642471]	-0.696169	0.19236	0.363368	Non
MGP_C57BL6NJ_G0005537	2810029C07Rik	RIKEN cDNA 2810029C07 gene [Source:MGI Symbol;Acc:MGI:1919920]	-0.0193546	0.826396	0.903966	Non
MGP_C57BL6NJ_G0005538	Gm26583	predicted gene, 26583 [Source:MGI Symbol;Acc:MGI:5477077]	-0.121999	0.844246	0.914262	Non
MGP_C57BL6NJ_G0005540	-	RIKEN cDNA 2810429I04 gene [Source:MGI Symbol;Acc:MGI:1924187]	0.223178	0.665857	0.799089	Non
MGP_C57BL6NJ_G0005543	-	G protein-coupled receptor 137B, pseudogene [Source:MGI Symbol;Acc:MGI:3710533]	-0.498357	0.00361688	0.0192753	Non
MGP_C57BL6NJ_G0005546	C230035I16Rik	RIKEN cDNA C230035I16 gene [Source:MGI Symbol;Acc:MGI:2444850]	0.303126	0.341957	0.530642	Non
MGP_C57BL6NJ_G0005549	C530050E15Rik	-	-0.412136	0.103878	0.238653	Non
MGP_C57BL6NJ_G0005554	A330102I10Rik	RIKEN cDNA A330102I10 gene [Source:MGI Symbol;Acc:MGI:1925170]	-0.173085	0.280795	0.468112	Non
MGP_C57BL6NJ_G0005567	-	predicted gene, 16984 [Source:MGI Symbol;Acc:MGI:4439908]	-0.579699	0.27255	0.458535	Non
MGP_C57BL6NJ_G0005568	Gm4035	predicted gene 4035 [Source:MGI Symbol;Acc:MGI:3782209]	-0.351546	0.557727	0.720238	Non
MGP_C57BL6NJ_G0005573	5033403F01Rik	RIKEN cDNA 5033403F01 gene [Source:MGI Symbol;Acc:MGI:1923208]	0.0794887	0.865751	0.926692	Non
MGP_C57BL6NJ_G0005574	Gm26877	predicted gene, 26877 [Source:MGI Symbol;Acc:MGI:5477371]	1.06257	0.113343	0.2535	Non
MGP_C57BL6NJ_G0005575	Gm28707	predicted gene 28707 [Source:MGI Symbol;Acc:MGI:5579413]	0.0226873	0.964629	0.981319	Non
MGP_C57BL6NJ_G0005576	Gm5083	predicted gene 5083 [Source:MGI Symbol;Acc:MGI:3779454]	0.15688	0.662533	0.796699	Non
MGP_C57BL6NJ_G0005579	5033430I15Rik	RIKEN cDNA 5033430I15 gene [Source:MGI Symbol;Acc:MGI:1923250]	0.047477	0.739798	0.850225	Non
MGP_C57BL6NJ_G0005581	A330033J07Rik	RIKEN cDNA A330033J07 gene [Source:MGI Symbol;Acc:MGI:2444369]	0.322151	0.216729	0.393835	Non
MGP_C57BL6NJ_G0005582	A330048O09Rik	RIKEN cDNA A330048O09 gene [Source:MGI Symbol;Acc:MGI:2443792]	0.390235	0.148549	0.305505	Non
MGP_C57BL6NJ_G0005583	6720427I07Rik	RIKEN cDNA 6720427I07 gene [Source:MGI Symbol;Acc:MGI:1924398]	0.412336	0.0175516	0.0638717	Non
MGP_C57BL6NJ_G0005584	Fam120aos	-	-0.0436755	0.62295	0.769074	Non
MGP_C57BL6NJ_G0005586	Gm2762	predicted gene 2762 [Source:MGI Symbol;Acc:MGI:3780931]	0.345134	0.239328	0.421188	Non
MGP_C57BL6NJ_G0005590	5330429C05Rik	RIKEN cDNA 5330429C05 gene [Source:MGI Symbol;Acc:MGI:1925321]	0.281881	0.657893	0.793352	Non
MGP_C57BL6NJ_G0005591	4930526F13Rik	RIKEN cDNA 4930526F13 gene [Source:MGI Symbol;Acc:MGI:1922443]	0.101144	0.861434	0.924561	Non
MGP_C57BL6NJ_G0005594	1700066J03Rik	RIKEN cDNA 1700066J03 gene [Source:MGI Symbol;Acc:MGI:1914589]	-0.136656	0.808274	0.894133	Non
MGP_C57BL6NJ_G0005597	Gm16907	-	-0.381662	0.280898	0.468171	Non
MGP_C57BL6NJ_G0005598	9430065F17Rik	RIKEN cDNA 9430065F17 gene [Source:MGI Symbol;Acc:MGI:1924606]	0.109097	0.745529	0.853922	Non
MGP_C57BL6NJ_G0005599	Gm37276	-	-0.0268884	0.886382	0.93829	Non
MGP_C57BL6NJ_G0005601	Gm26819	-	-0.020563	0.873422	0.930893	Non
MGP_C57BL6NJ_G0005606	Gm4211	predicted gene 4211 [Source:MGI Symbol;Acc:MGI:3782387]	-0.315007	0.250489	0.433337	Non
MGP_C57BL6NJ_G0005607	9330111N05Rik	RIKEN cDNA 9330111N05 gene [Source:MGI Symbol;Acc:MGI:2443112]	-0.672536	0.0534603	0.14584	Non
MGP_C57BL6NJ_G0005608	Gm17259	predicted gene, 17259 [Source:MGI Symbol;Acc:MGI:4936893]	0.127954	0.698576	0.821956	Non
MGP_C57BL6NJ_G0005609	-	RIKEN cDNA C130071C03 gene [Source:MGI Symbol;Acc:MGI:2443574]	0.0481116	0.404354	0.591677	Non
MGP_C57BL6NJ_G0005610	Gm26803	predicted gene, 26803 [Source:MGI Symbol;Acc:MGI:5477297]	-0.155331	0.684651	0.81279	Non
MGP_C57BL6NJ_G0005611	2810049E08Rik	RIKEN cDNA 2810049E08 gene [Source:MGI Symbol;Acc:MGI:1919927]	-0.0106949	0.936171	0.966078	Non
MGP_C57BL6NJ_G0005612	Gm17750	predicted gene, 17750 [Source:MGI Symbol;Acc:MGI:5009828]	0.157754	0.557613	0.720136	Non
MGP_C57BL6NJ_G0005613	A830009L08Rik	RIKEN cDNA A830009L08 gene [Source:MGI Symbol;Acc:MGI:2443762]	0.0605969	0.570098	0.730123	Non
MGP_C57BL6NJ_G0005616	Gm29543	predicted gene 29543 [Source:MGI Symbol;Acc:MGI:5580249]	-0.35378	0.321152	0.510235	Non
MGP_C57BL6NJ_G0005618	Lncenc1	long non-coding RNA, embryonic stem cells expressed 1 [Source:MGI Symbol;Acc:MGI:3780541]	0.42201	0.465501	0.644991	Non
MGP_C57BL6NJ_G0005619	5330416C01Rik	RIKEN cDNA 5330416C01 gene [Source:MGI Symbol;Acc:MGI:2685378]	-1.0375	0.000274234	0.00269513	Down
MGP_C57BL6NJ_G0005622	2310020H05Rik	RIKEN cDNA 2310020H05 gene [Source:MGI Symbol;Acc:MGI:1916853]	0.474098	0.341674	0.530282	Non
MGP_C57BL6NJ_G0005623	Gm807	predicted gene 807 [Source:MGI Symbol;Acc:MGI:2685653]	-0.132014	0.689026	0.815625	Non
MGP_C57BL6NJ_G0005624	6430562O15Rik	RIKEN cDNA 6430562O15 gene [Source:MGI Symbol;Acc:MGI:2444982]	-0.102453	0.679442	0.809017	Non
MGP_C57BL6NJ_G0005625	Gm26559	predicted gene, 26559 [Source:MGI Symbol;Acc:MGI:5477053]	-0.453264	0.235225	0.416066	Non
MGP_C57BL6NJ_G0005626	Gm29502	predicted gene 29502 [Source:MGI Symbol;Acc:MGI:5580208]	-0.752768	0.113251	0.253348	Non
MGP_C57BL6NJ_G0005641	-	predicted gene 5087 [Source:MGI Symbol;Acc:MGI:3643653]	0.85841	0.0685113	0.175465	Non
MGP_C57BL6NJ_G0005642	B230110C06Rik	RIKEN cDNA B230110C06 gene [Source:MGI Symbol;Acc:MGI:1925231]	0.868059	0.0312108	0.0984804	Non
MGP_C57BL6NJ_G0005643	6230400D17Rik	RIKEN cDNA 6230400D17 gene [Source:MGI Symbol;Acc:MGI:1923383]	-0.0122324	0.949973	0.972722	Non
MGP_C57BL6NJ_G0005644	A830039N20Rik	-	-0.0119521	0.821784	0.901599	Non
MGP_C57BL6NJ_G0005649	Gm26660	predicted gene, 26660 [Source:MGI Symbol;Acc:MGI:5477154]	-0.215803	0.588943	0.743666	Non
MGP_C57BL6NJ_G0005650	Gm26772	-	-0.85679	0.128651	0.276651	Non
MGP_C57BL6NJ_G0005651	4933413J09Rik	RIKEN cDNA 4933413J09 gene [Source:MGI Symbol;Acc:MGI:1918356]	0.157771	0.701291	0.824139	Non
MGP_C57BL6NJ_G0005653	Gm2670	predicted gene 2670 [Source:MGI Symbol;Acc:MGI:3780839]	0.350657	0.443738	0.626236	Non
MGP_C57BL6NJ_G0005654	D830044D21Rik	RIKEN cDNA D830044D21 gene [Source:MGI Symbol;Acc:MGI:2444378]	-0.438532	0.469646	0.648074	Non
MGP_C57BL6NJ_G0005655	Gm2990	predicted gene 2990 [Source:MGI Symbol;Acc:MGI:3781168]	0.0447286	0.93724	0.966511	Non
MGP_C57BL6NJ_G0005657	A930038B10Rik	RIKEN cDNA A930038B10 gene [Source:MGI Symbol;Acc:MGI:2443813]	0.0903751	0.678646	0.808566	Non
MGP_C57BL6NJ_G0005665	Gm10101	predicted gene 10101 [Source:MGI Symbol;Acc:MGI:3641713]	-0.157481	0.748554	0.8557	Non
MGP_C57BL6NJ_G0005668	Gm26782	predicted gene, 26782 [Source:MGI Symbol;Acc:MGI:5477276]	-0.712416	0.0043812	0.0222428	Non
MGP_C57BL6NJ_G0005672	Gm26590	predicted gene, 26590 [Source:MGI Symbol;Acc:MGI:5477084]	0.387116	0.473135	0.651342	Non
MGP_C57BL6NJ_G0005675	Gm16973	predicted gene, 16973 [Source:MGI Symbol;Acc:MGI:4439897]	0.118106	0.331834	0.52018	Non
MGP_C57BL6NJ_G0005676	1700039M10Rik	RIKEN cDNA 1700039M10 gene [Source:MGI Symbol;Acc:MGI:1914768]	-0.257063	0.678954	0.808719	Non
MGP_C57BL6NJ_G0005677	3110083C13Rik	RIKEN cDNA 3110083C13 gene [Source:MGI Symbol;Acc:MGI:1920458]	0.0435058	0.912783	0.952936	Non
MGP_C57BL6NJ_G0005679	Gm27010	predicted gene, 27010 [Source:MGI Symbol;Acc:MGI:5504125]	-0.218378	0.478415	0.655508	Non
MGP_C57BL6NJ_G0005681	Gm27017	predicted gene, 27017 [Source:MGI Symbol;Acc:MGI:5504132]	-0.175154	0.746332	0.854513	Non
MGP_C57BL6NJ_G0005684	4931440J10Rik	-	-0.195912	0.692913	0.818298	Non
MGP_C57BL6NJ_G0005686	Mir124a-1hg	Mir124-1 host gene (non-protein coding) [Source:MGI Symbol;Acc:MGI:2442197]	-0.122515	0.004327	0.0220331	Non
MGP_C57BL6NJ_G0005687	Gm27174	predicted gene 27174 [Source:MGI Symbol;Acc:MGI:5521017]	0.596522	0.0888756	0.213025	Non
MGP_C57BL6NJ_G0005688	4930480K23Rik	-	-0.13049	0.560183	0.722118	Non
MGP_C57BL6NJ_G0005689	Gm26908	-	0.347506	0.193677	0.364868	Non
MGP_C57BL6NJ_G0005692	4930444M15Rik	-	0.0482241	0.938179	0.966784	Non
MGP_C57BL6NJ_G0005697	Mir17hg	Mir17 host gene (non-protein coding) [Source:MGI Symbol;Acc:MGI:1923207]	0.988959	0.0294277	0.0943599	Non
MGP_C57BL6NJ_G0005698	Gm26773	-	0.123463	0.688849	0.815538	Non
MGP_C57BL6NJ_G0005703	Gm26679	predicted gene, 26679 [Source:MGI Symbol;Acc:MGI:5477173]	-0.29942	0.431953	0.615888	Non
MGP_C57BL6NJ_G0005705	Gm2093	predicted gene 2093 [Source:MGI Symbol;Acc:MGI:3780260]	-0.285276	0.614118	0.762032	Non
MGP_C57BL6NJ_G0005707	4930556M19Rik	RIKEN cDNA 4930556M19 gene [Source:MGI Symbol;Acc:MGI:1922509]	0.0591193	0.891438	0.941357	Non
MGP_C57BL6NJ_G0005709	Gm2824	predicted gene 2824 [Source:MGI Symbol;Acc:MGI:3780995]	-0.303426	0.0196418	0.0694974	Non
MGP_C57BL6NJ_G0005711	Snhg18	small nucleolar RNA host gene 18 [Source:MGI Symbol;Acc:MGI:1914085]	0.69441	0.0028315	0.016132	Non
MGP_C57BL6NJ_G0005712	Gm26766	predicted gene, 26766 [Source:MGI Symbol;Acc:MGI:5477260]	-1.01657	0.0504669	0.139474	Non
MGP_C57BL6NJ_G0005713	Gm15942	predicted gene 15942 [Source:MGI Symbol;Acc:MGI:3802083]	1.65017	0.00752707	0.0338094	Up
MGP_C57BL6NJ_G0005715	Gm26863	-	-0.294709	0.614079	0.762032	Non
MGP_C57BL6NJ_G0005718	Gm16294	predicted gene 16294 [Source:MGI Symbol;Acc:MGI:3645121]	0.367289	0.522804	0.691086	Non
MGP_C57BL6NJ_G0005720	Gm17473	predicted gene, 17473 [Source:MGI Symbol;Acc:MGI:4937107]	0.187693	0.724795	0.839545	Non
MGP_C57BL6NJ_G0005722	-	-	0.63477	0.0136281	0.0527582	Non
MGP_C57BL6NJ_G0005725	Gm26684	predicted gene, 26684 [Source:MGI Symbol;Acc:MGI:5477178]	-0.572967	0.242748	0.424991	Non
MGP_C57BL6NJ_G0005726	-	Pvt1 oncogene [Source:MGI Symbol;Acc:MGI:97824]	0.130096	0.320131	0.509154	Non
MGP_C57BL6NJ_G0005730	1700109K24Rik	RIKEN cDNA 1700109K24 gene [Source:MGI Symbol;Acc:MGI:1921553]	-1.0561	0.0259886	0.0858712	Down
MGP_C57BL6NJ_G0005731	Gm17638	predicted gene, 17638 [Source:MGI Symbol;Acc:MGI:4937272]	-0.457685	0.315489	0.5043	Non
MGP_C57BL6NJ_G0005733	Gm26884	-	-1.01116	0.100105	0.232223	Non
MGP_C57BL6NJ_G0005734	Gm16576	predicted gene 16576 [Source:MGI Symbol;Acc:MGI:4414996]	0.393163	0.327413	0.516462	Non
MGP_C57BL6NJ_G0005735	Gm17597	predicted gene, 17597 [Source:MGI Symbol;Acc:MGI:4937231]	0.192665	0.458237	0.638901	Non
MGP_C57BL6NJ_G0005737	AW121686	-	-0.301223	0.492895	0.66744	Non
MGP_C57BL6NJ_G0005738	1700001L05Rik	RIKEN cDNA 1700001L05 gene [Source:MGI Symbol;Acc:MGI:1916541]	-0.503364	0.115754	0.257736	Non
MGP_C57BL6NJ_G0005739	AU022754	expressed sequence AU022754 [Source:MGI Symbol;Acc:MGI:2146143]	0.120488	0.503737	0.675922	Non
MGP_C57BL6NJ_G0005740	D130051D11Rik	-	0.527022	0.292535	0.480269	Non
MGP_C57BL6NJ_G0005741	Gm26798	-	-0.170768	0.506626	0.677963	Non
MGP_C57BL6NJ_G0005743	Gm26760	predicted gene, 26760 [Source:MGI Symbol;Acc:MGI:5477254]	1.4813	0.0143926	0.0550659	Up
MGP_C57BL6NJ_G0005745	2610037D02Rik	RIKEN cDNA 2610037D02 gene [Source:MGI Symbol;Acc:MGI:1917290]	-1.4772	0.00637906	0.0298784	Down
MGP_C57BL6NJ_G0005746	4833422M21Rik	RIKEN cDNA 4833422M21 gene [Source:MGI Symbol;Acc:MGI:1923018]	0.758273	0.174355	0.340275	Non
MGP_C57BL6NJ_G0005747	B130046B21Rik	RIKEN cDNA B130046B21 gene [Source:MGI Symbol;Acc:MGI:3704458]	-0.12309	0.580078	0.737052	Non
MGP_C57BL6NJ_G0005748	4930578M01Rik	RIKEN cDNA 4930578M01 gene [Source:MGI Symbol;Acc:MGI:1923201]	0.232475	0.543621	0.708535	Non
MGP_C57BL6NJ_G0005749	-	RIKEN cDNA 5330439K02 gene [Source:MGI Symbol;Acc:MGI:1925532]	-0.367959	0.149697	0.306931	Non
MGP_C57BL6NJ_G0005750	C330013E15Rik	RIKEN cDNA C330013E15 gene [Source:MGI Symbol;Acc:MGI:1925695]	-0.176185	0.445008	0.627604	Non
MGP_C57BL6NJ_G0005751	A330009N23Rik	RIKEN cDNA A330009N23 gene [Source:MGI Symbol;Acc:MGI:2443491]	0.159357	0.166905	0.330462	Non
MGP_C57BL6NJ_G0005754	Gm26518	-	0.433938	0.399195	0.587016	Non
MGP_C57BL6NJ_G0005760	Gm16861	predicted gene, 16861 [Source:MGI Symbol;Acc:MGI:4439785]	-0.0320223	0.867153	0.927361	Non
MGP_C57BL6NJ_G0005764	4930509G22Rik	RIKEN cDNA 4930509G22 gene [Source:MGI Symbol;Acc:MGI:1914984]	-0.197749	0.680061	0.809361	Non
MGP_C57BL6NJ_G0005765	2610020C07Rik	RIKEN cDNA 2610020C07 gene [Source:MGI Symbol;Acc:MGI:1917168]	0.00450925	0.98515	0.9925	Non
MGP_C57BL6NJ_G0005767	2310015D24Rik	RIKEN cDNA 2310015D24 gene [Source:MGI Symbol;Acc:MGI:1917350]	-0.453901	0.340155	0.528774	Non
MGP_C57BL6NJ_G0005768	1700056N10Rik	RIKEN cDNA 1700056N10 gene [Source:MGI Symbol;Acc:MGI:1920642]	-0.238372	0.263422	0.448069	Non
MGP_C57BL6NJ_G0005772	1300002E11Rik	RIKEN cDNA 1300002E11 gene [Source:MGI Symbol;Acc:MGI:1919001]	0.193128	0.126868	0.273887	Non
MGP_C57BL6NJ_G0005773	Gm26744	predicted gene, 26744 [Source:MGI Symbol;Acc:MGI:5477238]	-0.386492	0.456546	0.637179	Non
MGP_C57BL6NJ_G0005775	Lppos	-	0.821404	0.00193539	0.0121075	Non
MGP_C57BL6NJ_G0005777	Gm26834	predicted gene, 26834 [Source:MGI Symbol;Acc:MGI:5477328]	-0.0733287	0.907199	0.950425	Non
MGP_C57BL6NJ_G0005779	4632428C04Rik	RIKEN cDNA 4632428C04 gene [Source:MGI Symbol;Acc:MGI:1921600]	0.117174	0.748033	0.855306	Non
MGP_C57BL6NJ_G0005782	1700007L15Rik	RIKEN cDNA 1700007L15 gene [Source:MGI Symbol;Acc:MGI:1916581]	-0.162716	0.700354	0.8234	Non
MGP_C57BL6NJ_G0005785	D930030I03Rik	RIKEN cDNA D930030I03 gene [Source:MGI Symbol;Acc:MGI:2444245]	-0.324662	0.524837	0.69279	Non
MGP_C57BL6NJ_G0005786	Gm9968	predicted gene 9968 [Source:MGI Symbol;Acc:MGI:3642146]	0.308056	0.613876	0.761867	Non
MGP_C57BL6NJ_G0005791	G730013B05Rik	RIKEN cDNA G730013B05 gene [Source:MGI Symbol;Acc:MGI:3588276]	-0.853955	0.152259	0.310481	Non
MGP_C57BL6NJ_G0005792	Dubr	Dppa2 upstream binding RNA [Source:MGI Symbol;Acc:MGI:1915440]	0.344112	0.0227137	0.0776869	Non
MGP_C57BL6NJ_G0005794	Gm16892	predicted gene, 16892 [Source:MGI Symbol;Acc:MGI:4439816]	-0.361307	0.214438	0.390974	Non
MGP_C57BL6NJ_G0005800	Mir155hg	Mir155 host gene (non-protein coding) [Source:MGI Symbol;Acc:MGI:5477161]	-0.133258	0.823158	0.902443	Non
MGP_C57BL6NJ_G0005801	2810407A14Rik	RIKEN cDNA 2810407A14 gene [Source:MGI Symbol;Acc:MGI:1917461]	0.357043	0.251009	0.433773	Non
MGP_C57BL6NJ_G0005803	-	-	0.332355	0.586097	0.74188	Non
MGP_C57BL6NJ_G0005806	2310043M15Rik	RIKEN cDNA 2310043M15 gene [Source:MGI Symbol;Acc:MGI:1919180]	-0.238331	0.409661	0.596219	Non
MGP_C57BL6NJ_G0005811	Gm2885	-	-0.0950908	0.711187	0.831419	Non
MGP_C57BL6NJ_G0005812	Gm16702	-	-0.485642	0.0393934	0.116565	Non
MGP_C57BL6NJ_G0005813	6530411M01Rik	RIKEN cDNA 6530411M01 gene [Source:MGI Symbol;Acc:MGI:1915041]	0.0708688	0.855723	0.921634	Non
MGP_C57BL6NJ_G0005814	1700110C19Rik	RIKEN cDNA 1700110C19 gene [Source:MGI Symbol;Acc:MGI:1923884]	0.202626	0.694803	0.819543	Non
MGP_C57BL6NJ_G0005815	4732491K20Rik	RIKEN cDNA 4732491K20 gene [Source:MGI Symbol;Acc:MGI:3026975]	-0.221267	0.134623	0.285804	Non
MGP_C57BL6NJ_G0005819	-	-	-0.089587	0.738108	0.849115	Non
MGP_C57BL6NJ_G0005820	-	cDNA sequence BC002059 [Source:MGI Symbol;Acc:MGI:2384864]	-0.0117833	0.938656	0.966974	Non
MGP_C57BL6NJ_G0005821	-	predicted gene 6712 [Source:MGI Symbol;Acc:MGI:3645888]	-0.0306091	0.918728	0.955996	Non
MGP_C57BL6NJ_G0005822	Gm26873	predicted gene, 26873 [Source:MGI Symbol;Acc:MGI:5477367]	0.154583	0.230915	0.410988	Non
MGP_C57BL6NJ_G0005823	Gm26753	-	-0.0662323	0.910984	0.952038	Non
MGP_C57BL6NJ_G0005824	9330136K24Rik	RIKEN cDNA 9330136K24 gene [Source:MGI Symbol;Acc:MGI:2442883]	-0.457854	0.0752781	0.187917	Non
MGP_C57BL6NJ_G0005825	Gm16386	-	-0.939677	0.0207567	0.0723891	Non
MGP_C57BL6NJ_G0005827	9530082P21Rik	RIKEN cDNA 9530082P21 gene [Source:MGI Symbol;Acc:MGI:3603340]	0.082716	0.718983	0.836042	Non
MGP_C57BL6NJ_G0005828	D930048G16Rik	-	-0.254905	0.327429	0.516462	Non
MGP_C57BL6NJ_G0005829	-	-	0.187208	0.368025	0.556812	Non
MGP_C57BL6NJ_G0005830	1700022N22Rik	RIKEN cDNA 1700022N22 gene [Source:MGI Symbol;Acc:MGI:1916681]	0.3582	0.31579	0.504589	Non
MGP_C57BL6NJ_G0005831	Gm17382	predicted gene, 17382 [Source:MGI Symbol;Acc:MGI:4937016]	0.255355	0.489671	0.664794	Non
MGP_C57BL6NJ_G0005833	Gm26724	predicted gene, 26724 [Source:MGI Symbol;Acc:MGI:5477218]	-1.20863	0.0170871	0.0626277	Down
MGP_C57BL6NJ_G0005836	Gm20109	predicted gene, 20109 [Source:MGI Symbol;Acc:MGI:5012294]	0.737488	0.255748	0.439224	Non
MGP_C57BL6NJ_G0005837	E230001N04Rik	RIKEN cDNA E230001N04 gene [Source:MGI Symbol;Acc:MGI:2443549]	0.269785	0.311216	0.499839	Non
MGP_C57BL6NJ_G0005840	Trp53cor1	tumor protein p53 pathway corepressor 1 [Source:MGI Symbol;Acc:MGI:3801771]	-0.466031	0.311217	0.499839	Non
MGP_C57BL6NJ_G0005842	Gm26885	predicted gene, 26885 [Source:MGI Symbol;Acc:MGI:5477379]	-0.636362	0.272986	0.45902	Non
MGP_C57BL6NJ_G0005844	Gm17276	predicted gene, 17276 [Source:MGI Symbol;Acc:MGI:4936910]	-0.0174564	0.955298	0.975572	Non
MGP_C57BL6NJ_G0005845	Gm26549	predicted gene, 26549 [Source:MGI Symbol;Acc:MGI:5477043]	-0.00286524	0.992339	0.996335	Non
MGP_C57BL6NJ_G0005852	Gm17705	predicted gene, 17705 [Source:MGI Symbol;Acc:MGI:4937339]	-0.0178669	0.957769	0.977317	Non
MGP_C57BL6NJ_G0005862	-	-	-0.306571	0.18689	0.356184	Non
MGP_C57BL6NJ_G0005863	B230354K17Rik	RIKEN cDNA B230354K17 gene [Source:MGI Symbol;Acc:MGI:2443272]	-0.219302	0.0574198	0.153933	Non
MGP_C57BL6NJ_G0005864	-	RIKEN cDNA F630040K05 gene [Source:MGI Symbol;Acc:MGI:4437734]	0.239441	0.445255	0.627742	Non
MGP_C57BL6NJ_G0005865	Gm26785	-	-1.44396	0.0158517	0.0592621	Down
MGP_C57BL6NJ_G0005872	Gm16712	predicted gene, 16712 [Source:MGI Symbol;Acc:MGI:4439636]	-0.282791	0.555193	0.718117	Non
MGP_C57BL6NJ_G0005875	A930029G22Rik	RIKEN cDNA A930029G22 gene [Source:MGI Symbol;Acc:MGI:3605039]	0.247736	0.443666	0.626236	Non
MGP_C57BL6NJ_G0005876	C030034I22Rik	RIKEN cDNA C030034I22 gene [Source:MGI Symbol;Acc:MGI:1924783]	0.288955	0.144297	0.299787	Non
MGP_C57BL6NJ_G0005877	5031415H12Rik	RIKEN cDNA 5031415H12 gene [Source:MGI Symbol;Acc:MGI:1923234]	0.770404	0.213683	0.389992	Non
MGP_C57BL6NJ_G0005878	Gm26510	predicted gene, 26510 [Source:MGI Symbol;Acc:MGI:5477004]	0.668805	0.266829	0.451862	Non
MGP_C57BL6NJ_G0005881	Gm26637	-	0.114279	0.801198	0.889832	Non
MGP_C57BL6NJ_G0005882	Gm17315	-	0.0582422	0.851508	0.919082	Non
MGP_C57BL6NJ_G0005884	C430042M11Rik	RIKEN cDNA C430042M11 gene [Source:MGI Symbol;Acc:MGI:2443186]	-0.221511	0.616797	0.764405	Non
MGP_C57BL6NJ_G0005885	1110020A21Rik	RIKEN cDNA 1110020A21 gene [Source:MGI Symbol;Acc:MGI:1915781]	-0.0936177	0.836976	0.91009	Non
MGP_C57BL6NJ_G0005888	4833418N02Rik	RIKEN cDNA 4833418N02 gene [Source:MGI Symbol;Acc:MGI:1921847]	-0.0645488	0.782579	0.877993	Non
MGP_C57BL6NJ_G0005892	-	predicted gene 1976 [Source:MGI Symbol;Acc:MGI:3780145]	-0.0600077	0.416358	0.602431	Non
MGP_C57BL6NJ_G0005893	Gm6225	predicted gene 6225 [Source:MGI Symbol;Acc:MGI:3643252]	-0.0293082	0.909703	0.951495	Non
MGP_C57BL6NJ_G0005896	Gm26682	predicted gene, 26682 [Source:MGI Symbol;Acc:MGI:5477176]	-0.30019	0.627812	0.772289	Non
MGP_C57BL6NJ_G0005899	Gm6277	predicted gene 6277 [Source:MGI Symbol;Acc:MGI:3779583]	-0.143271	0.491283	0.666075	Non
MGP_C57BL6NJ_G0005900	Gm15328	predicted gene 15328 [Source:MGI Symbol;Acc:MGI:3705182]	-0.101207	0.580309	0.737256	Non
MGP_C57BL6NJ_G0005902	Gm26658	predicted gene, 26658 [Source:MGI Symbol;Acc:MGI:5477152]	-0.148171	0.710921	0.831248	Non
MGP_C57BL6NJ_G0005904	Gm26823	-	-0.683237	0.211143	0.386976	Non
MGP_C57BL6NJ_G0005906	A830052D11Rik	RIKEN cDNA A830052D11 gene [Source:MGI Symbol;Acc:MGI:3028074]	0.312629	0.303378	0.491243	Non
MGP_C57BL6NJ_G0005908	2310026I22Rik	RIKEN cDNA 2310026I22 gene [Source:MGI Symbol;Acc:MGI:1916843]	-0.299333	0.594501	0.748294	Non
MGP_C57BL6NJ_G0005909	Epb41l4aos	erythrocyte membrane protein band 4.1 like 4a, opposite strand [Source:MGI Symbol;Acc:MGI:1916999]	0.538265	0.000940483	0.00694889	Non
MGP_C57BL6NJ_G0005913	3222401L13Rik	RIKEN cDNA 3222401L13 gene [Source:MGI Symbol;Acc:MGI:2444186]	0.170232	0.546866	0.711191	Non
MGP_C57BL6NJ_G0005914	1700086O06Rik	RIKEN cDNA 1700086O06 gene [Source:MGI Symbol;Acc:MGI:1920766]	0.460301	0.00884717	0.0381126	Non
MGP_C57BL6NJ_G0005915	Gm43425	predicted gene 43425 [Source:MGI Symbol;Acc:MGI:5663562]	0.0083936	0.989726	0.995147	Non
MGP_C57BL6NJ_G0005920	Gm4221	predicted gene 4221 [Source:MGI Symbol;Acc:MGI:3782397]	0.469621	0.213891	0.390338	Non
MGP_C57BL6NJ_G0005921	Gm26507	-	0.34699	0.40454	0.591742	Non
MGP_C57BL6NJ_G0005922	Bvht	braveheart long non-coding RNA [Source:MGI Symbol;Acc:MGI:5434104]	0.155719	0.45574	0.636395	Non
MGP_C57BL6NJ_G0005923	Carmn	cardiac mesoderm enhancer-associated non-coding RNA [Source:MGI Symbol;Acc:MGI:4439832]	0.23028	0.666565	0.799618	Non
MGP_C57BL6NJ_G0005924	2700046A07Rik	RIKEN cDNA 2700046A07 gene [Source:MGI Symbol;Acc:MGI:1919803]	-0.192524	0.556024	0.718933	Non
MGP_C57BL6NJ_G0005927	Gm26910	predicted gene, 26910 [Source:MGI Symbol;Acc:MGI:5477404]	-0.232566	0.431551	0.615661	Non
MGP_C57BL6NJ_G0005931	A330094K24Rik	RIKEN cDNA A330094K24 gene [Source:MGI Symbol;Acc:MGI:1924343]	-0.0826658	0.853285	0.920241	Non
MGP_C57BL6NJ_G0005936	Gm17552	predicted gene, 17552 [Source:MGI Symbol;Acc:MGI:4937186]	-0.741468	0.0635105	0.165616	Non
MGP_C57BL6NJ_G0005937	Malat1	metastasis associated lung adenocarcinoma transcript 1 (non-coding RNA) [Source:MGI Symbol;Acc:MGI:1919539]	-0.146244	0.285962	0.47322	Non
MGP_C57BL6NJ_G0005938	Neat1	nuclear paraspeckle assembly transcript 1 (non-protein coding) [Source:MGI Symbol;Acc:MGI:1914211]	0.445217	1.08e-09	1.44e-07	Non
MGP_C57BL6NJ_G0005939	Gm10814	predicted gene 10814 [Source:MGI Symbol;Acc:MGI:3642580]	-0.498728	0.0968914	0.226936	Non
MGP_C57BL6NJ_G0005941	Gm26859	-	0.343058	0.565898	0.726889	Non
MGP_C57BL6NJ_G0005943	-	expressed sequence AW112010 [Source:MGI Symbol;Acc:MGI:2147706]	1.48939	3.04e-06	7.98e-05	Up
MGP_C57BL6NJ_G0005946	C130060C02Rik	RIKEN cDNA C130060C02 gene [Source:MGI Symbol;Acc:MGI:3041192]	-0.870286	0.207689	0.383059	Non
MGP_C57BL6NJ_G0005947	1500015L24Rik	RIKEN cDNA 1500015L24 gene [Source:MGI Symbol;Acc:MGI:1916244]	-1.99054	0.000762068	0.0058862	Down
MGP_C57BL6NJ_G0005949	2410080I02Rik	RIKEN cDNA 2410080I02 gene [Source:MGI Symbol;Acc:MGI:1915498]	-0.462891	0.249885	0.4327	Non
MGP_C57BL6NJ_G0005954	A930007I19Rik	RIKEN cDNA A930007I19 gene [Source:MGI Symbol;Acc:MGI:1925029]	0.241721	0.366226	0.555253	Non
MGP_C57BL6NJ_G0005955	2700046G09Rik	RIKEN cDNA 2700046G09 gene [Source:MGI Symbol;Acc:MGI:1914438]	0.238813	0.192275	0.363306	Non
MGP_C57BL6NJ_G0005956	-	predicted gene 7237 [Source:MGI Symbol;Acc:MGI:3779701]	-0.171313	0.779015	0.875712	Non
MGP_C57BL6NJ_G0005957	Gm26902	predicted gene, 26902 [Source:MGI Symbol;Acc:MGI:5477396]	0.238244	0.487385	0.662937	Non
MGP_C57BL6NJ_G0005959	A830019P07Rik	RIKEN cDNA A830019P07 gene [Source:MGI Symbol;Acc:MGI:3028035]	-0.104792	0.686855	0.814252	Non
MGP_C57BL6NJ_G0005960	A330032B11Rik	RIKEN cDNA A330032B11 gene [Source:MGI Symbol;Acc:MGI:2443002]	0.0580935	0.878965	0.933554	Non
MGP_C57BL6NJ_G0005961	I830134H01Rik	RIKEN cDNA I830134H01 gene [Source:MGI Symbol;Acc:MGI:3588250]	0.110183	0.850133	0.918214	Non
MGP_C57BL6NJ_G0005962	Gm27042	predicted gene, 27042 [Source:MGI Symbol;Acc:MGI:5504157]	-0.11579	0.377505	0.566284	Non
MGP_C57BL6NJ_G0005963	E030044B06Rik	RIKEN cDNA E030044B06 gene [Source:MGI Symbol;Acc:MGI:2686464]	0.113276	0.817404	0.899437	Non
MGP_C57BL6NJ_G0005966	Gm29595	-	-0.0351052	0.911297	0.952217	Non
MGP_C57BL6NJ_G0005967	Gm29593	-	0.241743	0.463808	0.643363	Non
MGP_C57BL6NJ_G0005969	Gm28578	predicted gene 28578 [Source:MGI Symbol;Acc:MGI:5579284]	0.0709084	0.78703	0.880784	Non
MGP_C57BL6NJ_G0005971	Gm26792	-	-0.73997	0.00496265	0.0245223	Non
MGP_C57BL6NJ_G0005974	Mirt1	myocardial infarction associated transcript 1 [Source:MGI Symbol;Acc:MGI:1922001]	-0.114136	0.603892	0.755216	Non
MGP_C57BL6NJ_G0005975	4833407H14Rik	RIKEN cDNA 4833407H14 gene [Source:MGI Symbol;Acc:MGI:1921149]	0.51291	0.425351	0.610076	Non
MGP_C57BL6NJ_G0005976	-	-	-0.534602	0.372591	0.561605	Non
MGP_C57BL6NJ_G0005977	B230217O12Rik	RIKEN cDNA B230217O12 gene [Source:MGI Symbol;Acc:MGI:2444948]	-0.00866877	0.911013	0.952038	Non
MGP_C57BL6NJ_G0005979	1810007D17Rik	RIKEN cDNA 1810007D17 gene [Source:MGI Symbol;Acc:MGI:1916305]	-0.156409	0.809075	0.894659	Non
MGP_C57BL6NJ_G0005981	Gm17203	predicted gene 17203 [Source:MGI Symbol;Acc:MGI:4938030]	0.354264	0.540006	0.705434	Non
MGP_C57BL6NJ_G0005982	E330013P04Rik	RIKEN cDNA E330013P04 gene [Source:MGI Symbol;Acc:MGI:2147732]	-0.139946	0.798862	0.888542	Non
MGP_C57BL6NJ_G0005989	Gm13391	predicted gene 13391 [Source:MGI Symbol;Acc:MGI:3651526]	0.656717	0.0756989	0.188634	Non
MGP_C57BL6NJ_G0005999	Gm13293	predicted gene 13293 [Source:MGI Symbol;Acc:MGI:3649469]	0.338123	0.330604	0.519301	Non
MGP_C57BL6NJ_G0006002	Gm13322	predicted gene 13322 [Source:MGI Symbol;Acc:MGI:3650424]	-0.622676	0.344647	0.533434	Non
MGP_C57BL6NJ_G0006003	Carlr	cardiac and apoptosis-related long non-coding RNA [Source:MGI Symbol;Acc:MGI:1914024]	-0.0100336	0.964907	0.981509	Non
MGP_C57BL6NJ_G0006004	4930447M23Rik	RIKEN cDNA 4930447M23 gene [Source:MGI Symbol;Acc:MGI:1918902]	-0.295872	0.0673401	0.17313	Non
MGP_C57BL6NJ_G0006010	Gm13387	predicted gene 13387 [Source:MGI Symbol;Acc:MGI:3651242]	0.186017	0.750549	0.857091	Non
MGP_C57BL6NJ_G0006011	-	-	0.41689	0.339137	0.527715	Non
MGP_C57BL6NJ_G0006013	C330006A16Rik	transmembrane protein 250, pseudogene [Source:MGI Symbol;Acc:MGI:1924939]	0.112497	0.0331099	0.102705	Non
MGP_C57BL6NJ_G0006014	1810012K08Rik	RIKEN cDNA 1810012K08 gene [Source:MGI Symbol;Acc:MGI:1916345]	-0.312174	0.273468	0.459472	Non
MGP_C57BL6NJ_G0006016	Gm13371	predicted gene 13371 [Source:MGI Symbol;Acc:MGI:3650807]	0.0778113	0.890003	0.940696	Non
MGP_C57BL6NJ_G0006017	F730016J06Rik	RIKEN cDNA F730016J06 gene [Source:MGI Symbol;Acc:MGI:2443559]	-0.182705	0.730918	0.843742	Non
MGP_C57BL6NJ_G0006018	Gm13373	predicted gene 13373 [Source:MGI Symbol;Acc:MGI:3650390]	-0.319887	0.4845	0.660483	Non
MGP_C57BL6NJ_G0006020	9330198N18Rik	RIKEN cDNA 9330198N18 gene [Source:MGI Symbol;Acc:MGI:1924766]	-0.159201	0.771505	0.870855	Non
MGP_C57BL6NJ_G0006021	Gm14486	predicted gene 14486 [Source:MGI Symbol;Acc:MGI:3649723]	0.810864	0.153965	0.312812	Non
MGP_C57BL6NJ_G0006023	Gm13530	predicted gene 13530 [Source:MGI Symbol;Acc:MGI:3651890]	0.0917487	0.740016	0.850359	Non
MGP_C57BL6NJ_G0006026	Gm13404	predicted gene 13404 [Source:MGI Symbol;Acc:MGI:3649379]	0.290723	0.556059	0.718933	Non
MGP_C57BL6NJ_G0006027	C230014O12Rik	RIKEN cDNA C230014O12 gene [Source:MGI Symbol;Acc:MGI:3045377]	-0.645683	0.179238	0.34666	Non
MGP_C57BL6NJ_G0006033	Gm13589	predicted gene 13589 [Source:MGI Symbol;Acc:MGI:3649991]	-0.797074	0.123574	0.269022	Non
MGP_C57BL6NJ_G0006039	Gm13470	predicted gene 13470 [Source:MGI Symbol;Acc:MGI:3649387]	0.193083	0.739051	0.849803	Non
MGP_C57BL6NJ_G0006041	Gm13480	predicted gene 13480 [Source:MGI Symbol;Acc:MGI:3651871]	-0.225181	0.63941	0.779837	Non
MGP_C57BL6NJ_G0006049	Gm14033	predicted gene 14033 [Source:MGI Symbol;Acc:MGI:3650902]	0.292973	0.512715	0.68262	Non
MGP_C57BL6NJ_G0006050	Gm26794	-	-0.29922	0.270965	0.456807	Non
MGP_C57BL6NJ_G0006052	Gm13620	predicted gene 13620 [Source:MGI Symbol;Acc:MGI:3650077]	0.0527904	0.929148	0.96196	Non
MGP_C57BL6NJ_G0006053	Gm13582	predicted gene 13582 [Source:MGI Symbol;Acc:MGI:3642495]	-0.548483	0.33838	0.527307	Non
MGP_C57BL6NJ_G0006055	Gm13564	predicted gene 13564 [Source:MGI Symbol;Acc:MGI:3649652]	0.319314	0.603574	0.754945	Non
MGP_C57BL6NJ_G0006068	Gm10822	-	-0.518377	0.20646	0.381263	Non
MGP_C57BL6NJ_G0006074	Haglr	Hoxd antisense growth associated long non-coding RNA [Source:MGI Symbol;Acc:MGI:3026978]	-0.257575	0.646413	0.784889	Non
MGP_C57BL6NJ_G0006078	A330043C09Rik	RIKEN cDNA A330043C09 gene [Source:MGI Symbol;Acc:MGI:2685671]	0.255707	0.70118	0.824094	Non
MGP_C57BL6NJ_G0006083	Gm13661	predicted gene 13661 [Source:MGI Symbol;Acc:MGI:3649760]	0.635239	0.219673	0.39732	Non
MGP_C57BL6NJ_G0006089	Gm13710	predicted gene 13710 [Source:MGI Symbol;Acc:MGI:3650894]	0.437682	0.460419	0.640482	Non
MGP_C57BL6NJ_G0006090	Gm13715	predicted gene 13715 [Source:MGI Symbol;Acc:MGI:3650277]	0.660102	0.260756	0.445214	Non
MGP_C57BL6NJ_G0006091	A330069E16Rik	-	-0.322031	0.280278	0.46741	Non
MGP_C57BL6NJ_G0006092	Gm17281	-	0.809997	0.0115444	0.0464691	Non
MGP_C57BL6NJ_G0006094	2900072N19Rik	RIKEN cDNA 2900072N19 gene [Source:MGI Symbol;Acc:MGI:1920283]	-0.802265	0.000676301	0.00536021	Non
MGP_C57BL6NJ_G0006095	Gm13814	predicted gene 13814 [Source:MGI Symbol;Acc:MGI:3649319]	0.132734	0.694364	0.819302	Non
MGP_C57BL6NJ_G0006099	-	MIR670 host gene (non-protein coding) [Source:MGI Symbol;Acc:MGI:3041234]	-0.0656625	0.82502	0.903323	Non
MGP_C57BL6NJ_G0006114	Gm14015	predicted gene 14015 [Source:MGI Symbol;Acc:MGI:3649269]	0.772224	0.144023	0.299493	Non
MGP_C57BL6NJ_G0006120	-	predicted gene 13974 [Source:MGI Symbol;Acc:MGI:3649228]	0.600352	0.340061	0.528774	Non
MGP_C57BL6NJ_G0006124	3110099E03Rik	RIKEN cDNA 3110099E03 gene [Source:MGI Symbol;Acc:MGI:1925761]	-0.0375742	0.932148	0.963446	Non
MGP_C57BL6NJ_G0006125	2700033N17Rik	RIKEN cDNA 2700033N17 gene [Source:MGI Symbol;Acc:MGI:1919853]	0.135059	0.401125	0.588634	Non
MGP_C57BL6NJ_G0006126	G630016G05Rik	RIKEN cDNA G630016G05 gene [Source:MGI Symbol;Acc:MGI:3603178]	0.196686	0.340147	0.528774	Non
MGP_C57BL6NJ_G0006127	D330050G23Rik	RIKEN cDNA D330050G23 gene [Source:MGI Symbol;Acc:MGI:2445155]	-0.125731	0.589203	0.74386	Non
MGP_C57BL6NJ_G0006128	Gm29340	predicted gene 29340 [Source:MGI Symbol;Acc:MGI:5580046]	0.203176	0.577946	0.735862	Non
MGP_C57BL6NJ_G0006135	1700020I14Rik	Opa interacting protein 5, opposite strand 1 [Source:MGI Symbol;Acc:MGI:1913852]	-0.273435	9.68e-07	3.29e-05	Non
MGP_C57BL6NJ_G0006145	A730036I17Rik	RIKEN cDNA A730036I17 gene [Source:MGI Symbol;Acc:MGI:3041182]	0.642626	0.133821	0.284641	Non
MGP_C57BL6NJ_G0006146	Gm28196	predicted gene 28196 [Source:MGI Symbol;Acc:MGI:5578902]	-0.834316	0.181831	0.349567	Non
MGP_C57BL6NJ_G0006160	Gm14061	predicted gene 14061 [Source:MGI Symbol;Acc:MGI:3649736]	0.853517	0.13038	0.279251	Non
MGP_C57BL6NJ_G0006161	-	predicted gene 5535 [Source:MGI Symbol;Acc:MGI:3645019]	0.264254	0.52874	0.695748	Non
MGP_C57BL6NJ_G0006163	Gm14114	predicted gene 14114 [Source:MGI Symbol;Acc:MGI:3652257]	-0.531867	0.390574	0.578632	Non
MGP_C57BL6NJ_G0006167	Gm14120	predicted gene 14120 [Source:MGI Symbol;Acc:MGI:3651530]	-1.11818	0.0274326	0.0894841	Down
MGP_C57BL6NJ_G0006169	Gm14133	predicted gene 14133 [Source:MGI Symbol;Acc:MGI:3651594]	-0.38941	0.566924	0.727671	Non
MGP_C57BL6NJ_G0006175	Gm26841	-	-1.48429	0.0103874	0.0428488	Down
MGP_C57BL6NJ_G0006180	Gm14168	predicted gene 14168 [Source:MGI Symbol;Acc:MGI:3651463]	0.300424	0.213083	0.389304	Non
MGP_C57BL6NJ_G0006181	Gm14174	predicted gene 14174 [Source:MGI Symbol;Acc:MGI:3650931]	-0.381825	0.512359	0.682276	Non
MGP_C57BL6NJ_G0006191	Gm14246	predicted gene 14246 [Source:MGI Symbol;Acc:MGI:3651253]	0.025261	0.942634	0.969355	Non
MGP_C57BL6NJ_G0006194	Gm14317	predicted gene 14317 [Source:MGI Symbol;Acc:MGI:3651690]	-0.082522	0.747906	0.85524	Non
MGP_C57BL6NJ_G0006200	Gm11468	predicted gene 11468 [Source:MGI Symbol;Acc:MGI:3649218]	-0.761198	0.181763	0.349468	Non
MGP_C57BL6NJ_G0006202	5031425F14Rik	RIKEN cDNA 5031425F14 gene [Source:MGI Symbol;Acc:MGI:2442533]	-0.186137	0.684694	0.812795	Non
MGP_C57BL6NJ_G0006204	-	-	-0.569401	2.53e-06	6.9e-05	Non
MGP_C57BL6NJ_G0006205	A530013C23Rik	RIKEN cDNA A530013C23 gene [Source:MGI Symbol;Acc:MGI:3041178]	-0.0855793	0.873555	0.930914	Non
MGP_C57BL6NJ_G0006206	Gm14321	predicted gene 14321 [Source:MGI Symbol;Acc:MGI:3701951]	0.3166	0.53242	0.698502	Non
MGP_C57BL6NJ_G0006207	-	RIKEN cDNA 9230111E07 gene [Source:MGI Symbol;Acc:MGI:1924998]	-0.0769924	0.873366	0.930893	Non
MGP_C57BL6NJ_G0006212	Gm14262	predicted gene 14262 [Source:MGI Symbol;Acc:MGI:3651915]	0.0812358	0.887067	0.938813	Non
MGP_C57BL6NJ_G0006215	Gm9873	predicted gene 9873 [Source:MGI Symbol;Acc:MGI:3642403]	0.5553	0.364044	0.553188	Non
MGP_C57BL6NJ_G0006235	B230312C02Rik	RIKEN cDNA B230312C02 gene [Source:MGI Symbol;Acc:MGI:2444130]	-0.141091	0.68114	0.81004	Non
MGP_C57BL6NJ_G0006236	Gm14340	predicted gene 14340 [Source:MGI Symbol;Acc:MGI:3650817]	-0.132798	0.761468	0.864373	Non
MGP_C57BL6NJ_G0006237	Gm14342	predicted gene 14342 [Source:MGI Symbol;Acc:MGI:3650757]	-0.0495324	0.899041	0.946007	Non
MGP_C57BL6NJ_G0006240	Gm27032	predicted gene, 27032 [Source:MGI Symbol;Acc:MGI:5504147]	0.271192	0.00355878	0.0190664	Non
MGP_C57BL6NJ_G0006246	4930539M17Rik	RIKEN cDNA 4930539M17 gene [Source:MGI Symbol;Acc:MGI:1922399]	0.143998	0.813906	0.897328	Non
MGP_C57BL6NJ_G0006247	C030034L19Rik	RIKEN cDNA C030034L19 gene [Source:MGI Symbol;Acc:MGI:2444519]	1.22166	0.00476403	0.0237883	Up
MGP_C57BL6NJ_G0006251	Gm2464	predicted gene 2464 [Source:MGI Symbol;Acc:MGI:3780631]	0.0946563	0.572004	0.731415	Non
MGP_C57BL6NJ_G0006252	-	-	-0.563581	0.195877	0.367927	Non
MGP_C57BL6NJ_G0006254	A930001A20Rik	RIKEN cDNA A930001A20 gene [Source:MGI Symbol;Acc:MGI:1924377]	0.913647	0.129306	0.27769	Non
MGP_C57BL6NJ_G0006256	Gm30340	predicted gene, 30340 [Source:MGI Symbol;Acc:MGI:5589499]	-0.753715	0.130175	0.279041	Non
MGP_C57BL6NJ_G0006257	Mir124-2hg	Mir124-2 host gene (non-protein coding) [Source:MGI Symbol;Acc:MGI:1917691]	0.0201206	0.717811	0.835695	Non
MGP_C57BL6NJ_G0006260	4632415L05Rik	RIKEN cDNA 4632415L05 gene [Source:MGI Symbol;Acc:MGI:1918058]	-0.157256	0.128332	0.276023	Non
MGP_C57BL6NJ_G0006264	Gm43674	predicted gene 43674 [Source:MGI Symbol;Acc:MGI:5663811]	0.413545	0.0265468	0.0870967	Non
MGP_C57BL6NJ_G0006265	Gm43672	predicted gene 43672 [Source:MGI Symbol;Acc:MGI:5663809]	0.271473	0.00650927	0.0303389	Non
MGP_C57BL6NJ_G0006270	Gm32950	predicted gene, 32950 [Source:MGI Symbol;Acc:MGI:5592109]	0.170717	0.784687	0.879192	Non
MGP_C57BL6NJ_G0006277	Gm43077	predicted gene 43077 [Source:MGI Symbol;Acc:MGI:5663214]	-0.683956	0.271658	0.457801	Non
MGP_C57BL6NJ_G0006280	Gm20515	predicted gene 20515 [Source:MGI Symbol;Acc:MGI:5141980]	0.319225	0.316214	0.505063	Non
[truncated: 18,934 more rows]

## Sheet: GO
The GO enrichments of differentially expressed genes in PFC in WT and AD mice
ID	Description	GeneRatio	BgRatio	pvalue	p.adjust	qvalue	geneID	Count
GO:0008009	chemokine activity	12/490	41/28404	3.05009e-12	1.8087e-09	1.48331e-09	Cxcl11/Cxcl16/Ccl12/Ccl5/Ccl9/Ccl6/Ccl3/Ccl4/2610528A11Rik/Pf4/Cxcl1/Cxcl10	12
GO:0005125	cytokine activity	20/490	228/28404	3.41621e-09	1.01291e-06	8.30679e-07	Cxcl11/Osm/Cxcl16/Ccl12/Ccl5/Ccl9/Ccl6/Ccl3/Ccl4/Grn/2610528A11Rik/Tnf/Lta/Il1a/Pf4/Cxcl1/Cxcl10/Tgfb1/Ctf2/Tnfsf13b	20
GO:0042379	chemokine receptor binding	12/490	77/28404	8.08887e-09	1.5989e-06	1.31125e-06	Cxcl11/Cxcl16/Ccl12/Ccl5/Ccl9/Ccl6/Ccl3/Ccl4/2610528A11Rik/Pf4/Cxcl1/Cxcl10	12
GO:0005126	cytokine receptor binding	22/490	315/28404	3.70785e-08	4.69553e-06	3.85078e-06	Cxcl11/Osm/Cxcl16/Ccl12/Ccl5/Ccl9/Ccl6/Ccl3/Ccl4/Cd300lf/2610528A11Rik/Prlr/Tnf/Lta/Pf4/Cxcl1/Cxcl10/Tgfb1/Ntf5/Ctf2/Pycard/Tnfsf13b	22
GO:0023026	MHC class II protein complex binding	6/490	13/28404	3.95913e-08	4.69553e-06	3.85078e-06	H2-Oa/H2-Ob/H2-Ab1/H2-Aa/Cd74/B2m	6
GO:0019865	immunoglobulin binding	7/490	25/28404	1.60034e-07	1.58167e-05	1.29712e-05	Fcgr2b/Fcgr3/Fcer1g/Lgals3/Fcgr1/Jchain/Fcer2a	7
GO:0140375	immune receptor activity	13/490	136/28404	7.20509e-07	6.10374e-05	5.00564e-05	Cxcr4/Fcgr2b/Fcgr3/Fcer1g/Il3ra/Prlr/Cd74/Fcgr1/Csf3r/C3ar1/Lilra5/Il21r/Cxcr3	13
GO:0023023	MHC protein complex binding	6/490	23/28404	2.01128e-06	0.000149086	0.000122265	H2-Oa/H2-Ob/H2-Ab1/H2-Aa/Cd74/B2m	6
GO:0001664	G protein-coupled receptor binding	19/490	320/28404	3.56403e-06	0.00023483	0.000192583	Cxcl11/Nts/Cxcl16/Ccl12/Ccl5/Ccl9/Ccl6/Ccl3/Ccl4/2610528A11Rik/Rtp4/Clic6/Fcna/Fcgr1/Pf4/Cxcl1/Cxcl10/Tub/Calca	19
GO:0042056	chemoattractant activity	7/490	41/28404	5.89602e-06	0.000349634	0.000286733	Ccl5/Ccl9/Ccl6/Ccl3/Lgals3/Cxcl10/Saa3	7
GO:0030246	carbohydrate binding	16/490	277/28404	2.90227e-05	0.00156459	0.00128311	Clec7a/Sele/Asgr1/Hexb/Lgals3/Fcna/Prg2/Siglec1/Cd72/Gusb/Klrg2/Clec4e/Klrb1b/Cd22/Siglecf/Fcer2a	16
GO:0015267	channel activity	22/490	483/28404	4.08591e-05	0.00175413	0.00143856	Kcnj13/Ano7/Kcnc2/Gabrb2/P2rx1/Otop2/Kcnk9/Kcne2/Clic6/Kcng3/Slc14a1/Trpm3/Kcna3/Hvcn1/Aqp1/Kcna1/Cacng6/Ano5/Chrna7/Trpm1/Xntrpc/Cybb	22
GO:0022803	passive transmembrane transporter activity	22/490	483/28404	4.08591e-05	0.00175413	0.00143856	Kcnj13/Ano7/Kcnc2/Gabrb2/P2rx1/Otop2/Kcnk9/Kcne2/Clic6/Kcng3/Slc14a1/Trpm3/Kcna3/Hvcn1/Aqp1/Kcna1/Cacng6/Ano5/Chrna7/Trpm1/Xntrpc/Cybb	22
GO:0043394	proteoglycan binding	7/490	55/28404	4.32239e-05	0.00175413	0.00143856	Ptprc/4930486L24Rik/Fcna/Ctss/Gpnmb/Lpl/Lipc	7
GO:0019955	cytokine binding	11/490	145/28404	4.5727e-05	0.00175413	0.00143856	Cxcr4/Sostdc1/Il3ra/Prlr/Cd74/Gbp2/Csf3r/Tnfrsf14/A2m/Cd109/Cxcr3	11
GO:0004175	endopeptidase activity	21/490	453/28404	4.73291e-05	0.00175413	0.00143856	Ctse/Pappa2/4930486L24Rik/Pcsk1/Plau/Mmp25/Psmb9/Psmb8/Ctsw/Cpne1/Ctsz/Ctss/Hgfac/Usp18/Pycard/Ctsd/Capn9/Mmp12/St14/Ltf/F9	21
GO:0033691	sialic acid binding	4/490	13/28404	5.52808e-05	0.00192832	0.00158141	Sele/Fcna/Cd22/Siglecf	4
GO:0005216	ion channel activity	20/490	439/28404	9.03036e-05	0.002975	0.00243978	Kcnj13/Ano7/Kcnc2/Gabrb2/P2rx1/Otop2/Kcnk9/Kcne2/Clic6/Kcng3/Trpm3/Kcna3/Hvcn1/Aqp1/Kcna1/Cacng6/Ano5/Chrna7/Trpm1/Xntrpc	20
GO:0045236	CXCR chemokine receptor binding	4/490	15/28404	0.000102681	0.00320474	0.00262818	Cxcl11/Pf4/Cxcl1/Cxcl10	4
GO:0033218	amide binding	20/490	452/28404	0.000133569	0.00385136	0.00315848	Fcgr2b/Itgb2/Trhde/Cd300lf/Itga2/Ang/Prlr/Hlcs/Lnpep/H2-Ab1/H2-Aa/Trem2/Cd14/Cd74/Ptgdr2/Sstr4/Tlr2/Chrna7/Folr1/Ctsd	20
GO:0001540	amyloid-beta binding	7/490	66/28404	0.000140941	0.00385136	0.00315848	Fcgr2b/Itgb2/Itga2/Trem2/Cd74/Tlr2/Chrna7	7
GO:0005251	delayed rectifier potassium channel activity	5/490	30/28404	0.000149378	0.00385136	0.00315848	Kcnc2/Kcne2/Kcng3/Kcna3/Kcna1	5
GO:0038187	pattern recognition receptor activity	5/490	30/28404	0.000149378	0.00385136	0.00315848	Clec7a/Fcna/Tlr2/Clec4e/Trim30a	5
GO:0005539	glycosaminoglycan binding	13/490	233/28404	0.000224539	0.00554799	0.00454987	Ptprc/Ccl5/Ang/Trem2/Mamdc2/Tlr2/Jchain/Pf4/Cxcl10/Gpnmb/Lpl/Lipc/Ltf	13
GO:0005261	cation channel activity	16/490	334/28404	0.000256252	0.00607829	0.00498477	Kcnj13/Kcnc2/P2rx1/Otop2/Kcnk9/Kcne2/Kcng3/Trpm3/Kcna3/Hvcn1/Aqp1/Kcna1/Cacng6/Chrna7/Trpm1/Xntrpc	16
GO:0001530	lipopolysaccharide binding	5/490	35/28404	0.000316998	0.00723	0.00592928	Trem2/Cd14/Tlr2/Camp/Ltf	5
GO:0042277	peptide binding	17/490	377/28404	0.000336091	0.00738156	0.00605357	Fcgr2b/Itgb2/Trhde/Itga2/Ang/Prlr/Lnpep/H2-Ab1/H2-Aa/Trem2/Cd14/Cd74/Ptgdr2/Sstr4/Tlr2/Chrna7/Ctsd	17
GO:0048020	CCR chemokine receptor binding	6/490	56/28404	0.000399938	0.00847011	0.00694628	Ccl12/Ccl5/Ccl9/Ccl6/Ccl3/Ccl4	6
GO:0038024	cargo receptor activity	7/490	83/28404	0.000584646	0.011955	0.00980422	Itgb2/Asgr1/Cxcl16/Lgals3bp/Cd5/Folr1/Apobr	7
GO:0022836	gated channel activity	15/490	328/28404	0.000639562	0.0124753	0.0102309	Kcnj13/Kcnc2/Gabrb2/P2rx1/Kcnk9/Kcne2/Clic6/Kcng3/Kcna3/Hvcn1/Aqp1/Kcna1/Cacng6/Chrna7/Cybb	15
GO:0005244	voltage-gated ion channel activity	11/490	197/28404	0.000665769	0.0124753	0.0102309	Kcnj13/Kcnc2/Kcnk9/Kcne2/Clic6/Kcng3/Kcna3/Hvcn1/Kcna1/Cacng6/Cybb	11
GO:0003725	double-stranded RNA binding	7/490	85/28404	0.000674866	0.0124753	0.0102309	Oas1b/Dhx58/Zbp1/Oasl2/Oasl1/Oas2/Oas3	7
GO:0022832	voltage-gated channel activity	11/490	198/28404	0.000694241	0.0124753	0.0102309	Kcnj13/Kcnc2/Kcnk9/Kcne2/Clic6/Kcng3/Kcna3/Hvcn1/Kcna1/Cacng6/Cybb	11
GO:0061134	peptidase regulator activity	13/490	266/28404	0.000787564	0.0130065	0.0106666	Serpinf2/Wfdc17/Serpina3n/Naip2/Mmp25/Cst7/A2m/Pycard/Bst2/Cd109/Ngp/Ltf/Renbp	13
GO:0003823	antigen binding	12/490	233/28404	0.000787726	0.0130065	0.0106666	Ighg2b/Ighg1/Ighd/Iglc2/Igkc/Ighv3-6/Cd48/H2-Ab1/H2-Aa/Fcna/Jchain/Tgfb1	12
GO:0034987	immunoglobulin receptor binding	9/490	141/28404	0.000789605	0.0130065	0.0106666	Ighg2b/Ighg1/Ighd/Iglc2/Igkc/Ighv3-6/Lgals3/Fgr/Jchain	9
GO:0005267	potassium channel activity	8/490	121/28404	0.00121788	0.019519	0.0160074	Kcnj13/Kcnc2/Kcnk9/Kcne2/Kcng3/Kcna3/Aqp1/Kcna1	8
GO:0005249	voltage-gated potassium channel activity	7/490	95/28404	0.00130433	0.0203544	0.0166925	Kcnj13/Kcnc2/Kcnk9/Kcne2/Kcng3/Kcna3/Kcna1	7
GO:0004896	cytokine receptor activity	7/490	97/28404	0.00147249	0.0223894	0.0183614	Cxcr4/Il3ra/Prlr/Cd74/Csf3r/Il21r/Cxcr3	7
GO:0015079	potassium ion transmembrane transporter activity	9/490	157/28404	0.00167824	0.0248799	0.0204038	Kcnj13/Kcnc2/Kcnk9/Kcne2/Kcng3/Kcna3/Aqp1/Kcna1/Slc9a7	9
GO:0030414	peptidase inhibitor activity	11/490	224/28404	0.00187578	0.0271301	0.0222493	Serpinf2/Wfdc17/Serpina3n/Naip2/Cst7/A2m/Bst2/Cd109/Ngp/Ltf/Renbp	11
GO:0050664	oxidoreductase activity acting on NAD(P)H oxygen as acceptor	3/490	15/28404	0.00198931	0.0280872	0.0230342	Ncf2/Cyba/Cybb	3
GO:0004197	cysteine-type endopeptidase activity	7/490	105/28404	0.00232034	0.0319991	0.0262423	4930486L24Rik/Ctsw/Ctsz/Ctss/Usp18/Pycard/Capn9	7
GO:0070566	adenylyltransferase activity	4/490	33/28404	0.00240843	0.0324591	0.0266195	Oas1b/Oasl2/Oas2/Oas3	4
GO:0005518	collagen binding	6/490	80/28404	0.0026176	0.0344942	0.0282885	Lum/4930486L24Rik/Itga2/Lox/Ctss/Mmp12	6
GO:0008201	heparin binding	9/490	170/28404	0.00287794	0.0353026	0.0289514	Ptprc/Ccl5/Ang/Pf4/Cxcl10/Gpnmb/Lpl/Lipc/Ltf	9
GO:0016004	phospholipase activator activity	3/490	17/28404	0.00289787	0.0353026	0.0289514	Ccl12/Ccl5/Ccl3	3
GO:0042834	peptidoglycan binding	3/490	17/28404	0.00289787	0.0353026	0.0289514	Trem2/Tlr2/Jchain	3
GO:0016798	hydrolase activity acting on glycosyl bonds	8/490	139/28404	0.00291708	0.0353026	0.0289514	Hexb/Asah2/Tlr2/Tlr12/Gusb/Kl/Hexa/Tlr13	8
GO:0050135	NAD(P)+ nucleosidase activity	3/490	18/28404	0.00343326	0.03992	0.0327382	Tlr2/Tlr12/Tlr13	3
GO:0061809	NAD+ nucleotidase cyclic ADP-ribose generating	3/490	18/28404	0.00343326	0.03992	0.0327382	Tlr2/Tlr12/Tlr13	3
GO:0001614	purinergic nucleotide receptor activity	3/490	19/28404	0.00402524	0.0442031	0.0362507	P2rx1/Hcar2/Gpr34	3
GO:0003953	NAD+ nucleosidase activity	3/490	19/28404	0.00402524	0.0442031	0.0362507	Tlr2/Tlr12/Tlr13	3
GO:0016502	nucleotide receptor activity	3/490	19/28404	0.00402524	0.0442031	0.0362507	P2rx1/Hcar2/Gpr34	3
GO:0004866	endopeptidase inhibitor activity	10/490	216/28404	0.00450255	0.0478031	0.039203	Serpinf2/Wfdc17/Serpina3n/Naip2/Cst7/A2m/Bst2/Cd109/Ngp/Ltf	10
GO:0022843	voltage-gated cation channel activity	8/490	150/28404	0.00462964	0.0478031	0.039203	Kcnj13/Kcnc2/Kcnk9/Kcne2/Kcng3/Kcna3/Hvcn1/Kcna1	8
GO:0034185	apolipoprotein binding	3/490	20/28404	0.00467551	0.0478031	0.039203	Trem2/Lpl/Lipc	3
GO:0060229	lipase activator activity	3/490	20/28404	0.00467551	0.0478031	0.039203	Ccl12/Ccl5/Ccl3	3
