# Supplementary material for: Extracellular Matrix Remodeling Alleviates Memory Deficits in Alzheimer's Disease by Enhancing the Astrocytic Autophagy‐Lysosome Pathway
Source: Adv Sci (Weinh). 2024 Jun 17;11(31):2400480. doi: 10.1002/advs.202400480 (PMC11336928; doi:10.1002/advs.202400480)
Supplement: Supplementary file 4 — Supplemental Data 3 [file ADVS-11-2400480-s004.xlsx]

## Sheet: heatmap data
Data S3. The TMT-MS data in PFC from 5xFAD mice under ECM remodeling
probe_id	Description	Gene	WT_denatured ChABC_1	WT_denatured ChABC_2	WT_denatured ChABC_3	WT_denatured ChABC_4	WT_denatured ChABC_5	5xFAD_denatured ChABC_1	5xFAD_denatured ChABC_2	5xFAD_denatured ChABC_3	5xFAD_denatured ChABC_4	5xFAD_denatured ChABC_5	5xFAD_ ChABC_1	5xFAD_ ChABC_2	5xFAD_ ChABC_3	5xFAD_ ChABC_4	5xFAD_ ChABC_5	FC	P.Value	logFC	5xFAD_denatured ChABC.vs.5xFAD_ChABC.Sig	label
E9QMK3(Vcan)	Versican core protein	Vcan	1.2333	1.13669	1.11408	1.37513	1.2446	0.957867	0.962475	1.01251	1.25839	1.17018	0.784727	0.888743	0.966425	0.907505	0.841014	0.818517	0.0207606	-0.288916	Significant	Vcan
Q9QUP5(Hapln1)	Hyaluronan and proteoglycan link protein 1	Hapln1	1.15162	1.14719	1.11074	1.08331	1.09899	1.1526	1.05715	1.03203	1.08908	1.07777	0.836811	1.00096	0.873574	0.978415	0.823963	0.834539	0.00268024	-0.260949	Significant	Hapln1
Q80WM4(Hapln4)	Hyaluronan and proteoglycan link protein 4	Hapln4	0.994597	0.98511	0.996969	1.09395	1.06206	1.03196	1.06159	1.0724	1.07636	1.05529	0.942691	0.975704	0.946727	0.889337	0.975059	0.892766	0.000195489	-0.163646	Significant	Hapln4
P11087(Col1a1)	Collagen alpha-1(I) chain	Col1a1	0.795341	1.83788	0.789843	1.07864	0.721623	0.704429	0.782285	0.80175	0.747403	0.785675	0.889448	1.82635	0.837397	1.40055	1.32827	1.31334	0.027305	0.393237	Significant	Col1a1
Q3TUE2(Col1a2)	Fibrillar collagen NC1 domain-containing protein (Fragment)	Col1a2	0.820754	1.84715	0.827652	1.10937	0.79986	0.714699	0.826984	0.819942	0.763108	0.767761	0.835282	1.83918	0.832139	1.33585	1.25978	1.31076	0.0464359	0.390409	Significant	Col1a2
Q2I0J8(Vwf)	von Willebrand factor	Vwf	0.883905	1.21615	0.958628	0.976359	0.896042	0.986351	0.994127	0.985276	0.927372	0.910332	1.21069	1.1005	1.05013	1.13227	0.944826	1.13219	0.0282124	0.179113	Significant	Vwf
Q7TMW3(Bgn)	Biglycan	Bgn	0.840522	1.69835	0.785471	1.08541	0.748297	0.973294	1.04377	0.922849	0.872404	0.793769	0.997774	1.56454	1.39318	1.26855	0.940653	1.22983	0.0376498	0.298456	Significant	Bgn
Q3UKZ1(Sdc4)	Syndecan	Sdc4	0.890094	0.805495	0.883586	0.73825	0.828633	1.16183	1.17252	1.09313	0.877863	1.09313	1.32824	1.34119	1.28855	1.19542	1.67634	1.20447	0.0328407	0.268396	Nonsignificant	Sdc4
P02798(Mt2)	Metallothionein-2	Mt2	0.830916	1.12157	1.1301	0.944549	1.01271	1.09789	0.776507	0.978771	0.860597	0.926171	1.24508	0.906593	1.17195	1.26583	1.20686	1.24922	0.0259933	0.321033	Significant
P02802(Mt1)	Metallothionein-1	Mt1	0.803157	1.04279	0.961582	0.880373	0.896919	1.00639	0.896714	0.936418	0.87839	0.930588	1.16511	0.998982	1.14697	1.37825	1.18815	1.26438	0.00512205	0.33843	Significant
M4TKR7(Insr)	Tyrosine-protein kinase receptor	Insr	0.968324	1.058	0.996514	0.942177	0.998497	1.04035	1.06481	1.04305	1.0279	0.973747	1.32313	1.22157	1.16832	1.32748	1.18002	1.2079	0.000453761	0.272501	Significant
Q9Z103(Adnp)	Activity-dependent neuroprotector homeobox protein	Adnp	0.971825	1.1027	1.02636	1.00318	1.03704	1.02993	1.05765	1.15854	1.0133	0.977827	0.963415	1.01109	0.922395	0.919069	0.875831	0.895851	0.0213424	-0.158669	Significant
B0QZN5(Vamp2)	Synaptobrevin-2	Vamp2	0.994149	1.01144	0.973835	0.995482	0.996165	1.00132	1.0166	1.03667	1.00979	0.970596	1.20477	1.28226	1.0849	1.2963	1.13753	1.19281	0.0017427	0.254362	Significant
B1AZP2(Dlgap4)	Disks large-associated protein 4	Dlgap4	0.992478	1.02642	0.995884	0.981465	1.00741	0.819771	1.04997	0.832872	0.857693	0.754916	0.741764	0.744329	0.72733	0.732913	0.744103	0.855215	0.0365248	-0.225641	Significant
Q5U430(Ubr3)	E3 ubiquitin-protein ligase UBR3	Ubr3	1.0597	1.01384	1.01438	1.01644	1.00854	1.16431	1.01128	1.21053	1.18285	1.17027	0.936999	0.899814	0.926654	0.945014	0.923486	0.80707	0.000267685	-0.309234	Significant

## Sheet: enrichment
Data S3. The TMT-MS data in PFC from 5xFAD mice under ECM remodeling
ID	Description	pvalue	p.adjust	geneID	Count
GO:0005201	extracellular matrix structural constituent	1.38e-06	0.000467049	Vcan/Col1a1/Vwf/Col1a2/Col4a5/Bgn/Hapln1	7
GO:0030021	extracellular matrix structural constituent conferring compression resistance	1.69e-05	0.00285693	Vcan/Bgn/Hapln1	3
GO:0005540	hyaluronic acid binding	9.13e-05	0.00977581	Vcan/Hapln4/Hapln1	3
GO:0005507	copper ion binding	0.000115349	0.00977581	Mt1/Sod1/Mt3/Adnp	4
GO:0030020	extracellular matrix structural constituent conferring tensile strength	0.000366457	0.0248458	Col1a1/Col1a2/Col4a5	3
GO:0019903	protein phosphatase binding	0.00060644	0.0342638	Vcan/Insr/Sod1/Sirpa/Ppp1r16a	5
GO:0048407	platelet-derived growth factor binding	0.000855605	0.0362563	Col1a1/Col1a2	2
GO:0022851	GABA-gated chloride ion channel activity	0.00100876	0.0368982	Gabra2/Gabrg2	2
GO:0060090	molecular adaptor activity	0.00108844	0.0368982	Vamp2/Dlgap4/Gas2/Col1a2/Ercc2/Cux1/Telo2	7
GO:0047485	protein N-terminus binding	0.00151232	0.0421844	Alox5ap/Vwf/Ercc2/Birc2	4
GO:0005504	fatty acid binding	0.00154159	0.0421844	Alox5ap/Insr/Dgat1	3
GO:0019902	phosphatase binding	0.00172519	0.0421844	Vcan/Insr/Sod1/Sirpa/Ppp1r16a	5
GO:0005237	inhibitory extracellular ligand-gated ion channel activity	0.00174213	0.0421844	Gabra2/Gabrg2	2
GO:0004890	GABA-A receptor activity	0.00218004	0.0461896	Gabra2/Gabrg2	2
GO:0016411	acylglycerol O-acyltransferase activity	0.00218004	0.0461896	Abhd5/Dgat1	2
GO:0099095	ligand-gated anion channel activity	0.0026645	0.0531332	Gabra2/Gabrg2	2
GO:0016917	GABA receptor activity	0.00292397	0.0550681	Gabra2/Gabrg2	2
GO:0009975	cyclase activity	0.00377031	0.0639067	Adcy5/Tkfc	2
GO:0016849	phosphorus-oxygen lyase activity	0.00377031	0.0639067	Adcy5/Tkfc	2
GO:0031406	carboxylic acid binding	0.00464694	0.0660885	Alox5ap/Insr/Uros/Dgat1	4
GO:0051213	dioxygenase activity	0.004729	0.0660885	Alox5ap/Rsbn1/Alkbh3	3
GO:0030695	GTPase regulator activity	0.00474494	0.0660885	Iqsec1/Ralgapa2/Sirpa/Dock3/Gopc/Nprl2	6
GO:0060589	nucleoside-triphosphatase regulator activity	0.00474494	0.0660885	Iqsec1/Ralgapa2/Sirpa/Dock3/Gopc/Nprl2	6
GO:0033293	monocarboxylic acid binding	0.00487378	0.0660885	Alox5ap/Insr/Dgat1	3
GO:0046982	protein heterodimerization activity	0.00549776	0.0716824	Ralgapa2/H2az2/H2bc21/Taf7/Tenm2	5
GO:0016829	lyase activity	0.0060174	0.0755518	Alox5ap/Adcy5/Uros/Tkfc	4
GO:0043027	cysteine-type endopeptidase inhibitor activity involved in apoptotic process	0.00730199	0.0843473	Mt3/Birc2	2
GO:0051087	chaperone binding	0.00755985	0.0843473	Sod1/Vwf/Birc2	3
GO:0042162	telomeric DNA binding	0.00771318	0.0843473	Smg1/Telo2	2
GO:0098632	cell-cell adhesion mediator activity	0.00771318	0.0843473	Cntn6/Sirpa	2
GO:0030674	protein-macromolecule adaptor activity	0.00797103	0.0844431	Vamp2/Gas2/Col1a2/Ercc2/Cux1	5
GO:0005539	glycosaminoglycan binding	0.0107113	0.108415	Vcan/Bgn/Hapln4/Hapln1	4
GO:0032451	demethylase activity	0.0108735	0.108415	Rsbn1/Alkbh3	2
GO:0098631	cell adhesion mediator activity	0.0118647	0.114918	Cntn6/Sirpa	2
GO:0043028	cysteine-type endopeptidase regulator activity involved in apoptotic process	0.0134229	0.126399	Mt3/Birc2	2
GO:0008374	O-acyltransferase activity	0.0150649	0.138027	Abhd5/Dgat1	2
GO:0044325	transmembrane transporter binding	0.0172136	0.146576	Vamp2/Rims4/Gopc	3
GO:0004857	enzyme inhibitor activity	0.0184133	0.146576	Hnrnpc/Mt3/Itih3/Birc2/Rpl37	5
GO:0019838	growth factor binding	0.0184638	0.146576	Insr/Col1a1/Col1a2	3
GO:0043177	organic acid binding	0.0184638	0.146576	Alox5ap/Insr/Uros	3
GO:0005231	excitatory extracellular ligand-gated ion channel activity	0.0185922	0.146576	Gabra2/Gabrg2	2
GO:0140296	general transcription initiation factor binding	0.0185922	0.146576	Naca/Taf7	2
GO:0016706	2-oxoglutarate-dependent dioxygenase activity	0.019838	0.149446	Rsbn1/Alkbh3	2
GO:1904315	transmitter-gated ion channel activity involved in regulation of postsynaptic membrane potential	0.019838	0.149446	Gabra2/Gabrg2	2
GO:0022824	transmitter-gated ion channel activity	0.0211179	0.152319	Gabra2/Gabrg2	2
GO:0022835	transmitter-gated channel activity	0.0211179	0.152319	Gabra2/Gabrg2	2
GO:0099529	neurotransmitter receptor activity involved in regulation of postsynaptic membrane potential	0.0217705	0.15262	Gabra2/Gabrg2	2
GO:0016765	transferase activity	0.0224313	0.121319	Alox5ap/Pggt1b	2
GO:0003735	structural constituent of ribosome	0.0225103	0.15262	Rps28/Mrps10/Rpl37	3
GO:0009055	electron transfer activity	0.0265672	0.174516	Cyct/Ndufb8	2
GO:0050839	cell adhesion molecule binding	0.0267884	0.174516	Cntn6/Sirpa/Vwf/Tenm2	4
GO:0000049	tRNA binding	0.0272843	0.174516	Eef1a1/Mettl1	2
GO:0005230	extracellular ligand-gated ion channel activity	0.0280092	0.175836	Gabra2/Gabrg2	2
GO:0002020	protease binding	0.0306614	0.184017	Col1a1/Vwf/Col1a2	3
GO:0017022	myosin binding	0.0317481	0.184017	Vamp2/Cald1	2
GO:0098960	postsynaptic neurotransmitter receptor activity	0.0317481	0.184017	Gabra2/Gabrg2	2
GO:0022836	gated channel activity	0.0326623	0.184017	Cacna1d/Kcnt2/Gabra2/Gabrg2	4
GO:0005516	calmodulin binding	0.033239	0.184017	Syt7/Vamp2/Eef1a1	3
GO:0004869	cysteine-type endopeptidase inhibitor activity	0.0332958	0.184017	Mt3/Birc2	2
GO:0019905	syntaxin binding	0.0340806	0.184017	Syt7/Vamp2	2
GO:0019992	diacylglycerol binding	0.0360227	0.184017	Dgat1	1
GO:0043139	5'-3' DNA helicase activity	0.0360227	0.184017	Ercc2	1
GO:0050543	icosatetraenoic acid binding	0.0360227	0.184017	Alox5ap	1
GO:1990247	N6-methyladenosine-containing RNA binding	0.0360227	0.184017	Hnrnpc	1
GO:1990948	ubiquitin ligase inhibitor activity	0.0360227	0.184017	Rpl37	1
GO:0005254	chloride channel activity	0.0372911	0.184017	Gabra2/Gabrg2	2
GO:0008331	high voltage-gated calcium channel activity	0.0395535	0.184017	Cacna1d	1
GO:0055105	ubiquitin-protein transferase inhibitor activity	0.0395535	0.184017	Rpl37	1
GO:0016209	antioxidant activity	0.0397722	0.184017	Alox5ap/Sod1	2
GO:0003841	1-acylglycerol-3-phosphate O-acyltransferase activity	0.0430715	0.184017	Abhd5	1
GO:0004016	adenylate cyclase activity	0.0430715	0.184017	Adcy5	1
GO:0008093	cytoskeletal anchor activity	0.0430715	0.184017	Gas2	1
GO:0016846	carbon-sulfur lyase activity	0.0430715	0.184017	Alox5ap	1
GO:0004866	endopeptidase inhibitor activity	0.0451499	0.184017	Mt3/Itih3/Birc2	3
GO:0004769	steroid delta-isomerase activity	0.0465768	0.184017	Ebp	1
GO:0005542	folic acid binding	0.0465768	0.184017	Uros	1
GO:0016423	tRNA (guanine) methyltransferase activity	0.0465768	0.184017	Mettl1	1
GO:0031994	insulin-like growth factor I binding	0.0465768	0.184017	Insr	1
GO:1990226	histone methyltransferase binding	0.0465768	0.184017	Phf1	1
GO:1990405	protein antigen binding	0.0465768	0.184017	Sirpa	1
GO:0005253	anion channel activity	0.046682	0.184017	Gabra2/Gabrg2	2
GO:0030414	peptidase inhibitor activity	0.0493523	0.184017	Mt3/Itih3/Birc2	3
1
2
