# Supplementary material for: Extracellular Matrix Remodeling Alleviates Memory Deficits in Alzheimer's Disease by Enhancing the Astrocytic Autophagy‐Lysosome Pathway
Source: Adv Sci (Weinh). 2024 Jun 17;11(31):2400480. doi: 10.1002/advs.202400480 (PMC11336928; doi:10.1002/advs.202400480)
Supplement: Supplementary file 5 — Supplemental Data 4 [file ADVS-11-2400480-s005.xlsx]

## Sheet: Sheet1
Data S4 RNAseq data of astrocytes from PFC of 5xFAD mice under ECM remodeling
Features	baseMean	log2FoldChange	pvalue	padj	Gene Symbol	GO	description	Change
ENSMUSG00000029413	4629.15	-0.638359	3.02e-18	4.78e-14	Naaa	GO:0016810,GO:0016020,GO:0006631,GO:0005764,GO:0016787,GO:0047412,GO:0070291,GO:0017040,GO:0005737,GO:0017064,GO:0019898,GO:0006670,GO:0102121,GO:0070292,GO:0006629,GO:0140297,GO:0016042	N-acylethanolamine acid amidase	Non
ENSMUSG00000033998	6441.45	-0.494626	1.73e-16	1.37e-12	Kcnk1	GO:0031410,GO:0030054,GO:0005887,GO:0030322,GO:0045202,GO:0016021,GO:0005768,GO:0035725,GO:0022841,GO:0060075,GO:0005886,GO:0005242,GO:0042802,GO:0005515,GO:0006813,GO:0005267,GO:0006811,GO:0016020,GO:0016324,GO:0005737,GO:1902937,GO:0071805,GO:0042995,GO:0031526,GO:0005272,GO:0043231,GO:0034705	potassium channel, subfamily K, member 1	Non
ENSMUSG00000034438	21.6126	2.63749	3.43e-15	1.81e-11	Gbp8	GO:0042832,GO:0031410,GO:0003924,GO:0005525,GO:0050830,GO:0071346	guanylate-binding protein 8	Up
ENSMUSG00000000202	5309.8	-0.489628	2.3e-14	9.08e-11	Btbd17	GO:0003674,GO:0005575,GO:0008150,GO:0005576	BTB (POZ) domain containing 17	Non
ENSMUSG00000039982	810.364	0.576052	7.59e-14	2.4e-10	Dtx4	GO:0016567,GO:0061630,GO:0046872,GO:0008270,GO:0005737,GO:0007219,GO:0016740,GO:0005654	deltex 4, E3 ubiquitin ligase	Non
ENSMUSG00000019987	251.237	7.26863	3.22e-11	8.5e-08	Arg1	GO:0060336,GO:0070965,GO:0005829,GO:0002376,GO:0030145,GO:0000050,GO:2000552,GO:0042130,GO:0042832,GO:0043005,GO:0042802,GO:0004053,GO:0046007,GO:0043025,GO:0006525,GO:0005615,GO:0045087,GO:0002250,GO:0005737,GO:0016813,GO:0019547,GO:0046872,GO:0016787,GO:0001938,GO:0005741,GO:0032964,GO:1905541	arginase, liver	Up
ENSMUSG00000021756	3617.05	0.549543	1.09e-10	2.46e-07	Il6st	GO:0005127,GO:0005138,GO:0045121,GO:0048861,GO:0070120,GO:0006642,GO:0005896,GO:0016021,GO:0004897,GO:0008593,GO:0019221,GO:0097110,GO:0070102,GO:0038165,GO:0070106,GO:0007165,GO:0008284,GO:0014911,GO:0005886,GO:0032809,GO:0042802,GO:0005515,GO:0019955,GO:0043025,GO:0005615,GO:0016020,GO:0019970,GO:0019838,GO:0045747,GO:0004924,GO:0019981,GO:0044297,GO:0030425,GO:0034097,GO:0005977,GO:0004896,GO:…	interleukin 6 signal transducer	Non
ENSMUSG00000032038	2476.07	-0.422841	1.4e-10	2.77e-07	St3gal4	GO:0004513,GO:1990743,GO:0050890,GO:0097503,GO:0008373,GO:0006629,GO:0016021,GO:0005794,GO:0009247,GO:0003836,GO:0030194,GO:0016020,GO:0006486,GO:1903238,GO:0009312,GO:0030259,GO:0016740,GO:0008118,GO:0009101,GO:0047288,GO:0016757	ST3 beta-galactoside alpha-2,3-sialyltransferase 4	Non
ENSMUSG00000026185	8545.51	0.577598	2.15e-10	3.79e-07	Igfbp5	GO:1904205,GO:0001649,GO:0005520,GO:0043567,GO:0030336,GO:0040008,GO:0071320,GO:0043568,GO:0045668,GO:0017148,GO:1904754,GO:1904707,GO:0007565,GO:0001558,GO:0031069,GO:0043569,GO:0045926,GO:0042593,GO:0005615,GO:0019838,GO:1901862,GO:0044342,GO:0005576,GO:0014912,GO:0051897,GO:0001968,GO:0048662,GO:0071407,GO:0051146,GO:0016942,GO:0031995,GO:0031994,GO:0060056,GO:0048286,GO:0042567	insulin-like growth factor binding protein 5	Non
ENSMUSG00000059040	478.245	5.38194	3.26e-10	5.15e-07	Eno1b	GO:0000977,GO:0045121,GO:0042803,GO:0005829,GO:0003714,GO:0019899,GO:0044877,GO:0045933,GO:0000122,GO:0030426,GO:0006096,GO:0000015,GO:0070371,GO:2001171,GO:0009986,GO:0043005,GO:0005886,GO:0042802,GO:0071456,GO:0005515,GO:0001222,GO:1903298,GO:0030308,GO:0010756,GO:0097060,GO:0001227,GO:0016020,GO:0061621,GO:0005640,GO:0005938,GO:0005737,GO:0004634,GO:0031072,GO:0051020,GO:0045892	enolase 1B, retrotransposed	Up
ENSMUSG00000078853	323.841	0.976109	3.89e-10	5.59e-07	Igtp	GO:0010800,GO:0043254,GO:0061635,GO:0003924,GO:0050829,GO:0005829,GO:0071222,GO:0071902,GO:0019901,GO:0035458,GO:0006952,GO:0000045,GO:0001934,GO:0005794,GO:1901098,GO:0010508,GO:0005739,GO:0031648,GO:0061739,GO:0050821,GO:0050700,GO:0045087,GO:0043539,GO:0000139,GO:0061762,GO:0098586,GO:0033138,GO:0042742,GO:0070431,GO:0060335,GO:0051434,GO:0005789	interferon gamma induced GTPase	Non
ENSMUSG00000024610	870.718	2.35891	5.01e-10	6.6e-07	Cd74	GO:0010628,GO:0001961,GO:0043123,GO:0005764,GO:0035693,GO:0035718,GO:0005768,GO:0050731,GO:0001934,GO:0005771,GO:0009986,GO:0050998,GO:0051085,GO:0033674,GO:0043410,GO:0016020,GO:0019886,GO:0008283,GO:0042289,GO:2000448,GO:0005773,GO:0002906,GO:0032755,GO:1902166,GO:0046598,GO:0043518,GO:0048146,GO:0005783,GO:0016021,GO:2000343,GO:0034341,GO:0005794,GO:0045657,GO:0032722,GO:0046597,GO:0005515,GO:…	CD74 antigen (invariant polypeptide of major histocompatibility complex, class II antigen-associated)	Up
ENSMUSG00000024164	428.03	3.64242	5.71e-10	6.95e-07	C3	GO:0097278,GO:0001970,GO:1905370,GO:0048639,GO:0006629,GO:0002376,GO:0045745,GO:0010884,GO:0001934,GO:0001798,GO:0060100,GO:0009986,GO:0005886,GO:0008228,GO:2000427,GO:0030451,GO:0005515,GO:0150064,GO:0031715,GO:1905114,GO:0008289,GO:0005615,GO:0006631,GO:0035846,GO:0032991,GO:0045087,GO:0048260,GO:0005576,GO:0006508,GO:0006957,GO:0010866,GO:0035886,GO:0070374,GO:0009617,GO:0006956,GO:0150062,GO:…	complement component 3	Up
ENSMUSG00000035104	2528.23	-0.435355	7.52e-10	8.5e-07	Eva1a	GO:0016020,GO:0005764,GO:0003674,GO:0006914,GO:0006915,GO:0005783,GO:0005886,GO:0008150,GO:0043231,GO:0016021	eva-1 homolog A (C. elegans)	Non
ENSMUSG00000032641	562.414	-0.5644	1.01e-09	1.07e-06	Gpr19	GO:0016020,GO:0007165,GO:0005886,GO:0004930,GO:0007186,GO:0005929,GO:0016021	G protein-coupled receptor 19	Non
ENSMUSG00000029765	230.124	0.70379	1.39e-09	1.38e-06	Plxna4	GO:0048485,GO:0021637,GO:0048812,GO:0005887,GO:0007162,GO:0008360,GO:0048841,GO:0016021,GO:0021610,GO:0021785,GO:0007165,GO:0021793,GO:0005886,GO:0002116,GO:0030334,GO:0005515,GO:0050772,GO:0021644,GO:0021615,GO:0016020,GO:0007399,GO:0007411,GO:0043087,GO:0021784,GO:0021612,GO:0050923,GO:0008045,GO:0021960,GO:0071526,GO:0017154,GO:0021602,GO:0021636,GO:1902287,GO:0097492,GO:0035050	plexin A4	Non
ENSMUSG00000054072	172.958	1.84495	1.49e-09	1.39e-06	Iigp1	GO:0020005,GO:0003924,GO:0050829,GO:0005525,GO:0005783,GO:0002376,GO:0019221,GO:0035458,GO:0042832,GO:0000166,GO:0006952,GO:0005794,GO:0019003,GO:0042802,GO:0005515,GO:0010506,GO:0016020,GO:0045087,GO:0005737,GO:0009617,GO:0005634,GO:0016787,GO:0005789	interferon inducible GTPase 1	Up
ENSMUSG00000078920	68.518	2.22767	2.9e-09	2.47e-06	Ifi47	GO:0035458,GO:0006952,GO:0003924,GO:0005783,GO:0005789	interferon gamma inducible protein 47	Up
ENSMUSG00000040423	682.995	0.562353	2.97e-09	2.47e-06	Rc3h1	GO:0045623,GO:0010608,GO:0050856,GO:0003729,GO:0048536,GO:0061470,GO:0003723,GO:0003730,GO:0001782,GO:0043029,GO:0050852,GO:0010494,GO:0042098,GO:0033962,GO:0004842,GO:0005515,GO:0035613,GO:0046007,GO:0061158,GO:0006511,GO:0048535,GO:0071347,GO:0002635,GO:0042129,GO:0008270,GO:1900151,GO:0005737,GO:0002634,GO:0061014,GO:0016740,GO:0035198,GO:0010468,GO:0000932,GO:0030889,GO:0000956,GO:2000628,GO:…	RING CCCH (C3H) domains 1	Non
ENSMUSG00000042453	74.9399	1.07402	7.27e-09	5.75e-06	Reln	GO:0090129,GO:0050795,GO:0008236,GO:0021542,GO:0097119,GO:0097477,GO:0021987,GO:0110157,GO:2000969,GO:0014068,GO:0021511,GO:0043204,GO:0045860,GO:0010976,GO:0030900,GO:0008233,GO:0021517,GO:0048265,GO:0062023,GO:0050731,GO:0001934,GO:0021819,GO:0035418,GO:0008306,GO:0021800,GO:0043005,GO:0018108,GO:0005515,GO:0061003,GO:0007417,GO:0007155,GO:0051057,GO:0007420,GO:0007275,GO:0042403,GO:0043025,GO:…	reelin	Up
ENSMUSG00000040339	531.218	0.690237	8.66e-09	6.52e-06	Fam102b	GO:0003674,GO:0005575,GO:0008150	family with sequence similarity 102, member B	Non
ENSMUSG00000069874	213.189	1.39451	1.03e-08	7.43e-06	Irgm2	GO:0042832,GO:0035458,GO:0006952,GO:0034341,GO:0042742,GO:0005794,GO:0003924,GO:0005737,GO:0009617,GO:0005789	immunity-related GTPase family M member 2	Up
ENSMUSG00000037278	392.475	-0.798872	1.11e-08	7.6e-06	Tmem97	GO:0016020,GO:0005634,GO:0005764,GO:0003674,GO:0005791,GO:0031965,GO:0005783,GO:0005886,GO:0042632,GO:0016021	transmembrane protein 97	Non
ENSMUSG00000052861	62.5145	1.27952	1.36e-08	8.97e-06	Dnah6	GO:0030286,GO:0003777,GO:0008569,GO:0003341,GO:0007018,GO:0036156,GO:0045505,GO:0051959	dynein, axonemal, heavy chain 6	Up
ENSMUSG00000040797	59.5841	1.35563	1.53e-08	9.68e-06	Iqsec3	GO:0051056,GO:0060077,GO:0045211,GO:0098982,GO:0099629,GO:0098690,GO:0030054,GO:0005515,GO:0045202,GO:0005737,GO:0005829,GO:0030036,GO:0032012,GO:0050808,GO:0090630,GO:0014069,GO:0005654,GO:0005085	IQ motif and Sec7 domain 3	Up
ENSMUSG00000060586	248.998	1.77116	1.83e-08	1.11e-05	H2-Eb1	GO:0005765,GO:0042609,GO:0002503,GO:0030247,GO:0002376,GO:0019882,GO:0016021,GO:0034341,GO:0031902,GO:0009986,GO:0032395,GO:0005515,GO:0002504,GO:0042608,GO:0016020,GO:0019886,GO:0002250,GO:0001772,GO:0042613,GO:0042605,GO:0006955,GO:0023026,GO:0050870,GO:0002381,GO:0009897	histocompatibility 2, class II antigen E beta	Up
ENSMUSG00000117621	14.6522	2.62239	2.31e-08	1.35e-05	Hspe1-rs1	GO:0007565,GO:0007165,GO:0008083,GO:0005739	heat shock protein 1 (chaperonin 10), related sequence 1	Up
ENSMUSG00000020932	15315.6	0.684286	3.41e-08	1.93e-05	Gfap	GO:0010977,GO:0005856,GO:0051580,GO:0005200,GO:0060020,GO:0070779,GO:0045111,GO:0005882,GO:0043209,GO:0042802,GO:0060252,GO:0005515,GO:0019900,GO:0045103,GO:0097450,GO:0005178,GO:0098574,GO:0016020,GO:0045109,GO:0005737,GO:0044297,GO:0097386,GO:1904714,GO:0042995,GO:0006886,GO:0010625,GO:0097449,GO:0030198,GO:0060291,GO:0009611,GO:0010467,GO:0014002,GO:0031102	glial fibrillary acidic protein	Non
ENSMUSG00000046879	647.549	0.583894	3.71e-08	2.02e-05	Irgm1	GO:0010800,GO:0005770,GO:0031410,GO:0043254,GO:0005789,GO:0061635,GO:0003924,GO:0005764,GO:0050829,GO:0005525,GO:0005783,GO:0005829,GO:0071222,GO:0005776,GO:0071346,GO:0071902,GO:0002376,GO:0035458,GO:0000166,GO:0000045,GO:0005768,GO:0001934,GO:0005794,GO:0006952,GO:1901098,GO:0010508,GO:0005886,GO:0005739,GO:0031648,GO:0061739,GO:0050821,GO:0016020,GO:0050700,GO:0045087,GO:0043539,GO:0009617,GO:…	immunity-related GTPase family M member 1	Non
ENSMUSG00000019437	2800.22	-0.468799	4.49e-08	2.37e-05	Tlcd1	GO:0016020,GO:0055088,GO:0003674,GO:0071709,GO:0007009,GO:0055091,GO:0005886,GO:0097035,GO:0016021	TLC domain containing 1	Non
ENSMUSG00000019822	1231.16	-0.438784	5.06e-08	2.58e-05	Smpd2	GO:0005901,GO:0016020,GO:0030149,GO:0046872,GO:0006685,GO:0016787,GO:0043065,GO:0016021,GO:0006684,GO:0035556,GO:0005783,GO:0006665,GO:0009612,GO:0004767,GO:0046513,GO:0006629,GO:0004620,GO:0071944	sphingomyelin phosphodiesterase 2, neutral	Non
ENSMUSG00000043279	546.645	0.548645	5.49e-08	2.71e-05	Trim56	GO:0002376,GO:0005654,GO:0044790,GO:0060340,GO:0004842,GO:0046597,GO:0005515,GO:0032728,GO:0045087,GO:0008270,GO:0051607,GO:0005737,GO:0000785,GO:0070534,GO:0016740,GO:0006513,GO:0034340,GO:0045893,GO:0061630,GO:0046872	tripartite motif-containing 56	Non
ENSMUSG00000095385	81.3237	-1.60526	5.85e-08	2.72e-05	D630033O11Rik	GO:0003674,GO:0005575,GO:0008150	RIKEN cDNA D630033O11 gene	Down
ENSMUSG00000069662	2379.03	0.6555	5.76e-08	2.72e-05	Marcks	GO:0003779,GO:0007015,GO:1900020,GO:0005764,GO:0043197,GO:1905274,GO:0045202,GO:0005829,GO:0005856,GO:0051015,GO:0051764,GO:0010976,GO:0001786,GO:0001520,GO:0031589,GO:0030426,GO:0043679,GO:0005874,GO:0051017,GO:0005813,GO:0005886,GO:0042802,GO:0007005,GO:0005515,GO:0061003,GO:0007417,GO:0005516,GO:0031584,GO:0016020,GO:0042585,GO:0005938,GO:0006915,GO:0005737,GO:0044307,GO:0032059,GO:0006886,GO:…	myristoylated alanine rich protein kinase C substrate	Non
ENSMUSG00000067889	178.315	1.50123	6.21e-08	2.79e-05	Sptbn2	GO:0048471,GO:0030534,GO:0008021,GO:0030054,GO:0099189,GO:0051015,GO:0016192,GO:0005768,GO:0008091,GO:0035264,GO:0098978,GO:0021692,GO:0005886,GO:0007416,GO:0043025,GO:0030864,GO:0099173,GO:0016324,GO:0033010,GO:0000139,GO:0042995,GO:0001917,GO:0016079,GO:0098793,GO:0098918,GO:0030036,GO:0098688	spectrin beta, non-erythrocytic 2	Up
ENSMUSG00000026411	942.326	-0.467509	6.34e-08	2.79e-05	Tmem9	GO:0005765,GO:0005770,GO:0032585,GO:0016020,GO:0005768,GO:0015630,GO:0070070,GO:0042176,GO:0005764,GO:0003674,GO:0048388,GO:0045171,GO:0072686,GO:0090263,GO:0043231,GO:0015031,GO:0016021,GO:0007042	transmembrane protein 9	Non
ENSMUSG00000024528	249.859	-0.778051	7.01e-08	3e-05	Srfbp1	GO:0005634,GO:0030490,GO:0030686,GO:0005737,GO:0005515	serum response factor binding protein 1	Non
ENSMUSG00000028270	271.304	1.43979	8.22e-08	3.42e-05	Gbp2	GO:0051879,GO:0003779,GO:0020005,GO:0048471,GO:0031410,GO:0042803,GO:0003924,GO:0005525,GO:0005829,GO:0012506,GO:0019899,GO:0071222,GO:0071346,GO:0005654,GO:0035458,GO:0042832,GO:0000166,GO:0015629,GO:0005794,GO:0019003,GO:0042802,GO:0019955,GO:0016020,GO:0005737,GO:0009617,GO:0030507,GO:0044406,GO:0005634,GO:0016787,GO:0050830	guanylate binding protein 2	Up
ENSMUSG00000073421	293.443	1.94705	8.69e-08	3.53e-05	H2-Ab1	GO:0002579,GO:0005769,GO:0002503,GO:0002344,GO:0071346,GO:0019882,GO:0002376,GO:0016021,GO:0044877,GO:0042130,GO:0031625,GO:0005794,GO:0005771,GO:0048002,GO:0009986,GO:0005886,GO:1990405,GO:0005515,GO:0002504,GO:0016020,GO:0015643,GO:0019886,GO:0002250,GO:0005622,GO:0042613,GO:0042605,GO:0006955,GO:0023026,GO:0050870,GO:0002381,GO:0002827,GO:0046635,GO:0009897	histocompatibility 2, class II antigen A, beta 1	Up
ENSMUSG00000037541	67.4315	1.18521	1.16e-07	4.59e-05	Shank2	GO:0030534,GO:0030054,GO:0048786,GO:0043197,GO:0001750,GO:0045202,GO:0005883,GO:0030426,GO:0045211,GO:0099562,GO:0008284,GO:0043005,GO:0005886,GO:0017124,GO:0008022,GO:0007416,GO:0014069,GO:0060292,GO:0007613,GO:0035255,GO:0043025,GO:0016020,GO:0030160,GO:0016324,GO:0051968,GO:0005737,GO:0071625,GO:0098919,GO:0035640,GO:0050807,GO:0042995,GO:0031526,GO:0001917,GO:0060170,GO:0060291,GO:0035176,GO:…	SH3 and multiple ankyrin repeat domains 2	Up
ENSMUSG00000103081	253.761	0.793433	1.54e-07	5.96e-05	Pcdhgb8			Non
ENSMUSG00000026849	477.977	-0.484861	1.9e-07	7.16e-05	Tor1a	GO:0031410,GO:0008021,GO:0030054,GO:0005783,GO:0045202,GO:0005856,GO:0030141,GO:0045104,GO:0005635,GO:0030426,GO:2000008,GO:0000166,GO:0051584,GO:0005524,GO:0042406,GO:0043005,GO:0008092,GO:0042802,GO:0016887,GO:0006979,GO:0005515,GO:0019894,GO:0007155,GO:0031175,GO:0051085,GO:0005788,GO:0016020,GO:0071712,GO:0006998,GO:0031965,GO:0071763,GO:0005737,GO:0000338,GO:0051787,GO:0061077,GO:0042995,GO:…	torsin family 1, member A (torsin A)	Non
ENSMUSG00000044309	11.1965	5.1505	2.22e-07	8.16e-05	Apol7c	GO:0005615,GO:0043231,GO:0005254,GO:0034364,GO:0008289,GO:0034361	apolipoprotein L 7c	Up
ENSMUSG00000020431	155.016	1.10512	2.35e-07	8.44e-05	Adcy1	GO:0005887,GO:0006171,GO:0004016,GO:0098685,GO:0016849,GO:0016021,GO:0000166,GO:0005524,GO:0098978,GO:0005886,GO:0007190,GO:0014069,GO:0042752,GO:0005516,GO:0016020,GO:0016829,GO:0032793,GO:0035556,GO:0008294,GO:0005737,GO:0007409,GO:2000300,GO:0007189,GO:0150076,GO:0050804,GO:0099061,GO:0005634,GO:0007616,GO:0046872,GO:0009190,GO:0048511,GO:1900273,GO:0098686	adenylate cyclase 1	Up
ENSMUSG00000031444	22.4313	4.13236	2.54e-07	8.88e-05	F10	GO:0005615,GO:0016020,GO:0008236,GO:0005543,GO:0016787,GO:0031638,GO:0004252,GO:0005576,GO:0005509,GO:0005783,GO:0006508,GO:0007596,GO:0043231,GO:0051897,GO:1905370,GO:0007599,GO:0008233	coagulation factor X	Up
ENSMUSG00000021094	1928.76	-0.608215	2.58e-07	8.88e-05	Dhrs7	GO:0016491,GO:0042572,GO:0052650,GO:0016616,GO:0004090,GO:0005789	dehydrogenase/reductase (SDR family) member 7	Non
ENSMUSG00000073902	36.8266	2.85055	2.91e-07	9.58e-05	Gvin3			Up
ENSMUSG00000026436	288.28	0.727497	2.87e-07	9.58e-05	Elk4	GO:1990837,GO:0000122,GO:0000978,GO:0003677,GO:0006357,GO:0005634,GO:0000981,GO:0003682,GO:0006355,GO:0005829,GO:0003700,GO:0043565,GO:0001228,GO:0070932,GO:0030154,GO:0005654,GO:0045944	ELK4, member of ETS oncogene family	Non
ENSMUSG00000009185	64.1128	2.3558	3.59e-07	0.0001102	Ccl8	GO:0031640,GO:0006874,GO:0006816,GO:0048247,GO:0071346,GO:0030593,GO:0044828,GO:1901741,GO:0043547,GO:0070098,GO:0008201,GO:0002548,GO:0006887,GO:0071356,GO:0005615,GO:0071347,GO:0061844,GO:0005576,GO:0070374,GO:0045663,GO:0004672,GO:0007186,GO:0006935,GO:0005125,GO:0008009,GO:0006955,GO:0006954,GO:0016004,GO:0048245,GO:0048020,GO:0007267	chemokine (C-C motif) ligand 8	Up
ENSMUSG00000038738	164.222	1.33626	3.48e-07	0.0001102	Shank1	GO:0060013,GO:0030534,GO:0030054,GO:0046959,GO:0043197,GO:0045202,GO:0098685,GO:0031877,GO:0050885,GO:0060076,GO:0044877,GO:0097110,GO:0045211,GO:0035418,GO:0060997,GO:0032232,GO:0043005,GO:0005886,GO:0017124,GO:0008022,GO:0042802,GO:0060999,GO:0098978,GO:0014069,GO:0005515,GO:0035255,GO:0016020,GO:0030160,GO:0007399,GO:0099173,GO:0042048,GO:0005737,GO:0030425,GO:0071625,GO:0030154,GO:2000463,GO:…	SH3 and multiple ankyrin repeat domains 1	Up
ENSMUSG00000035181	517.932	0.674084	3.64e-07	0.0001102	Heatr5a	GO:0008104,GO:0006897,GO:0003674,GO:0030139,GO:0042147	HEAT repeat containing 5A	Non
ENSMUSG00000078671	697.122	0.456474	3.69e-07	0.0001102	Chd2	GO:0000978,GO:0003682,GO:0007517,GO:0006325,GO:0000166,GO:0042393,GO:0005524,GO:0060218,GO:0003678,GO:0016887,GO:0005515,GO:0006974,GO:0003677,GO:0000785,GO:0006338,GO:0006357,GO:0034728,GO:0005634,GO:0004386,GO:0010467,GO:0016787,GO:0140658	chromodomain helicase DNA binding protein 2	Non
ENSMUSG00000039879	510.192	0.405778	3.67e-07	0.0001102	Heca	GO:0045930,GO:0005737,GO:0003674,GO:0005634	hdc homolog, cell cycle regulator	Non
ENSMUSG00000040809	104.65	4.91258	4.18e-07	0.000122326	Chil3	GO:0031410,GO:0005783,GO:0002532,GO:0004568,GO:0032722,GO:0004563,GO:0019900,GO:0006032,GO:0005615,GO:0016798,GO:0030246,GO:0005576,GO:0005737,GO:0102148,GO:0008061,GO:0008152,GO:0000272,GO:0005634,GO:0016787,GO:0005975,GO:0006954	chitinase-like 3	Up
ENSMUSG00000074151	73.097	2.66096	4.3e-07	0.000123546	Nlrc5	GO:0060339,GO:0000978,GO:0000166,GO:0045345,GO:0005634,GO:0032088,GO:0005524,GO:0005813,GO:0060340,GO:0045087,GO:0035556,GO:0060335,GO:0005737,GO:0005829,GO:0009617,GO:0002376,GO:0043549,GO:0045944	NLR family, CARD domain containing 5	Up
ENSMUSG00000055013	681.807	0.682455	4.62e-07	0.000130479	Agap1	GO:0005096,GO:0000166,GO:0005634,GO:0046872,GO:0003924,GO:0005543,GO:0005525,GO:0005737,GO:0005829,GO:0015031	ArfGAP with GTPase domain, ankyrin repeat and PH domain 1	Non
ENSMUSG00000073555	47.3029	2.14808	5.06e-07	0.000139533	Gm4951	GO:0003924,GO:0035458,GO:0006952,GO:0005789	predicted gene 4951	Up
ENSMUSG00000018500	707.963	-0.485636	5.12e-07	0.000139533	Adora2b	GO:0042311,GO:0001973,GO:0033605,GO:0005887,GO:0045202,GO:0098685,GO:0016021,GO:0010753,GO:0008285,GO:0032966,GO:0060087,GO:0007165,GO:0010595,GO:0008284,GO:0009986,GO:0098978,GO:0005886,GO:0032722,GO:0004930,GO:0031668,GO:0031284,GO:0016020,GO:0043306,GO:0007186,GO:2000300,GO:0007189,GO:0043950,GO:0010701,GO:0010893,GO:0001938,GO:0002882,GO:1990776,GO:0032755,GO:0010906,GO:0010575,GO:0001609	adenosine A2b receptor	Non
ENSMUSG00000030102	544.315	0.720178	5.67e-07	0.000152069	Itpr1	GO:0000902,GO:0048471,GO:0051209,GO:0031410,GO:0045121,GO:0006816,GO:0005216,GO:0005783,GO:0045202,GO:0071320,GO:0098685,GO:0098695,GO:0007204,GO:0016021,GO:0044877,GO:0016529,GO:0010976,GO:0005635,GO:0070059,GO:0019903,GO:0005886,GO:0042802,GO:0008022,GO:0070679,GO:0051928,GO:0005515,GO:0014069,GO:0097421,GO:0019904,GO:0005220,GO:0043025,GO:0006811,GO:0097060,GO:0016020,GO:0055085,GO:0005955,GO:…	inositol 1,4,5-trisphosphate receptor 1	Non
ENSMUSG00000034958	20.1383	1.68575	5.93e-07	0.000156442	Atcay	GO:0048311,GO:0048471,GO:0007399,GO:0030054,GO:2000212,GO:0006915,GO:0043005,GO:0005737,GO:0030425,GO:0032880,GO:0045202,GO:0005739,GO:0030424,GO:0019894,GO:0031175,GO:0042995,GO:0044306,GO:0031966	ataxia, cerebellar, Cayman type	Up
ENSMUSG00000052889	259.453	0.96227	6.83e-07	0.000177128	Prkcb	GO:0043123,GO:0006874,GO:0071322,GO:0003682,GO:0006816,GO:0005246,GO:0006325,GO:0005829,GO:0040008,GO:0099171,GO:0002376,GO:0005654,GO:0051092,GO:0000166,GO:0099523,GO:0042393,GO:0005524,GO:0005813,GO:0008091,GO:0046627,GO:0004674,GO:0004698,GO:0005886,GO:0010829,GO:0030949,GO:0005515,GO:0042113,GO:0016301,GO:0035408,GO:0016020,GO:0004697,GO:0002250,GO:0006915,GO:0008270,GO:0010827,GO:0005737,GO:…	protein kinase C, beta	Non
ENSMUSG00000042745	452.082	-0.490455	8.41e-07	0.000214686	Id1	GO:0010628,GO:0047485,GO:0043408,GO:0070628,GO:0043621,GO:0045668,GO:0032922,GO:0050774,GO:0043433,GO:0140416,GO:0005654,GO:0032233,GO:0030509,GO:0000122,GO:0032091,GO:0010629,GO:0046983,GO:0005794,GO:0005813,GO:0045602,GO:0042802,GO:0008022,GO:0045765,GO:0005515,GO:0031648,GO:0050679,GO:0060426,GO:0007275,GO:0005737,GO:0030154,GO:0001886,GO:0007507,GO:0120163,GO:1901342,GO:0043066,GO:0045892,GO:…	inhibitor of DNA binding 1, HLH protein	Non
ENSMUSG00000023175	10042.3	-0.397694	8.93e-07	0.000224181	Bsg	GO:1904466,GO:0045121,GO:0001750,GO:0005887,GO:0007156,GO:0038023,GO:0005783,GO:0001618,GO:0016021,GO:0030593,GO:0042383,GO:0005768,GO:0010595,GO:0005886,GO:0005739,GO:0005515,GO:0001525,GO:0007155,GO:0002080,GO:0016020,GO:0003407,GO:0007411,GO:0030246,GO:0030424,GO:0030154,GO:0042995,GO:0098632,GO:0001917,GO:0070593,GO:0072659,GO:0007283,GO:0061154,GO:0043231,GO:0005537,GO:0046598,GO:0032755,GO:…	basigin	Non
ENSMUSG00000044528	320.495	-0.596058	9.33e-07	0.000230611	Tram1l1	GO:0030176,GO:0016020,GO:0006616,GO:0003674,GO:0005783,GO:0015031,GO:0016021,GO:0045048	translocation associated membrane protein 1-like 1	Non
ENSMUSG00000031004	48.8308	2.85622	1.06e-06	0.000257385	Mki67	GO:0007049,GO:0007088,GO:0016604,GO:0000775,GO:0005654,GO:0000166,GO:0005524,GO:0008022,GO:0072574,GO:0003677,GO:0005694,GO:1902275,GO:0005737,GO:0008283,GO:1990705,GO:0005730,GO:0051321,GO:0000793,GO:0005634,GO:0051983	antigen identified by monoclonal antibody Ki 67	Up
ENSMUSG00000104713	48.4603	0.984048	1.11e-06	0.000267204	Gbp6	GO:0020005,GO:0042832,GO:0035458,GO:0031410,GO:0003924,GO:0005525,GO:0050830,GO:0009617,GO:0071222,GO:0071346,GO:0044406	guanylate binding protein 6	Non
ENSMUSG00000082292	31.9006	2.56333	1.15e-06	0.000272272	Gm12250			Up
ENSMUSG00000040950	26.2483	1.48627	1.18e-06	0.000274056	Mgl2	GO:0030246,GO:0044419,GO:0009897	macrophage galactose N-acetyl-galactosamine specific lectin 2	Up
ENSMUSG00000025877	108.686	3.03362	1.2e-06	0.000274934	Hk3	GO:0003824,GO:0042562,GO:0005829,GO:0004340,GO:0019899,GO:0004396,GO:0000166,GO:0006096,GO:0019158,GO:0005524,GO:0005739,GO:0001678,GO:0016301,GO:0005536,GO:0032991,GO:0016773,GO:0008865,GO:0016740,GO:0008152,GO:0051156,GO:0006002,GO:0016310,GO:0005975,GO:1901299	hexokinase 3	Up
ENSMUSG00000004814	19.0186	3.23107	1.31e-06	0.000280007	Ccl24	GO:0050729,GO:0048018,GO:0008360,GO:0048247,GO:0071346,GO:0030593,GO:2000418,GO:0043547,GO:0070098,GO:0031728,GO:0007010,GO:0002548,GO:0030838,GO:0071356,GO:0005615,GO:0071347,GO:0005576,GO:0070374,GO:0007186,GO:0006935,GO:0005125,GO:0030335,GO:0008009,GO:0006955,GO:0001938,GO:0006954,GO:0045766,GO:0048245,GO:0048020	chemokine (C-C motif) ligand 24	Up
ENSMUSG00000003421	670.145	-0.564949	1.27e-06	0.000280007	Nosip	GO:0005634,GO:0061630,GO:0043086,GO:0005737,GO:0051001,GO:0016740,GO:0005654,GO:0007275	nitric oxide synthase interacting protein	Non
ENSMUSG00000018474	1288.4	0.502677	1.31e-06	0.000280007	Chd3	GO:0003682,GO:0016581,GO:0007051,GO:0034451,GO:0006333,GO:0005654,GO:0007098,GO:0000122,GO:0042393,GO:0005813,GO:0016575,GO:0003678,GO:0016887,GO:0005515,GO:0000976,GO:0003677,GO:0005737,GO:0016605,GO:0000785,GO:0005730,GO:0006338,GO:0005634,GO:0140658	chromodomain helicase DNA binding protein 3	Non
ENSMUSG00000031529	1068.68	0.415776	1.26e-06	0.000280007	Tnks	GO:0007049,GO:0051028,GO:1904355,GO:0070212,GO:0003950,GO:1904357,GO:0051973,GO:0005829,GO:0005856,GO:0016604,GO:0005654,GO:1990404,GO:0097431,GO:0042393,GO:0005794,GO:0051225,GO:0051301,GO:0090263,GO:0070213,GO:0015031,GO:0018107,GO:0016020,GO:0016055,GO:0005694,GO:0031965,GO:0005643,GO:0008270,GO:0005737,GO:0006471,GO:0018105,GO:0016740,GO:0032212,GO:0070198,GO:0005634,GO:1904743,GO:0046872,GO:…	tankyrase, TRF1-interacting ankyrin-related ADP-ribose polymerase	Non
ENSMUSG00000026482	1298	0.378897	1.28e-06	0.000280007	Rgl1	GO:0007165,GO:0005886,GO:0043547,GO:0007265,GO:0007264,GO:0005085	ral guanine nucleotide dissociation stimulator,-like 1	Non
ENSMUSG00000038059	1119.53	-0.516431	1.36e-06	0.000283532	Smim3	GO:0016020,GO:0042802,GO:0005575,GO:0008150,GO:0016021	small integral membrane protein 3	Non
ENSMUSG00000026424	45000.8	-0.400817	1.36e-06	0.000283532	Gpr37l1	GO:0021940,GO:0007193,GO:0003085,GO:0016021,GO:0048712,GO:0007165,GO:0005886,GO:0004930,GO:0005515,GO:1903206,GO:0043410,GO:0016020,GO:0042277,GO:0008528,GO:0007186,GO:0042995,GO:0043235,GO:0045879,GO:0045665	G protein-coupled receptor 37-like 1	Non
ENSMUSG00000040209	310.558	0.647967	1.38e-06	0.000283696	Zfp704	GO:1990837,GO:0000978,GO:0006357,GO:0003677,GO:0005634,GO:0046872,GO:0003700,GO:0000987	zinc finger protein 704	Non
ENSMUSG00000079363	65.058	1.72811	1.42e-06	0.000287041	Gbp4	GO:0050688,GO:0042832,GO:0000122,GO:0031410,GO:0003924,GO:0001933,GO:0005525,GO:0050830,GO:0071346,GO:0005515,GO:0032687,GO:0031397,GO:0042308	guanylate binding protein 4	Up
ENSMUSG00000024501	206.959	0.689685	1.51e-06	0.000298767	Dpysl3	GO:0016810,GO:0010977,GO:0031941,GO:0030336,GO:0004157,GO:0005829,GO:0051491,GO:0051764,GO:0010976,GO:0030426,GO:0051017,GO:0017124,GO:0042802,GO:0030334,GO:0005515,GO:0030027,GO:0006208,GO:0005615,GO:0007399,GO:0035374,GO:0005737,GO:0044297,GO:0010975,GO:0042995,GO:0070382,GO:0016787,GO:0051219,GO:0031005,GO:0048678	dihydropyrimidinase-like 3	Non
ENSMUSG00000007721	706.665	-0.561867	1.51e-06	0.000298767	Ccdc124	GO:0007049,GO:0005634,GO:0006366,GO:0051301,GO:0005737,GO:0005829,GO:0005856,GO:0005886,GO:0003713	coiled-coil domain containing 124	Non
ENSMUSG00000022641	411.064	0.514528	1.54e-06	0.000300297	Bbx	GO:1990837,GO:0000977,GO:0006357,GO:0003677,GO:0005634,GO:0000981,GO:0005829,GO:0060348,GO:0005654	bobby sox HMG box containing	Non
ENSMUSG00000095098	1138.04	-0.642786	1.62e-06	0.000312373	Ccdc85b	GO:0070097,GO:0045892,GO:0005634,GO:0005813,GO:0030054,GO:0005737,GO:0005856,GO:0040008,GO:0005912,GO:0005515,GO:0045599,GO:0030154,GO:0030308	coiled-coil domain containing 85B	Non
ENSMUSG00000016346	23.7942	2.03387	1.72e-06	0.000324056	Kcnq2	GO:0047485,GO:0005251,GO:0005216,GO:0005887,GO:0005249,GO:0008076,GO:0016021,GO:0019226,GO:0033268,GO:0009986,GO:0005886,GO:0005515,GO:0006813,GO:0005267,GO:0030506,GO:0005516,GO:0006811,GO:0043194,GO:0016020,GO:0055085,GO:0032991,GO:0005244,GO:0071805,GO:0034765,GO:0060081	potassium voltage-gated channel, subfamily Q, member 2	Up
ENSMUSG00000004508	407.927	0.775969	1.72e-06	0.000324056	Gab2	GO:0005068,GO:0016020,GO:0007229,GO:0032991,GO:0005547,GO:0035556,GO:0019903,GO:0048015,GO:0005829,GO:0005737,GO:0005886,GO:0030316,GO:0043306,GO:0005515,GO:0010634,GO:0016477,GO:0019904,GO:0043325	growth factor receptor bound protein 2-associated protein 2	Non
ENSMUSG00000019951	429.188	0.512527	1.85e-06	0.000343415	Uhrf1bp1l	GO:0062069,GO:0005768,GO:0042803,GO:0005769,GO:0005737,GO:0005829,GO:0008150	UHRF1 (ICBP90) binding protein 1-like	Non
ENSMUSG00000041355	767.516	-0.6302	1.88e-06	0.000346395	Ssr2	GO:0016020,GO:0003674,GO:0005783,GO:0016021,GO:0001701	signal sequence receptor, beta	Non
ENSMUSG00000001280	859.191	0.335738	1.91e-06	0.000347985	Sp1	GO:0010628,GO:0000977,GO:0000978,GO:0042803,GO:0001829,GO:0001503,GO:0000791,GO:0043425,GO:0060216,GO:0043565,GO:0032869,GO:0042789,GO:0030324,GO:0005654,GO:1904828,GO:0060136,GO:0001221,GO:0048596,GO:0042802,GO:0008022,GO:0042826,GO:0032993,GO:0043536,GO:0001228,GO:0005515,GO:1902004,GO:0001701,GO:0061629,GO:0000976,GO:1990837,GO:0001889,GO:0003677,GO:0000981,GO:1905564,GO:0005737,GO:0000785,GO:…	trans-acting transcription factor 1	Non
ENSMUSG00000026796	788.793	0.709269	1.94e-06	0.000349095	Niban2	GO:0008285,GO:0045892,GO:0016020,GO:0043066,GO:0005634,GO:0045893,GO:2000679,GO:0030054,GO:2000279,GO:0005737,GO:0005829,GO:0005886,GO:0003713,GO:0005912,GO:0032274,GO:0005654	niban apoptosis regulator 2	Non
ENSMUSG00000048038	25.0355	1.9327	1.99e-06	0.000353235	Ccdc187	GO:0005813,GO:0003674,GO:0008017,GO:0008150,GO:0034453	coiled-coil domain containing 187	Up
ENSMUSG00000048731	58.7911	-1.44568	2.11e-06	0.000370625	Ggnbp1	GO:0016020,GO:0005794,GO:0000266,GO:0007283,GO:0005758,GO:0005737,GO:0005886,GO:0005739,GO:0005515,GO:0030154,GO:0007275	gametogenetin binding protein 1	Down
ENSMUSG00000036114	360.315	-0.6646	2.19e-06	0.000378045	Rpp25l	GO:0000172,GO:0005634,GO:0001682,GO:0003723,GO:0003676	ribonuclease P/MRP 25 subunit-like	Non
ENSMUSG00000045962	5223.42	0.554784	2.2e-06	0.000378045	Wnk1	GO:0019902,GO:0097022,GO:1904062,GO:0002028,GO:0005829,GO:0090188,GO:0034260,GO:1990869,GO:0003084,GO:0033673,GO:0000166,GO:0030291,GO:0050852,GO:0005524,GO:0006468,GO:0007165,GO:0019870,GO:0090263,GO:0004674,GO:0034115,GO:0018107,GO:0005515,GO:0000287,GO:0016301,GO:0006811,GO:0016020,GO:0038116,GO:1903288,GO:0035556,GO:0005737,GO:0019869,GO:0004672,GO:0018105,GO:0016740,GO:0033633,GO:0046777,GO:…	WNK lysine deficient protein kinase 1	Non
ENSMUSG00000036594	363.757	1.3196	2.26e-06	0.000384611	H2-Aa	GO:0005764,GO:0002503,GO:0019882,GO:0002376,GO:0016021,GO:0044877,GO:0042130,GO:0034341,GO:0045582,GO:0048002,GO:0005886,GO:0005515,GO:0002504,GO:0016020,GO:0019886,GO:0002250,GO:0042613,GO:0042605,GO:0006955,GO:0023026,GO:0050870,GO:0002381,GO:0009897	histocompatibility 2, class II antigen A, alpha	Up
ENSMUSG00000025422	314.47	1.23359	2.41e-06	0.000404952	Agap2	GO:0035014,GO:0005096,GO:0003924,GO:0005525,GO:0005829,GO:0033601,GO:0014068,GO:0045860,GO:0005654,GO:0019901,GO:0000166,GO:0005768,GO:2001240,GO:0005524,GO:0060749,GO:0090543,GO:0005515,GO:0042177,GO:0046427,GO:0016197,GO:0005737,GO:0043066,GO:0005634,GO:0030295,GO:0046872,GO:0043524,GO:0030036,GO:0045944	ArfGAP with GTPase domain, ankyrin repeat and PH domain 2	Up
ENSMUSG00000025743	5205.46	0.537839	2.62e-06	0.000431776	Sdc3	GO:0016020,GO:0005796,GO:0032991,GO:0009986,GO:0043005,GO:0005886,GO:0042802,GO:0007155,GO:0030334,GO:0030424,GO:0005515,GO:0016477,GO:0016021,GO:0044393	syndecan 3	Non
ENSMUSG00000022365	2461.46	-0.342314	2.61e-06	0.000431776	Derl1	GO:0005770,GO:0005769,GO:0030970,GO:0042288,GO:0005783,GO:0034620,GO:0016021,GO:0032092,GO:0044877,GO:0000839,GO:0006986,GO:0031625,GO:0002020,GO:0031398,GO:0036503,GO:0005047,GO:0015031,GO:0042802,GO:0036502,GO:0005515,GO:0031648,GO:0044322,GO:0030176,GO:0016020,GO:0071712,GO:0030968,GO:0036513,GO:0051787,GO:1990381,GO:0030433,GO:0051117,GO:0043161	Der1-like domain family, member 1	Non
ENSMUSG00000040813	1481.71	-0.486906	2.76e-06	0.000449501	Tex264	GO:0006281,GO:0031410,GO:0016020,GO:0005634,GO:0005789,GO:0005694,GO:0006914,GO:0038023,GO:0005783,GO:0005737,GO:0005829,GO:0005657,GO:0106300,GO:0061709,GO:0016021,GO:0006974,GO:0000421	testis expressed gene 264	Non
ENSMUSG00000041481	13.7423	4.63474	2.81e-06	0.000449862	Serpina3g	GO:0005615,GO:0005634,GO:0004869,GO:0006915,GO:0002250,GO:0005737,GO:0043434,GO:0034097,GO:0030414,GO:0002376,GO:0010466,GO:0004867,GO:0010951	serine (or cysteine) peptidase inhibitor, clade A, member 3G	Up
ENSMUSG00000020275	50.0839	1.91396	2.82e-06	0.000449862	Rel	GO:0038061,GO:0000978,GO:0007249,GO:0032688,GO:0001816,GO:0010629,GO:0033554,GO:0032735,GO:0001228,GO:0005515,GO:0003677,GO:0000981,GO:0045087,GO:0005737,GO:0034097,GO:0006355,GO:0006357,GO:0045893,GO:0005634,GO:0006954,GO:0003700,GO:0045944	reticuloendotheliosis oncogene	Up
ENSMUSG00000033578	472.325	-0.508933	3e-06	0.000473931	Tmem35a	GO:0031410,GO:0030548,GO:0016020,GO:0005777,GO:0005783,GO:0051131,GO:0005515,GO:2000010,GO:0016021	transmembrane protein 35A	Non
ENSMUSG00000032599	688.818	-0.352665	3.03e-06	0.000473931	Ip6k2	GO:0006817,GO:0030054,GO:1905396,GO:0006629,GO:0005654,GO:0000166,GO:0005524,GO:0046854,GO:0032958,GO:0030308,GO:0016301,GO:0043647,GO:0001650,GO:0005737,GO:0097243,GO:0016740,GO:0000832,GO:0005634,GO:0043065,GO:0016310,GO:0000828	inositol hexaphosphate kinase 2	Non
ENSMUSG00000022131	402.402	-0.442339	3.18e-06	0.000493374	Gpr180	GO:0019236,GO:0016020,GO:0003674,GO:0008150,GO:0007186,GO:0016021	G protein-coupled receptor 180	Non
ENSMUSG00000051498	57.7907	1.01676	3.38e-06	0.000519028	Tlr6	GO:0010628,GO:0005102,GO:0043123,GO:0031410,GO:0045121,GO:0002755,GO:0038023,GO:0005887,GO:0050729,GO:0001817,GO:0002376,GO:0016021,GO:0038124,GO:0051092,GO:0005794,GO:0001775,GO:0007165,GO:0032717,GO:0043032,GO:0032720,GO:0005886,GO:0032735,GO:0042802,GO:0004888,GO:0005515,GO:1900227,GO:0045429,GO:0071221,GO:0016020,GO:1903223,GO:1903428,GO:0035355,GO:0042498,GO:0045087,GO:0050135,GO:0035663,GO:…	toll-like receptor 6	Up
ENSMUSG00000022217	348.744	-0.812365	3.44e-06	0.000523137	Emc9	GO:0072546,GO:0016020,GO:0032977,GO:0071816,GO:0005783,GO:0005737,GO:0045050	ER membrane protein complex subunit 9	Non
ENSMUSG00000050994	24.5111	1.59036	3.56e-06	0.000531959	Adgb	GO:0020037,GO:0004198,GO:0019825,GO:0006508	androglobin	Up
ENSMUSG00000002635	186.244	-0.544011	3.55e-06	0.000531959	Pdcd2l	GO:0005737,GO:0003674,GO:0007049,GO:0008150	programmed cell death 2-like	Non
ENSMUSG00000020029	1605.03	0.327372	3.64e-06	0.000537628	Nudt4	GO:0000298,GO:0034432,GO:0005634,GO:0046872,GO:0016787,GO:0008486,GO:0005737,GO:0005829,GO:0034431,GO:0071543,GO:0030515,GO:1901909,GO:0052842,GO:0052840,GO:1901911,GO:0003723,GO:0050072,GO:1901907	nudix (nucleoside diphosphate linked moiety X)-type motif 4	Non
ENSMUSG00000089774	284.21	0.563403	3.71e-06	0.000544131	Slc5a3	GO:0048471,GO:1905477,GO:0008076,GO:0007422,GO:0016021,GO:0015798,GO:0043576,GO:0005886,GO:0006814,GO:0022857,GO:0005515,GO:0006811,GO:0005412,GO:0016020,GO:0032409,GO:0043085,GO:0055085,GO:1903428,GO:0015293,GO:0015459,GO:0006020,GO:0044325	solute carrier family 5 (inositol transporters), member 3	Non
ENSMUSG00000029298	123.381	1.81761	4.09e-06	0.000594284	Gbp9	GO:0020005,GO:0042832,GO:0031410,GO:0003924,GO:0005525,GO:0050830,GO:0071346,GO:0044406	guanylate-binding protein 9	Up
ENSMUSG00000031723	194.393	-0.880519	4.65e-06	0.000669311	Txnl4b	GO:0046540,GO:0006397,GO:0007049,GO:0005634,GO:0008380,GO:0003674,GO:0008284,GO:0000398,GO:0005681,GO:0005829,GO:0005682,GO:0005654	thioredoxin-like 4B	Non
ENSMUSG00000016496	152.048	1.64405	4.99e-06	0.0006872	Cd274	GO:0032693,GO:0070062,GO:0071222,GO:0002376,GO:0032689,GO:0016021,GO:0005654,GO:0042130,GO:0032733,GO:0015629,GO:0005768,GO:0007165,GO:0009986,GO:0005886,GO:2001186,GO:0005515,GO:0046007,GO:0016020,GO:0031901,GO:0055038,GO:0002250,GO:0031295,GO:0002845,GO:0007166,GO:0034097,GO:0030335,GO:1903556,GO:0006955,GO:0042102,GO:1901998,GO:2000562,GO:1905404,GO:0009897	CD274 antigen	Up
ENSMUSG00000022262	52.2917	1.22697	4.95e-06	0.0006872	Dnah5	GO:0008569,GO:0003341,GO:0036158,GO:0005858,GO:0030317,GO:0005856,GO:0007018,GO:0097729,GO:0005930,GO:0000166,GO:0003351,GO:0005874,GO:0021670,GO:0005524,GO:0007368,GO:0005515,GO:0045505,GO:0030286,GO:0003777,GO:0036157,GO:0031514,GO:0005737,GO:0005929,GO:0042995,GO:0007507,GO:0051649,GO:0060271,GO:0051959	dynein, axonemal, heavy chain 5	Up
ENSMUSG00000031609	299.803	-0.648544	4.9e-06	0.0006872	Sap30	GO:0016580,GO:0000122,GO:0003677,GO:0005634,GO:0000118,GO:0046872,GO:0052472,GO:0003714,GO:0035914,GO:0003712,GO:0005515,GO:0005654,GO:0006355	sin3 associated polypeptide	Non
ENSMUSG00000033713	788.038	0.520744	5e-06	0.0006872	Foxn3	GO:0045892,GO:0007049,GO:0003677,GO:0005634,GO:0097094,GO:0003700,GO:0008022,GO:0043565,GO:0000987,GO:0006355,GO:0007095	forkhead box N3	Non
ENSMUSG00000051483	793.928	-0.461585	4.95e-06	0.0006872	Cbr1	GO:0047021,GO:0042373,GO:0016655,GO:0004090,GO:0006805,GO:0006629,GO:2000379,GO:0016491,GO:0032570,GO:0005902,GO:0005886,GO:0006706,GO:0050221,GO:1905344,GO:0032355,GO:0005737,GO:0042376,GO:0005634,GO:0035003,GO:0043231,GO:0047020	carbonyl reductase 1	Non
ENSMUSG00000004610	177.979	-1.07835	5.12e-06	0.000698826	Etfb	GO:0009063,GO:0000166,GO:0022904,GO:0033539,GO:0005739,GO:0009055,GO:0017133,GO:0005759,GO:0045251	electron transferring flavoprotein, beta polypeptide	Down
ENSMUSG00000024014	158.267	2.29967	5.18e-06	0.000700064	Pim1	GO:0007049,GO:0022898,GO:0005829,GO:0071902,GO:0030145,GO:0043433,GO:0008134,GO:0000166,GO:0005524,GO:0090336,GO:1902033,GO:0004674,GO:0045737,GO:0005886,GO:0070561,GO:0005515,GO:0016301,GO:0050821,GO:1990748,GO:0016020,GO:0060045,GO:0006915,GO:0005737,GO:0043539,GO:0004672,GO:0016740,GO:0005730,GO:0046777,GO:0043066,GO:0045893,GO:0005634,GO:0046872,GO:0016310,GO:1905062,GO:0043024,GO:0006468	proviral integration site 1	Up
ENSMUSG00000029502	580.853	0.406811	5.33e-06	0.000715235	Golga3	GO:0005654,GO:0016020,GO:0005794,GO:0005793,GO:0007283,GO:0005737,GO:0005829,GO:0005515,GO:0000139,GO:0030154,GO:0005730,GO:0090498,GO:0007275	golgi autoantigen, golgin subfamily a, 3	Non
ENSMUSG00000031443	23.4461	6.19491	5.47e-06	0.000726862	F7	GO:0005102,GO:1905217,GO:0008236,GO:1905370,GO:0004252,GO:0008233,GO:0002690,GO:0031667,GO:0050927,GO:0010641,GO:1905286,GO:0031982,GO:0070723,GO:0005615,GO:0016020,GO:0030194,GO:0032991,GO:0004175,GO:0005576,GO:0006508,GO:0051897,GO:0016787,GO:0061476,GO:0007596,GO:0005509,GO:0016485,GO:0007599	coagulation factor VII	Up
ENSMUSG00000019820	1252.2	0.568202	5.53e-06	0.000728603	Utrn	GO:0003779,GO:0016010,GO:0030054,GO:0030175,GO:0045202,GO:0005829,GO:0051015,GO:0001954,GO:0007528,GO:0005654,GO:0042383,GO:0030426,GO:0005886,GO:0005515,GO:0005178,GO:0017166,GO:0030864,GO:0032991,GO:0070938,GO:0005737,GO:0042995,GO:0007527,GO:0031594,GO:0031527,GO:0030036,GO:0019901	utrophin	Non
ENSMUSG00000058624	56.8617	1.93517	5.6e-06	0.00073253	Gda	GO:0008892,GO:0006147,GO:0031116,GO:0016810,GO:0019239,GO:0000255,GO:0046038,GO:0046872,GO:0016787,GO:0046055,GO:0008270,GO:0005829,GO:0006161,GO:0005515,GO:0046098	guanine deaminase	Up
ENSMUSG00000039835	2135.43	0.532799	5.71e-06	0.000739986	Nhsl1	GO:0003674,GO:0030154	NHS-like 1	Non
ENSMUSG00000039899	190.951	1.93542	5.89e-06	0.000756932	Fgl2	GO:0002605,GO:0005615,GO:0062023,GO:0005102,GO:0002291,GO:0005576,GO:0019835,GO:0002617,GO:0002381,GO:0043381,GO:0050687,GO:0008233	fibrinogen-like protein 2	Up
ENSMUSG00000085772	23.6386	-1.38223	6.25e-06	0.000796906	D630024D03Rik	GO:0003674,GO:0005575,GO:0008150	RIKEN cDNA D630024D03 gene	Down
ENSMUSG00000007872	2000.62	-0.379249	6.31e-06	0.00079892	Id3	GO:0010628,GO:0043425,GO:0042476,GO:0007517,GO:1901707,GO:0045668,GO:0032922,GO:0140416,GO:0043433,GO:0000122,GO:0001656,GO:0010629,GO:0046983,GO:0005515,GO:0007417,GO:0006275,GO:0019904,GO:0007275,GO:0030855,GO:0005737,GO:0072750,GO:0030154,GO:0007507,GO:0051726,GO:0045892,GO:0005634,GO:0045662,GO:0043065,GO:0030903,GO:0140110,GO:0048511,GO:0007623	inhibitor of DNA binding 3	Non
ENSMUSG00000021028	223.468	-0.720002	6.58e-06	0.000825835	Mbip	GO:0010628,GO:0031063,GO:0005829,GO:0005654,GO:0140672,GO:0043966,GO:0042802,GO:0005515,GO:0044154,GO:0005737,GO:0090043,GO:0005730,GO:0006355,GO:0051726,GO:0045995,GO:0006357,GO:0005634,GO:0051302,GO:0004860,GO:0046330	MAP3K12 binding inhibitory protein 1	Non
ENSMUSG00000036377	167.382	0.719715	6.68e-06	0.000831561	Cracd	GO:0010669,GO:0003674,GO:2000813,GO:0005575,GO:0030838,GO:0030277	capping protein inhibiting regulator of actin	Non
ENSMUSG00000041323	90.5032	0.999413	6.82e-06	0.00084344	Ak7	GO:0035082,GO:0030030,GO:0000166,GO:0003351,GO:0005524,GO:0004017,GO:0004127,GO:0009142,GO:0007420,GO:0016301,GO:0006139,GO:0031514,GO:0005737,GO:0004550,GO:0005929,GO:0016740,GO:0042995,GO:0002437,GO:0019205,GO:0006165,GO:0016310,GO:0007283	adenylate kinase 7	Non
ENSMUSG00000107470	238.851	-1.74681	7.14e-06	0.000875174	Gm3375		proteasome subunit beta type 5 precursor (proteasome epsilon chain) (Macropain epsilon chain) (multicatalytic endopeptidase complex epsilon chain) (proteasome subunit X) (proteasome chain 6)	Down
ENSMUSG00000027514	41.4781	2.8268	7.45e-06	0.000906101	Zbp1	GO:0003692,GO:0050729,GO:0005829,GO:0070269,GO:0002376,GO:0003723,GO:0060340,GO:0042802,GO:0005515,GO:0003677,GO:2000659,GO:0045087,GO:0006915,GO:0050832,GO:0050727,GO:0051607,GO:0005737,GO:0060545,GO:0003725,GO:0016032,GO:0005634,GO:0002218,GO:0043065,GO:0012501	Z-DNA binding protein 1	Up
ENSMUSG00000006736	1275.14	-0.338412	7.56e-06	0.000913153	Tspan31	GO:0003674,GO:0016021,GO:0016020,GO:0005887	tetraspanin 31	Non
ENSMUSG00000039997	25.7004	2.53781	7.83e-06	0.000929595	Ifi203	GO:0035458,GO:0003690,GO:0005634,GO:0002218	interferon activated gene 203	Up
ENSMUSG00000028931	153.682	1.09598	7.87e-06	0.000929595	Kcnab2	GO:1901379,GO:0004033,GO:0030054,GO:0044224,GO:0005249,GO:0045202,GO:0005829,GO:0005856,GO:0008076,GO:0016021,GO:0044877,GO:2000008,GO:0016491,GO:0005874,GO:0043679,GO:0043005,GO:0005886,GO:0005515,GO:0014069,GO:0006813,GO:0031234,GO:0070995,GO:0006811,GO:0043194,GO:0016020,GO:0005244,GO:0005737,GO:0002244,GO:0030424,GO:0047834,GO:0034765,GO:0042995,GO:0015459,GO:0050905,GO:0098900,GO:1990031,GO:…	potassium voltage-gated channel, shaker-related subfamily, beta member 2	Up
ENSMUSG00000037217	97.6553	1.05198	7.85e-06	0.000929595	Syn1	GO:0000795,GO:0008021,GO:0007269,GO:0048786,GO:0048306,GO:0045202,GO:0005829,GO:0005856,GO:0050808,GO:0098685,GO:0043209,GO:0042802,GO:0030672,GO:0005515,GO:0014069,GO:0099504,GO:0097091,GO:0044297,GO:0030425,GO:0030424,GO:0043229,GO:0098793,GO:0060203,GO:0098693,GO:0098993,GO:0048172,GO:0019901	synapsin I	Up
ENSMUSG00000028238	50.4173	4.40462	8e-06	0.000938011	Atp6v0d2	GO:0033181,GO:0006811,GO:0016020,GO:0005768,GO:0005769,GO:0007034,GO:0015078,GO:0016324,GO:0007035,GO:1902600,GO:0033179,GO:0016471	ATPase, H+ transporting, lysosomal V0 subunit D2	Up
ENSMUSG00000060044	16.6274	3.89557	8.25e-06	0.000947817	Tmem26	GO:0016020,GO:0003674,GO:0008150,GO:0005575,GO:0016021	transmembrane protein 26	Up
ENSMUSG00000018362	509.169	-0.682866	8.33e-06	0.000947817	Kpna2	GO:0046015,GO:0005634,GO:0075506,GO:0010494,GO:0099527,GO:0098892,GO:0005515,GO:0098978,GO:0005829,GO:0061608,GO:0006606,GO:0008139,GO:0042826,GO:1903902,GO:0042564,GO:0006607,GO:0005654,GO:0140297	karyopherin (importin) alpha 2	Non
ENSMUSG00000026857	311.866	-0.521143	8.32e-06	0.000947817	Ntmt1	GO:0018011,GO:0071885,GO:0008168,GO:0035568,GO:0005829,GO:0007051,GO:0005654,GO:0007059,GO:0008276,GO:0016571,GO:0042054,GO:0035572,GO:0035570,GO:0032259,GO:0005737,GO:0018016,GO:0016740,GO:0018013,GO:0005634,GO:0035573,GO:0018012,GO:0006480	N-terminal Xaa-Pro-Lys N-methyltransferase 1	Non
ENSMUSG00000010110	684.06	-0.353978	8.31e-06	0.000947817	Stx5a	GO:0006888,GO:0047485,GO:0005783,GO:1903358,GO:0000149,GO:0006906,GO:0016021,GO:0016192,GO:0005794,GO:0005484,GO:0031982,GO:0034498,GO:0042147,GO:0012505,GO:0031201,GO:0048280,GO:0016020,GO:0000139,GO:0090166,GO:0006886,GO:0048278,GO:0045732	syntaxin 5A	Non
ENSMUSG00000026271	35.1148	2.37337	8.7e-06	0.000982826	Gpr35	GO:0016020,GO:1904456,GO:0007165,GO:0016021,GO:0005887,GO:0051482,GO:0005886,GO:0004950,GO:0048246,GO:0070098,GO:0004930,GO:0007186,GO:0007010,GO:1901386,GO:0035025,GO:0007204,GO:0016494	G protein-coupled receptor 35	Up
ENSMUSG00000009640	402.198	-0.484147	9.01e-06	0.00101116	Dmap1	GO:0035267,GO:0006325,GO:0005829,GO:0003714,GO:0040008,GO:0005657,GO:0000786,GO:0005654,GO:0006281,GO:0000122,GO:0005515,GO:0061629,GO:1905168,GO:0005737,GO:0006338,GO:0051726,GO:0000812,GO:0045892,GO:0043486,GO:0005634,GO:0043968,GO:0042307,GO:0043967	DNA methyltransferase 1-associated protein 1	Non
ENSMUSG00000057948	36.1533	1.84959	9.23e-06	0.00102274	Unc13d	GO:0061789,GO:0005764,GO:0005829,GO:0043304,GO:1903307,GO:0043320,GO:0002432,GO:0005768,GO:0005515,GO:0006909,GO:0006887,GO:0016020,GO:0051607,GO:0005737,GO:1900026,GO:0045921,GO:0031267,GO:0070382,GO:0046872,GO:0002467,GO:0033093,GO:0043231	unc-13 homolog D	Up
ENSMUSG00000026223	18875.7	-0.324436	9.24e-06	0.00102274	Itm2c	GO:0030182,GO:0001540,GO:0016020,GO:0010977,GO:0005794,GO:0005524,GO:0005764,GO:0048471,GO:2001238,GO:0005886,GO:0042985,GO:0016021	integral membrane protein 2C	Non
ENSMUSG00000030214	32.5496	1.97114	9.35e-06	0.00102685	Plbd1	GO:0005615,GO:0005764,GO:0016787,GO:0005576,GO:0009395,GO:0006629,GO:0004620,GO:0016042	phospholipase B domain containing 1	Up
ENSMUSG00000040591	710.843	-0.363373	9.59e-06	0.00104656	1110051M20Rik	GO:0003674,GO:0008150	centriolar satellite-associated tubulin polyglutamylase complex regulator 1	Non
ENSMUSG00000039318	594.135	0.440351	9.82e-06	0.00106148	Rab3gap2	GO:0031267,GO:0005096,GO:1903373,GO:2000786,GO:0032991,GO:0030234,GO:1903061,GO:0097051,GO:0005737,GO:0005829,GO:0005886,GO:0043087,GO:0005085	RAB3 GTPase activating protein subunit 2	Non
ENSMUSG00000031708	4488.3	-0.367211	9.86e-06	0.00106148	Tecr	GO:0030176,GO:0006694,GO:0016491,GO:0016020,GO:0006631,GO:0006633,GO:0030497,GO:0005783,GO:0016627,GO:0042761,GO:0006665,GO:0102758,GO:0006629,GO:0016021	trans-2,3-enoyl-CoA reductase	Non
ENSMUSG00000060012	627.308	0.884606	9.94e-06	0.00106287	Kif13b	GO:0071889,GO:0003777,GO:0005874,GO:0005871,GO:0005902,GO:0005737,GO:0005829,GO:0007018,GO:0008017,GO:0016887,GO:0030424,GO:0005515,GO:0033270,GO:0050770,GO:0019901	kinesin family member 13B	Non
ENSMUSG00000051256	353.312	-0.413022	1.03e-05	0.00109167	Jagn1	GO:0016192,GO:0007029,GO:0016020,GO:0061179,GO:0030223,GO:0003674,GO:0050832,GO:0005783,GO:0015031,GO:0038158,GO:0002446,GO:0002376,GO:1990266,GO:0016021,GO:0005789	jagunal homolog 1	Non
ENSMUSG00000031781	484.515	-0.378402	1.05e-05	0.00110158	Ciapin1	GO:0005654,GO:0043066,GO:0051539,GO:0005634,GO:0046872,GO:0008168,GO:0016226,GO:0006915,GO:0005737,GO:0051536,GO:0030097,GO:0005739,GO:0005515,GO:0051537,GO:0005730	cytokine induced apoptosis inhibitor 1	Non
ENSMUSG00000032118	3127.96	-0.309177	1.05e-05	0.00110158	Fez1	GO:0047485,GO:1902902,GO:0005856,GO:0061881,GO:0070584,GO:0010976,GO:0030426,GO:0005874,GO:0005794,GO:0005813,GO:0005886,GO:0005739,GO:0005515,GO:0043025,GO:0016020,GO:0005737,GO:0030425,GO:0030424,GO:0042995,GO:0005080,GO:0043015,GO:0030010,GO:0051654,GO:0045666	fasciculation and elongation protein zeta 1 (zygin I)	Non
ENSMUSG00000051339	239.611	0.885308	1.09e-05	0.0011276	2900026A02Rik	GO:0003674,GO:0005575,GO:0008150	RIKEN cDNA 2900026A02 gene	Non
ENSMUSG00000030682	1589.2	-0.31059	1.09e-05	0.0011276	Cdipt	GO:0016020,GO:0003881,GO:0008654,GO:0005794,GO:0030246,GO:0046341,GO:0005783,GO:0005886,GO:0006661,GO:0016780,GO:0006629,GO:0016740,GO:0030145,GO:0016021,GO:0019992,GO:0043178	CDP-diacylglycerol--inositol 3-phosphatidyltransferase (phosphatidylinositol synthase)	Non
ENSMUSG00000028741	369.742	-0.48909	1.1e-05	0.00112933	Mrto4	GO:0000956,GO:0042273,GO:0005634,GO:0000027,GO:0005737,GO:0006364,GO:0042254,GO:0030687,GO:0005730	mRNA turnover 4, ribosome maturation factor	Non
ENSMUSG00000042121	298.757	0.870861	1.15e-05	0.00117543	Ssh1	GO:0071318,GO:0000902,GO:0003779,GO:0032268,GO:0098976,GO:0005829,GO:0005856,GO:1904754,GO:0008138,GO:0030837,GO:0030426,GO:0005886,GO:0004725,GO:0031915,GO:0004722,GO:1904719,GO:0005737,GO:2000463,GO:0031252,GO:0042995,GO:0004721,GO:0017018,GO:0016787,GO:0016311,GO:0006470,GO:0030036,GO:0016791,GO:1901216	slingshot protein phosphatase 1	Non
ENSMUSG00000029826	369.812	0.848159	1.21e-05	0.00122576	Zc3hav1	GO:0005770,GO:0043123,GO:0009615,GO:0005764,GO:0003950,GO:0005829,GO:0002376,GO:0003723,GO:0032727,GO:0045071,GO:0042802,GO:0032781,GO:0032728,GO:0017151,GO:0045087,GO:1900246,GO:0032481,GO:0051607,GO:0005737,GO:0061014,GO:0071360,GO:0098586,GO:0005634,GO:0046872,GO:0050691	zinc finger CCCH type, antiviral 1	Non
ENSMUSG00000052085	195.302	1.92223	1.31e-05	0.00132071	Dock8	GO:1903905,GO:0016020,GO:0061485,GO:0036336,GO:0005515,GO:0031256,GO:0005886,GO:0005737,GO:0043547,GO:0007264,GO:0070233,GO:2000406,GO:0031252,GO:0042995,GO:1990869,GO:0005085,GO:0001771	dedicator of cytokinesis 8	Up
ENSMUSG00000007039	773.484	-0.542406	1.32e-05	0.00132291	Ddah2	GO:0045429,GO:0006525,GO:0016787,GO:0016597,GO:0006527,GO:0000052,GO:0005737,GO:0005739,GO:0016403	dimethylarginine dimethylaminohydrolase 2	Non
ENSMUSG00000036430	162.675	-0.668152	1.34e-05	0.0013344	Tbcc	GO:0000902,GO:0032391,GO:0003924,GO:0015631,GO:0005829,GO:0006457,GO:0005737,GO:0007021,GO:0007023	tubulin-specific chaperone C	Non
ENSMUSG00000031604	9365.87	-0.753028	1.38e-05	0.00136699	Msmo1	GO:0006694,GO:0016491,GO:0016020,GO:0005789,GO:0008203,GO:0006695,GO:0005783,GO:0016126,GO:0000254,GO:0005506,GO:0006629,GO:0016021,GO:0008610,GO:0008202	methylsterol monoxygenase 1	Non
ENSMUSG00000042599	354.559	0.812174	1.39e-05	0.00136816	Kdm7a	GO:0140683,GO:0032454,GO:0016706,GO:0006325,GO:0071557,GO:0003712,GO:0035064,GO:0005654,GO:0016491,GO:0032452,GO:0051213,GO:0071558,GO:0051864,GO:0033169,GO:0007399,GO:0008270,GO:0005506,GO:0005730,GO:0006482,GO:0006357,GO:0045893,GO:0005634,GO:0046872,GO:0070544,GO:0035575,GO:0035574	lysine (K)-specific demethylase 7A	Non
ENSMUSG00000025473	138.032	4.55229	1.5e-05	0.00140271	Adam8	GO:0000902,GO:0045785,GO:0032010,GO:0002102,GO:0005887,GO:0045089,GO:0022407,GO:0043534,GO:0050729,GO:0048247,GO:2000406,GO:0016021,GO:0008233,GO:0051092,GO:0098609,GO:0070245,GO:0043406,GO:2000415,GO:0009986,GO:2000418,GO:0005886,GO:0071456,GO:0005515,GO:0045780,GO:0001525,GO:0005178,GO:0070820,GO:0016020,GO:0033089,GO:0042581,GO:0002675,GO:2000399,GO:0006508,GO:0008270,GO:0005737,GO:0051897,GO:…	a disintegrin and metallopeptidase domain 8	Up
ENSMUSG00000040522	39.2695	2.68244	1.54e-05	0.00140271	Tlr8	GO:0034158,GO:0009615,GO:0002755,GO:0007249,GO:0045089,GO:0001817,GO:0002376,GO:0003723,GO:0016021,GO:0005768,GO:0032695,GO:0032727,GO:0007165,GO:0005886,GO:0042802,GO:0004888,GO:0005515,GO:0032728,GO:0003677,GO:0016020,GO:0001932,GO:0045087,GO:0051607,GO:0003727,GO:0002224,GO:0032729,GO:0003725,GO:0032731,GO:0006954,GO:0038187,GO:0032755,GO:0009897,GO:0032757	toll-like receptor 8	Up
ENSMUSG00000040907	206.233	2.18251	1.47e-05	0.00140271	Atp1a3	GO:0086036,GO:1990535,GO:0005783,GO:0035235,GO:0045202,GO:0099520,GO:0036376,GO:0008542,GO:0016021,GO:0042383,GO:1990573,GO:0000166,GO:0005794,GO:0005524,GO:0043209,GO:0044327,GO:0005886,GO:0006814,GO:0044326,GO:0006813,GO:0007613,GO:0031090,GO:0031748,GO:0043025,GO:0006811,GO:0016020,GO:0008556,GO:0005737,GO:0030424,GO:0001917,GO:1904646,GO:0006883,GO:0001540,GO:0005634,GO:0046872,GO:0051087,GO:…	ATPase, Na+/K+ transporting, alpha 3 polypeptide	Up
ENSMUSG00000084989	19.0937	1.97585	1.45e-05	0.00140271	Crocc2	GO:0003674,GO:0005575,GO:0008150	ciliary rootlet coiled-coil, rootletin family member 2	Up
ENSMUSG00000004473	23.4367	-1.66375	1.53e-05	0.00140271	Clec11a	GO:0005615,GO:0030246,GO:0008284,GO:0005576,GO:0005737,GO:0008083,GO:0001503	C-type lectin domain family 11, member a	Down
ENSMUSG00000044827	86.2474	1.57576	1.53e-05	0.00140271	Tlr1	GO:0031410,GO:0045121,GO:0002755,GO:0038023,GO:0005887,GO:0034137,GO:0001817,GO:0035354,GO:0002376,GO:0016021,GO:0006952,GO:0005794,GO:0001775,GO:0007165,GO:0005886,GO:0042802,GO:0004888,GO:0032760,GO:0042116,GO:0071221,GO:0042497,GO:0016020,GO:0050135,GO:0045087,GO:0035663,GO:0042495,GO:0071723,GO:0034130,GO:0002224,GO:0043235,GO:0007250,GO:0045335,GO:0006955,GO:0016787,GO:0006954,GO:0071727,GO:…	toll-like receptor 1	Up
ENSMUSG00000005583	303.673	1.13879	1.51e-05	0.00140271	Mef2c	GO:0010628,GO:0000978,GO:0003682,GO:2000727,GO:0014898,GO:0000122,GO:0003680,GO:0007519,GO:0048666,GO:0035914,GO:0030501,GO:0016607,GO:0060297,GO:0007399,GO:0001947,GO:0006915,GO:0003139,GO:0014033,GO:0030224,GO:0006357,GO:0071277,GO:0051963,GO:1902287,GO:0043231,GO:1904753,GO:0035050,GO:0140297,GO:0030220,GO:0001649,GO:0030318,GO:0071864,GO:0007611,GO:0060290,GO:0071374,GO:0005654,GO:0035984,GO:…	myocyte enhancer factor 2C	Up
ENSMUSG00000003352	59.0571	1.03723	1.52e-05	0.00140271	Cacnb3	GO:1905788,GO:0061577,GO:0006816,GO:0090314,GO:0005246,GO:0007528,GO:1901387,GO:0050852,GO:1902630,GO:0098903,GO:0005886,GO:0005515,GO:1990454,GO:0050966,GO:0060402,GO:1901843,GO:0006811,GO:0016020,GO:0005244,GO:0016324,GO:0005891,GO:0005737,GO:2000463,GO:0034765,GO:0008331,GO:1901385,GO:0072659,GO:0070588,GO:0005262,GO:0005245,GO:1901386,GO:0007268,GO:0019901	calcium channel, voltage-dependent, beta 3 subunit	Up
ENSMUSG00000039954	57.2135	1.01967	1.56e-05	0.00140271	Stk32a	GO:0000166,GO:0016020,GO:0005524,GO:0046872,GO:0016310,GO:0035556,GO:0004674,GO:0005886,GO:0004672,GO:0018105,GO:0016740,GO:0006468,GO:0016301	serine/threonine kinase 32A	Up
ENSMUSG00000028651	236.083	-0.884168	1.49e-05	0.00140271	Ppie	GO:0003729,GO:0000398,GO:0005681,GO:0005829,GO:0003723,GO:0016853,GO:0071007,GO:0006457,GO:0000413,GO:0016607,GO:0045070,GO:0005737,GO:0071013,GO:0006355,GO:0006397,GO:0005634,GO:0008380,GO:0016018,GO:0003755,GO:0003676,GO:0008143	peptidylprolyl isomerase E (cyclophilin E)	Non
ENSMUSG00000002006	136.407	0.685542	1.52e-05	0.00140271	Pdzd4	GO:0005737	PDZ domain containing 4	Non
ENSMUSG00000031813	336.272	-0.507128	1.47e-05	0.00140271	Mvb12a	GO:0005829,GO:0005856,GO:0032801,GO:0005654,GO:0032510,GO:0005768,GO:0005794,GO:0005813,GO:0015031,GO:0017124,GO:0031982,GO:0008289,GO:0016020,GO:0005737,GO:0043130,GO:0000813,GO:0046755,GO:0005634,GO:0019075,GO:0042058	multivesicular body subunit 12A	Non
ENSMUSG00000055681	1262.53	-0.428045	1.56e-05	0.00140271	Cope	GO:0006890,GO:0006891,GO:0006888,GO:0016192,GO:0016020,GO:0030126,GO:0031410,GO:0005794,GO:0005198,GO:0099612,GO:0015031,GO:0005515,GO:0005654,GO:0030137	coatomer protein complex, subunit epsilon	Non
ENSMUSG00000035248	756.163	0.422623	1.55e-05	0.00140271	Tut7	GO:0005654,GO:1990074,GO:0010526,GO:0003676,GO:0046872,GO:0016740,GO:0050265,GO:0008270,GO:0070569,GO:0001556,GO:0005829,GO:0005737,GO:0071076,GO:0031054,GO:0031123,GO:0035198,GO:0016779,GO:0010586	terminal uridylyl transferase 7	Non
ENSMUSG00000038886	2524.43	0.376466	1.54e-05	0.00140271	Man2a2	GO:0008152,GO:0016020,GO:0016799,GO:0005794,GO:0046872,GO:0016787,GO:0016798,GO:0030246,GO:0003824,GO:0005975,GO:0006517,GO:0015923,GO:0006013,GO:0000139,GO:0006491,GO:0004572,GO:0016021,GO:0004559	mannosidase 2, alpha 2	Non
ENSMUSG00000030235	8356.49	-0.623758	1.58e-05	0.00141326	Slco1c1	GO:0006811,GO:0008514,GO:0016020,GO:0043252,GO:0055085,GO:0015721,GO:0015349,GO:0005887,GO:0005886,GO:0015711,GO:0015125,GO:0015347,GO:0016323,GO:0022857,GO:0070327,GO:2000611,GO:0016021	solute carrier organic anion transporter family, member 1c1	Non
ENSMUSG00000025510	1668.05	-0.40671	1.59e-05	0.00141489	Cd151	GO:0005604,GO:0016020,GO:0005178,GO:0042098,GO:0005887,GO:0009986,GO:0045807,GO:0005515,GO:0016477,GO:0016021,GO:0030335,GO:0044319	CD151 antigen	Non
ENSMUSG00000078348	480.547	-0.841059	1.61e-05	0.0014254	Sf3b5	GO:0006397,GO:0005634,GO:0008380,GO:0005689,GO:0035521,GO:0000398,GO:0005681,GO:0005686,GO:0071005,GO:0071011,GO:1990935,GO:0035522,GO:0005684,GO:0003723,GO:0005654	splicing factor 3b, subunit 5	Non
ENSMUSG00000042831	243.349	-0.49808	1.64e-05	0.00144199	Alkbh6	GO:0016491,GO:0005634,GO:0046872,GO:0005925,GO:0016706,GO:0051213,GO:0005737,GO:0008150,GO:0005654	alkB homolog 6	Non
ENSMUSG00000036376	172.891	-0.624232	1.71e-05	0.00149614	Abt1	GO:0000480,GO:0006357,GO:0003677,GO:0003676,GO:0005634,GO:0005667,GO:0034462,GO:0000447,GO:0000472,GO:0021522,GO:0003723,GO:0005730	activator of basal transcription 1	Non
ENSMUSG00000030729	83.7074	1.01935	1.73e-05	0.00150559	Pgm2l1	GO:0047933,GO:0016853,GO:0046872,GO:0016740,GO:0005975,GO:0016868,GO:0071704,GO:0006006	phosphoglucomutase 2-like 1	Up
ENSMUSG00000037685	1778.25	0.351287	1.75e-05	0.00150895	Atp8a1	GO:0031410,GO:0005783,GO:0061092,GO:1990531,GO:0016021,GO:0000166,GO:0005794,GO:0005524,GO:0140331,GO:0045332,GO:0005886,GO:0005515,GO:0000287,GO:0031090,GO:0016020,GO:0140326,GO:0140346,GO:0030335,GO:0006869,GO:0046872,GO:0015914,GO:0043231,GO:0007612,GO:0005802	ATPase, aminophospholipid transporter (APLT), class I, type 8A, member 1	Non
ENSMUSG00000059213	296.142	1.06989	1.83e-05	0.0015728	Ddn	GO:0000978,GO:0045211,GO:0016020,GO:0005634,GO:0000981,GO:0030054,GO:0005783,GO:0005737,GO:0005886,GO:0030425,GO:0045202,GO:0042995,GO:0045944	dendrin	Up
ENSMUSG00000025151	2601.39	-0.234917	1.84e-05	0.00157735	Maged1	GO:0005829,GO:0042981,GO:0003713,GO:0032922,GO:0000122,GO:0043406,GO:0005886,GO:0042802,GO:0005515,GO:0042752,GO:0016020,GO:0032991,GO:0005737,GO:0000785,GO:2001235,GO:0050680,GO:0006357,GO:0045892,GO:0045893,GO:0005634,GO:1900181,GO:0090190,GO:0048511	MAGE family member D1	Non
ENSMUSG00000039648	372.44	-0.421806	1.98e-05	0.00168463	Kyat1	GO:0042803,GO:0097052,GO:0003824,GO:0005829,GO:0070548,GO:0030170,GO:0006575,GO:0005739,GO:0016829,GO:0009058,GO:0006090,GO:0008483,GO:0005737,GO:0009617,GO:0047804,GO:0047316,GO:0016740,GO:0070189,GO:0016212	kynurenine aminotransferase 1	Non
ENSMUSG00000034422	205.321	2.13364	2e-05	0.00168895	Parp14	GO:0060336,GO:0070212,GO:0003950,GO:0005829,GO:0003714,GO:0019899,GO:0002376,GO:1990404,GO:0010629,GO:0005886,GO:0005515,GO:0070403,GO:0140289,GO:0045087,GO:0005737,GO:0006471,GO:0016740,GO:1902216,GO:0042532,GO:0005634,GO:0042531,GO:0016757	poly (ADP-ribose) polymerase family, member 14	Up
ENSMUSG00000075284	495.382	0.81241	2.01e-05	0.00168909	Wipf1	GO:0003779,GO:0015629,GO:0031410,GO:0046827,GO:0005515,GO:0005737,GO:0005856,GO:0017124,GO:0008154,GO:0030036,GO:0051707,GO:0042995,GO:0030048,GO:0005884	WAS/WASL interacting protein family, member 1	Non
ENSMUSG00000020308	751.865	-0.654869	2.03e-05	0.00169529	Tpgs1	GO:0030534,GO:0051648,GO:0015631,GO:0005829,GO:0005856,GO:0016021,GO:0005874,GO:0070740,GO:0005813,GO:0008017,GO:0005515,GO:0007275,GO:0031514,GO:0005737,GO:0030154,GO:0005929,GO:0042995,GO:0007288,GO:0007283,GO:0018095,GO:0007268	tubulin polyglutamylase complex subunit 1	Non
ENSMUSG00000033685	1137.7	1.55161	2.07e-05	0.00170193	Ucp2	GO:0031966,GO:0043066,GO:0051881,GO:0016020,GO:0061179,GO:0006839,GO:0120162,GO:1990542,GO:0000303,GO:0010942,GO:0005743,GO:0009409,GO:0005737,GO:0017077,GO:0005739,GO:0001666,GO:0016021,GO:1990845	uncoupling protein 2 (mitochondrial, proton carrier)	Up
ENSMUSG00000025738	452.79	0.753932	2.05e-05	0.00170193	Fbxl16	GO:0005737,GO:0031146,GO:0019005	F-box and leucine-rich repeat protein 16	Non
ENSMUSG00000046876	319.959	0.610147	2.07e-05	0.00170193	Atxn1	GO:0003682,GO:0043621,GO:0005829,GO:0007612,GO:0008542,GO:0003723,GO:0005654,GO:0048856,GO:0000122,GO:0042802,GO:0008022,GO:0043569,GO:0060252,GO:0005515,GO:0007613,GO:0007420,GO:0016363,GO:0003677,GO:0007399,GO:0032991,GO:0005737,GO:0008266,GO:0005730,GO:0006355,GO:0045892,GO:0005634,GO:0035176,GO:0034046,GO:0042326,GO:0008344,GO:0042405,GO:0048286,GO:0051168,GO:0045944,GO:0060079	ataxin 1	Non
ENSMUSG00000022551	2748.26	-0.404339	2.08e-05	0.00170193	Cyc1	GO:0016020,GO:0046872,GO:0006122,GO:0020037,GO:0005515,GO:0005743,GO:0070469,GO:0008121,GO:0033762,GO:0005750,GO:0005739,GO:0009055,GO:0016021	cytochrome c-1	Non
ENSMUSG00000009097	30.2977	1.67759	2.13e-05	0.00173784	Tbx1	GO:0000978,GO:0060017,GO:0000122,GO:0060325,GO:0001934,GO:0001708,GO:0043410,GO:0030878,GO:0070166,GO:0008283,GO:0048538,GO:0006357,GO:0060023,GO:0042693,GO:0035176,GO:0048384,GO:0042474,GO:0060415,GO:0048514,GO:0003007,GO:2001037,GO:0001569,GO:0072513,GO:0007368,GO:0005515,GO:0048701,GO:0060022,GO:0001525,GO:0021644,GO:0048644,GO:1990837,GO:0044344,GO:0003677,GO:0071600,GO:0060982,GO:0007605,GO:…	T-box 1	Up
ENSMUSG00000043659	8.62324	-3.0154	2.18e-05	0.00176822	Npsr1	GO:0060013,GO:0016020,GO:0007165,GO:0005000,GO:0005887,GO:1903999,GO:2000293,GO:0008188,GO:0005737,GO:0005886,GO:0007218,GO:0042755,GO:0004930,GO:0007186,GO:0051281,GO:0070374,GO:0016021	neuropeptide S receptor 1	Down
ENSMUSG00000027660	271.159	1.13063	2.2e-05	0.00177284	Skil	GO:0000978,GO:0003682,GO:0044877,GO:0000122,GO:0005667,GO:0001825,GO:0007519,GO:0042802,GO:0005515,GO:0050772,GO:0019904,GO:0001227,GO:0000981,GO:0001669,GO:0032991,GO:0030512,GO:0002260,GO:0005737,GO:0016605,GO:0051726,GO:0070848,GO:0046332,GO:0030514,GO:0070306,GO:0045596,GO:0005634,GO:1902043,GO:1902231,GO:0007179	SKI-like	Up
ENSMUSG00000006315	907.336	-0.63278	2.28e-05	0.00182526	Tmem147	GO:0016020,GO:0005789,GO:0032991,GO:0005783,GO:0005886,GO:0016021,GO:0043022	transmembrane protein 147	Non
ENSMUSG00000034842	163.945	-0.603717	2.28e-05	0.00182526	Art3	GO:0016020,GO:0003950,GO:0106274,GO:0005886,GO:0006471,GO:0003956,GO:0106275,GO:0016740,GO:0031225,GO:0016757,GO:0018120	ADP-ribosyltransferase 3	Non
ENSMUSG00000045039	1639.52	0.49647	2.3e-05	0.00183149	Megf8	GO:0048704,GO:0060287,GO:0030326,GO:0048842,GO:1900164,GO:0071907,GO:0016021,GO:0030509,GO:0007368,GO:0042074,GO:0035108,GO:0060971,GO:0060976,GO:0009888,GO:0016020,GO:0055113,GO:0003674,GO:0097094,GO:0061371,GO:0010468,GO:0060972,GO:0005634,GO:0045879,GO:0005509,GO:0097155,GO:0003143,GO:0009887	multiple EGF-like-domains 8	Non
ENSMUSG00000064193	564.461	3.04369	2.35e-05	0.0018439	Gm4735			Up
ENSMUSG00000001524	159.376	-0.619618	2.35e-05	0.0018439	Gtf2h4	GO:0006281,GO:0016607,GO:0005634,GO:0006974,GO:0006289,GO:0006366,GO:0000438,GO:0005675,GO:0016251,GO:0070816,GO:0003690,GO:0001671,GO:0005669,GO:0000439	general transcription factor II H, polypeptide 4	Non
ENSMUSG00000032434	1473.71	0.387402	2.34e-05	0.0018439	Cmtm6	GO:0016020,GO:0005768,GO:0031901,GO:0003674,GO:0031647,GO:0032456,GO:0055038,GO:0043231,GO:0005886,GO:0015031,GO:0016021	CKLF-like MARVEL transmembrane domain containing 6	Non
ENSMUSG00000020189	671.942	0.587649	2.39e-05	0.00186624	Osbpl8	GO:0032148,GO:0030336,GO:0010891,GO:0005783,GO:0005829,GO:0032541,GO:0090204,GO:0016021,GO:0001786,GO:0046326,GO:0005515,GO:0070273,GO:0008289,GO:0016020,GO:0031965,GO:0051897,GO:0140343,GO:0046628,GO:0006869,GO:0045444,GO:0005634,GO:0015248,GO:0015914,GO:0015485,GO:0043231,GO:0032934	oxysterol binding protein-like 8	Non
ENSMUSG00000050965	535.654	0.404561	2.43e-05	0.00188788	Prkca	GO:0001750,GO:2000707,GO:0008285,GO:0001934,GO:0046627,GO:0001933,GO:0048661,GO:0004698,GO:0048259,GO:0018107,GO:0007155,GO:0035408,GO:0043025,GO:0016020,GO:0046325,GO:0006915,GO:0030424,GO:0004672,GO:0034351,GO:0047484,GO:0044305,GO:0006469,GO:0035866,GO:0043409,GO:0071322,GO:0045121,GO:0021955,GO:0045822,GO:0005783,GO:0005829,GO:0019899,GO:0050729,GO:0007611,GO:0014704,GO:0030593,GO:0010360,GO:…	protein kinase C, alpha	Non
ENSMUSG00000039419	279.67	-0.809565	2.55e-05	0.00196447	Cntnap2	GO:0044224,GO:0098976,GO:0007625,GO:0008076,GO:0140059,GO:0050884,GO:0009986,GO:0031175,GO:0007155,GO:0043025,GO:0016020,GO:0099558,GO:0008283,GO:0030424,GO:1901558,GO:0045444,GO:0035176,GO:0044309,GO:0045475,GO:0000902,GO:0060996,GO:0030534,GO:0019899,GO:0016021,GO:0098529,GO:0071205,GO:0005794,GO:0070371,GO:1905962,GO:0043005,GO:0009612,GO:0005515,GO:0097062,GO:0001701,GO:0044853,GO:0099610,GO:…	contactin associated protein-like 2	Non
ENSMUSG00000041707	26.2435	2.65749	2.59e-05	0.00198675	Tmem273	GO:0003674,GO:0005575,GO:0008150	transmembrane protein 273	Up
ENSMUSG00000022750	523.604	-0.342149	2.6e-05	0.00198675	Klhl22	GO:0000070,GO:0005827,GO:0007049,GO:0072686,GO:0005764,GO:0005829,GO:0005856,GO:0030307,GO:0010507,GO:0015630,GO:0005813,GO:0051301,GO:0071233,GO:0045171,GO:0007094,GO:0005737,GO:0006513,GO:0031463,GO:0071889,GO:0005634,GO:1904263,GO:0071230,GO:0043231,GO:0043161	kelch-like 22	Non
ENSMUSG00000093483	36.7557	-1.33801	2.63e-05	0.00200299	AA465934	GO:0003674,GO:0005575,GO:0008150	expressed sequence AA465934	Down
ENSMUSG00000050856	1091.57	-1.47223	2.7e-05	0.00204314	Atp5k	GO:0006811,GO:0042776,GO:0016020,GO:0045263,GO:0000276,GO:0006754,GO:0046034,GO:0005743,GO:0046933,GO:0005753,GO:0005739,GO:0015986,GO:0015078,GO:0044877	ATP synthase, H+ transporting, mitochondrial F1F0 complex, subunit E	Down
ENSMUSG00000060032	800.229	-0.595789	2.74e-05	0.00206462	H2aj	GO:0003677,GO:0005634,GO:0005694,GO:0000786,GO:0046982	H2J.A histone	Non
ENSMUSG00000021598	313.256	-0.583219	2.85e-05	0.00213628	Med10	GO:0000151,GO:0005654,GO:0006357,GO:0005634,GO:0061630,GO:0016592,GO:0019827,GO:0070847,GO:0000785,GO:0003712,GO:0016567,GO:0045944	mediator complex subunit 10	Non
ENSMUSG00000030134	53.1289	0.951094	2.91e-05	0.00217355	Rasgef1a	GO:0046579,GO:0005886,GO:0043547,GO:0007265,GO:0016477,GO:0005085	RasGEF domain family, member 1A	Non
ENSMUSG00000031729	1268.35	-0.356677	2.93e-05	0.00217355	Ist1	GO:0045184,GO:0007049,GO:0031410,GO:0070062,GO:0005829,GO:0005856,GO:0019076,GO:0090541,GO:0044877,GO:0009838,GO:0005813,GO:0051301,GO:0015031,GO:0042802,GO:0061640,GO:0090543,GO:0005515,GO:0019904,GO:0030496,GO:0045862,GO:0008104,GO:0005737,GO:0000785,GO:0048672,GO:0005793,GO:0005634,GO:0043231,GO:0046745	increased sodium tolerance 1 homolog (yeast)	Non
ENSMUSG00000027371	403.535	-0.550722	3.04e-05	0.0022504	Fahd2a	GO:0016836,GO:0046872,GO:0016787,GO:0003824,GO:0005739	fumarylacetoacetate hydrolase domain containing 2A	Non
ENSMUSG00000024524	77.193	0.785305	3.3e-05	0.00242578	Gnal	GO:0007606,GO:0003924,GO:0005525,GO:0031000,GO:0019001,GO:0001664,GO:0000166,GO:1900452,GO:0007165,GO:0005886,GO:0007190,GO:0007188,GO:0001975,GO:1903351,GO:0007186,GO:0007189,GO:0031683,GO:0046872,GO:0007608,GO:0005834,GO:0007191	guanine nucleotide binding protein, alpha stimulating, olfactory type	Non
ENSMUSG00000078606	16.3486	2.54957	3.33e-05	0.00242789	Gvin2	GO:0003674,GO:0005575,GO:0008150	GTPase, very large interferon inducible, family member 2	Up
ENSMUSG00000030047	70.9865	2.30462	3.33e-05	0.00242789	Arhgap25	GO:0007015,GO:0005096,GO:0051058,GO:0006911,GO:0007165,GO:0001891,GO:0090630	Rho GTPase activating protein 25	Up
ENSMUSG00000015126	243.397	-0.563802	3.37e-05	0.00244422	Tsr3	GO:0106388,GO:0030490,GO:0005737,GO:0006364,GO:0005575,GO:0042254,GO:0016740,GO:0000455	TSR3 20S rRNA accumulation	Non
ENSMUSG00000026090	37.5972	1.18659	3.39e-05	0.00244904	Cracdl	GO:0003674,GO:0005575,GO:0008150	capping protein inhibiting regulator of actin like	Up
ENSMUSG00000039552	64.9992	0.959491	3.43e-05	0.00245205	Rsph4a	GO:0060294,GO:0005654,GO:0062177,GO:0001534,GO:0003341,GO:0001535,GO:0120221,GO:0060271,GO:0005737,GO:0005856,GO:0035082,GO:0005515,GO:0005929,GO:0042995,GO:0005730,GO:0005930,GO:0030030	radial spoke head 4 homolog A (Chlamydomonas)	Non
ENSMUSG00000055128	910.901	-0.540277	3.41e-05	0.00245205	Cgrrf1	GO:0007049,GO:0005634,GO:0046872,GO:0003674,GO:0005783,GO:0043231,GO:0005654,GO:0051726,GO:0030308	cell growth regulator with ring finger domain 1	Non
ENSMUSG00000022018	2768.55	-0.82833	3.46e-05	0.00245857	Rgcc	GO:0010628,GO:0007049,GO:0043537,GO:1901203,GO:0010718,GO:2000048,GO:1900087,GO:0003331,GO:0005856,GO:0051496,GO:0005654,GO:1901991,GO:2000353,GO:0019901,GO:0008285,GO:0001819,GO:0005813,GO:0045737,GO:0051091,GO:0001100,GO:0071456,GO:0005515,GO:0016525,GO:0072537,GO:0070412,GO:0045840,GO:0005737,GO:0006956,GO:0005730,GO:0051726,GO:0001937,GO:0090272,GO:0005634,GO:0000082,GO:0030295,GO:2000573,GO:…	regulator of cell cycle	Non
ENSMUSG00000021613	3671.73	-0.555279	3.47e-05	0.00245857	Hapln1	GO:0062023,GO:0030021,GO:0001501,GO:0005576,GO:0045202,GO:0007417,GO:0031012,GO:0007155,GO:0005540	hyaluronan and proteoglycan link protein 1	Non
ENSMUSG00000022947	1274.18	-0.885651	3.54e-05	0.00248005	Cbr3	GO:0016491,GO:0050890,GO:0042376,GO:0000253,GO:0004090,GO:0005829,GO:0005737,GO:0005654,GO:0070402	carbonyl reductase 3	Non
ENSMUSG00000029600	354.484	-0.57862	3.52e-05	0.00248005	Rita1	GO:0005634,GO:0007399,GO:0005813,GO:0015631,GO:0005737,GO:0005856,GO:0007219,GO:0051168,GO:0005654,GO:0045746	RBPJ interacting and tubulin associated 1	Non
ENSMUSG00000003438	583.507	-0.545319	3.54e-05	0.00248005	Timm50	GO:0016607,GO:0004721,GO:0016020,GO:0007006,GO:0005743,GO:0015031,GO:0005744,GO:0004725,GO:0001836,GO:0005739,GO:0006470,GO:0030150,GO:0043021,GO:0016021,GO:0005654,GO:0005134,GO:0004722	translocase of inner mitochondrial membrane 50	Non
ENSMUSG00000018821	224.171	-0.536815	3.72e-05	0.00256846	Avpi1	GO:0003674,GO:0005575,GO:0007049,GO:0043410	arginine vasopressin-induced 1	Non
ENSMUSG00000044864	375.65	0.442274	3.71e-05	0.00256846	Ankrd50	GO:0032456,GO:0003674	ankyrin repeat domain 50	Non
ENSMUSG00000026248	312.501	-0.436598	3.7e-05	0.00256846	Mrpl44	GO:0004519,GO:0003725,GO:0006396,GO:0016787,GO:0070125,GO:0003735,GO:0005762,GO:0005886,GO:0005840,GO:0005739,GO:0005515,GO:0016604,GO:0003723,GO:0005654,GO:0004518,GO:0004525	mitochondrial ribosomal protein L44	Non
ENSMUSG00000046093	231.243	1.09246	3.77e-05	0.00258294	Hpcal4	GO:0046872,GO:0007165,GO:0005509,GO:0005246,GO:0008150,GO:0008022,GO:0019904	hippocalcin-like 4	Up
ENSMUSG00000023845	2081.46	0.49378	3.76e-05	0.00258294	Lnpep	GO:0070006,GO:0048471,GO:0030163,GO:0005887,GO:0016021,GO:0008233,GO:0008217,GO:0007165,GO:0005886,GO:0004177,GO:0005515,GO:0016020,GO:0060395,GO:0006508,GO:0008270,GO:0042277,GO:0005737,GO:0043171,GO:0120163,GO:0008237,GO:0046872,GO:0016787,GO:0030659	leucyl/cystinyl aminopeptidase	Non
ENSMUSG00000045868	7.53143	2.55095	3.85e-05	0.00262429	Gvin1	GO:0003674,GO:0005575,GO:0008150	GTPase, very large interferon inducible 1	Up
ENSMUSG00000075701	1643.61	-0.58274	3.98e-05	0.00268765	Selenos	GO:0030970,GO:0080164,GO:0006983,GO:0051771,GO:2000110,GO:0005783,GO:0019899,GO:0016209,GO:0071222,GO:0016021,GO:0050728,GO:0034362,GO:0051775,GO:0032720,GO:0032715,GO:0036502,GO:0005515,GO:0045454,GO:0030176,GO:0016020,GO:0030968,GO:0036513,GO:0005737,GO:0002865,GO:1990381,GO:0006886,GO:0034599,GO:0030433,GO:0005881,GO:0051117,GO:1902236,GO:0034361	selenoprotein S	Non
ENSMUSG00000034108	527.42	-0.472324	3.96e-05	0.00268765	Ccs	GO:0005507,GO:0005634,GO:0046872,GO:0006801,GO:0005758,GO:0005737,GO:0019899,GO:0019430,GO:0004784,GO:0051353	copper chaperone for superoxide dismutase	Non
ENSMUSG00000028597	191.656	-0.572	4.06e-05	0.0027342	Gpx7	GO:0016491,GO:0004601,GO:0004602,GO:0005576,GO:0004096,GO:0005783,GO:0006979	glutathione peroxidase 7	Non
ENSMUSG00000027884	1026.81	-0.489282	4.09e-05	0.00274161	Clcc1	GO:0006811,GO:0016020,GO:0005634,GO:0005794,GO:0044233,GO:0005783,GO:0005737,GO:0006821,GO:0043231,GO:0005254,GO:0016021,GO:0034707	chloride channel CLIC-like 1	Non
ENSMUSG00000002233	1018.71	-0.451603	4.15e-05	0.00277227	Rhoc	GO:0007015,GO:0031410,GO:0003924,GO:0005525,GO:0005856,GO:0008360,GO:0051496,GO:0000166,GO:0060193,GO:0031334,GO:0043005,GO:0005886,GO:0000281,GO:0007264,GO:0030865,GO:0005515,GO:0043297,GO:0032420,GO:0016020,GO:0005938,GO:0032154,GO:0042995,GO:0030335,GO:0005634,GO:0007163,GO:0032956,GO:0016477,GO:0019901	ras homolog family member C	Non
ENSMUSG00000024617	759.861	1.06732	4.26e-05	0.00282994	Camk2a	GO:2001222,GO:0060996,GO:0042803,GO:0006816,GO:0030054,GO:0043197,GO:0045202,GO:0005829,GO:0035235,GO:0098685,GO:0038166,GO:0051092,GO:1903076,GO:0000166,GO:0005524,GO:0048813,GO:0010666,GO:0099148,GO:0004674,GO:0043005,GO:0042802,GO:0005739,GO:0051928,GO:0014069,GO:0005515,GO:1902108,GO:0048168,GO:0005516,GO:0016301,GO:0043025,GO:0016020,GO:0098970,GO:0035254,GO:0098696,GO:0005954,GO:0005737,GO:…	calcium/calmodulin-dependent protein kinase II alpha	Up
ENSMUSG00000004631	958.732	-0.553406	4.29e-05	0.00282994	Sgce	GO:0016010,GO:0016020,GO:0005794,GO:0032590,GO:0005887,GO:0016012,GO:0005886,GO:0005737,GO:0005856,GO:0005515,GO:0042995,GO:0016021	sarcoglycan, epsilon	Non
ENSMUSG00000047617	728.339	-0.525457	4.29e-05	0.00282994	Paxx	GO:0006281,GO:0060090,GO:0005654,GO:0005634,GO:0042803,GO:0005694,GO:0043564,GO:0042802,GO:0006303,GO:0070182,GO:0070419,GO:0035861,GO:0006974	non-homologous end joining factor	Non
ENSMUSG00000009633	272.405	-0.887124	4.32e-05	0.00283258	G0s2	GO:0120162,GO:2001238,GO:0006915,GO:0005739,GO:0097191	G0/G1 switch gene 2	Non
ENSMUSG00000037242	2921.57	0.324408	4.33e-05	0.00283258	Clic4	GO:0048471,GO:0030216,GO:0031410,GO:0030336,GO:0006821,GO:0005829,GO:0005254,GO:0016021,GO:0045177,GO:0034707,GO:0044877,GO:0015630,GO:0005813,GO:0035264,GO:0009986,GO:0005902,GO:0005886,GO:0005739,GO:0005515,GO:0001525,GO:0030496,GO:0006811,GO:0016363,GO:0016020,GO:0005244,GO:0005911,GO:0007035,GO:0005737,GO:0001886,GO:0034765,GO:0071277,GO:0005634,GO:0048754,GO:0009566,GO:0061299	chloride intracellular channel 4 (mitochondrial)	Non
ENSMUSG00000056749	42.3496	2.94919	4.42e-05	0.00286593	Nfil3	GO:0010628,GO:0000977,GO:0000978,GO:0001779,GO:0090575,GO:0000122,GO:0042802,GO:0005515,GO:0006351,GO:0001227,GO:0003677,GO:0071353,GO:0006355,GO:0045893,GO:0006955,GO:0045892,GO:0005634,GO:0006366,GO:0048511,GO:0003700,GO:0007623	nuclear factor, interleukin 3, regulated	Up
ENSMUSG00000041920	126.664	1.11895	4.44e-05	0.00286593	Slc16a6	GO:0016020,GO:0055085,GO:0015718,GO:0005887,GO:0008028,GO:0005886,GO:0015293,GO:0022857,GO:0016021	solute carrier family 16 (monocarboxylic acid transporters), member 6	Up
ENSMUSG00000024309	405.484	-0.594979	4.43e-05	0.00286593	Pfdn6	GO:1990062,GO:0016272,GO:0001540,GO:0051082,GO:0051087,GO:0005737,GO:0006457,GO:0005515,GO:0051131,GO:1905907	prefoldin subunit 6	Non
ENSMUSG00000020716	1604.34	0.546398	4.5e-05	0.00288454	Nf1	GO:0048715,GO:0043408,GO:0014065,GO:0045762,GO:0010976,GO:0048745,GO:0043473,GO:0008285,GO:0007519,GO:0007154,GO:0045765,GO:0016525,GO:0061535,GO:0048147,GO:0007420,GO:0001889,GO:0016020,GO:0061534,GO:0035021,GO:0030424,GO:0045671,GO:0010468,GO:2001241,GO:0030199,GO:0021897,GO:0006469,GO:0030325,GO:0043065,GO:0007265,GO:0043409,GO:0007406,GO:0042308,GO:0001649,GO:0050890,GO:0043535,GO:0034605,GO:…	neurofibromin 1	Non
ENSMUSG00000035247	1720.41	0.347346	4.5e-05	0.00288454	Hectd1	GO:0060708,GO:0035904,GO:0001779,GO:0048856,GO:0001892,GO:0004842,GO:0005515,GO:0016607,GO:0003170,GO:0070534,GO:0016740,GO:1903077,GO:0061630,GO:0046872,GO:0051865,GO:0003281,GO:0000209,GO:0001843,GO:0060707,GO:0016567,GO:0043161	HECT domain E3 ubiquitin protein ligase 1	Non
ENSMUSG00000057103	1364.94	-1.03855	4.58e-05	0.00291098	Nat8f1	GO:0010628,GO:0007369,GO:0005783,GO:0007162,GO:0018003,GO:0016021,GO:0005794,GO:0006749,GO:0008080,GO:0007275,GO:0005615,GO:0016020,GO:0016746,GO:0016740,GO:0005793,GO:0043066,GO:0001702,GO:0005743,GO:0047198,GO:0033116,GO:0050435,GO:0004468,GO:0005789	N-acetyltransferase 8 (GCN5-related) family member 1	Down
ENSMUSG00000030067	162.351	0.936713	4.58e-05	0.00291098	Foxp1	GO:0000978,GO:1904637,GO:1901509,GO:0002639,GO:0003682,GO:0033152,GO:1901250,GO:0043621,GO:0060766,GO:0061470,GO:0030316,GO:0043565,GO:0002053,GO:0042118,GO:0045214,GO:0030324,GO:0005654,GO:0002329,GO:0021517,GO:0048745,GO:0000122,GO:0032496,GO:0010629,GO:0001221,GO:0055007,GO:0010595,GO:0007519,GO:0048661,GO:1901256,GO:0042802,GO:0005515,GO:0061052,GO:0050679,GO:0006974,GO:0001701,GO:0042116,GO:…	forkhead box P1	Non
ENSMUSG00000026031	952.547	0.452006	4.66e-05	0.00294819	Cflar	GO:0097200,GO:0031264,GO:0043154,GO:0006919,GO:0060544,GO:0045121,GO:1903845,GO:2001237,GO:0005123,GO:0042981,GO:1903944,GO:0044877,GO:0010976,GO:0051092,GO:0014866,GO:0072126,GO:0002020,GO:1904036,GO:0097199,GO:0033574,GO:0007519,GO:0010667,GO:0043403,GO:0005515,GO:0004197,GO:0042060,GO:1903427,GO:1903055,GO:0071732,GO:0006915,GO:0006508,GO:2000347,GO:0031265,GO:0005737,GO:0016504,GO:0070374,GO:…	CASP8 and FADD-like apoptosis regulator	Non
ENSMUSG00000020034	685.557	-0.29441	4.7e-05	0.00296404	Tcp11l2	GO:0007165,GO:0005575,GO:0003674	t-complex 11 (mouse) like 2	Non
ENSMUSG00000021273	3549.7	-0.63425	4.77e-05	0.00298146	Fdft1	GO:0003824,GO:0005783,GO:0006629,GO:0016021,GO:0008610,GO:0006694,GO:0045338,GO:0016126,GO:0004310,GO:0006695,GO:0016020,GO:0009058,GO:0016740,GO:0016765,GO:0008202,GO:0008152,GO:0046872,GO:0008203,GO:0008299,GO:0043231,GO:0051996,GO:0005789	farnesyl diphosphate farnesyl transferase 1	Non
ENSMUSG00000066441	1515.84	-0.618971	4.75e-05	0.00298146	Rdh11	GO:0042574,GO:0016491,GO:0016020,GO:0042572,GO:0007601,GO:0110095,GO:0052650,GO:0001523,GO:0005783,GO:0033721,GO:0042622,GO:0006629,GO:0016062,GO:0016021,GO:0005789,GO:0001917	retinol dehydrogenase 11	Non
ENSMUSG00000040524	701.883	0.592279	4.88e-05	0.0030305	Zfp609	GO:0006357,GO:0033089,GO:2000291,GO:0046872,GO:0005634,GO:0007517,GO:2001224,GO:1990841,GO:0005515,GO:0005654,GO:0045944,GO:0007275	zinc finger protein 609	Non
ENSMUSG00000026219	1968.36	0.326493	4.88e-05	0.0030305	Trip12	GO:0006281,GO:2000779,GO:0016607,GO:1901315,GO:0005634,GO:0046966,GO:0006511,GO:0061630,GO:0008270,GO:0004842,GO:2000780,GO:0000209,GO:0016740,GO:0005654,GO:0006974,GO:0043161,GO:0045995	thyroid hormone receptor interactor 12	Non
ENSMUSG00000105096	24.9241	1.59743	5.09e-05	0.00314713	Gbp10	GO:0042832,GO:0031410,GO:0003924,GO:0005525,GO:0050830,GO:0071222,GO:0071346	guanylate-binding protein 10	Up
ENSMUSG00000037544	9.28761	2.35323	5.15e-05	0.00316782	Dlgap5	GO:0007059,GO:0007049,GO:0051642,GO:0005634,GO:0051382,GO:0023052,GO:0005737,GO:0005829,GO:0005856,GO:0008017,GO:0005739,GO:0007052,GO:0034451,GO:0031616,GO:0007346	DLG associated protein 5	Up
ENSMUSG00000032288	541.544	-0.934663	5.19e-05	0.00318452	Imp3	GO:0005654,GO:0005634,GO:0032040,GO:0034457,GO:0006364,GO:0019843,GO:0042254,GO:0030684,GO:0003723,GO:0005730,GO:0030515	IMP3, U3 small nucleolar ribonucleoprotein	Non
ENSMUSG00000026110	152.415	1.22461	5.25e-05	0.00319641	Mgat4a	GO:0005795,GO:0016020,GO:0005794,GO:0046872,GO:0005576,GO:0008454,GO:0005783,GO:0006487,GO:0008375,GO:0016740,GO:0016021,GO:0016757,GO:0005793	mannoside acetylglucosaminyltransferase 4, isoenzyme A	Up
ENSMUSG00000028753	38.6852	1.11734	5.25e-05	0.00319641	Vwa5b1	GO:0003674,GO:0005575,GO:0008150,GO:0005576	von Willebrand factor A domain containing 5B1	Up
ENSMUSG00000046186	42.3546	1.20445	5.35e-05	0.00324193	Cd109	GO:0005615,GO:0016020,GO:0030512,GO:0001933,GO:0004866,GO:0005576,GO:0010839,GO:0031225,GO:0005829,GO:0005886,GO:0045616,GO:0061045,GO:0050431,GO:0072675,GO:0030414,GO:0001942,GO:0010466,GO:0004867	CD109 antigen	Up
ENSMUSG00000025538	424.369	-0.457962	5.39e-05	0.00325446	Sumf2	GO:0046872,GO:0005783,GO:0042802,GO:0008150,GO:0005515	sulfatase modifying factor 2	Non
ENSMUSG00000003420	1647.65	-0.551646	5.46e-05	0.00328647	Fcgrt	GO:0005615,GO:0006955,GO:0005768,GO:0016020,GO:0019864,GO:0005886,GO:0030881,GO:0016021,GO:0009897	Fc fragment of IgG receptor and transporter	Non
ENSMUSG00000076617	129.143	1.52155	5.71e-05	0.00342249	Ighm	GO:0019731,GO:0048471,GO:0016064,GO:0006911,GO:0002344,GO:0050829,GO:0071757,GO:0019882,GO:0042834,GO:0016021,GO:0003823,GO:0050871,GO:0034987,GO:0050731,GO:0006910,GO:0009986,GO:0045022,GO:0005886,GO:0042802,GO:0004888,GO:0005515,GO:0002637,GO:0002455,GO:0030890,GO:0071756,GO:0043410,GO:0005615,GO:0016020,GO:0045087,GO:0002250,GO:0005576,GO:0005737,GO:0022604,GO:0006958,GO:0031210,GO:0003697,GO:…	immunoglobulin heavy constant mu	Up
ENSMUSG00000034377	1167.89	0.457845	5.73e-05	0.00342256	Tulp4	GO:0005737	tubby like protein 4	Non
ENSMUSG00000035847	1752.32	0.362037	5.79e-05	0.00344497	Ids	GO:0046872,GO:0005764,GO:0006027,GO:0016787,GO:0003824,GO:0005509,GO:0004423,GO:0008484,GO:0005515	iduronate 2-sulfatase	Non
ENSMUSG00000034342	1271.94	0.640239	5.83e-05	0.00345373	Cbl	GO:0048471,GO:0036312,GO:0045121,GO:0030971,GO:0005829,GO:0014068,GO:2000583,GO:0007175,GO:0030426,GO:0005794,GO:0007165,GO:0004842,GO:0005886,GO:0017124,GO:0005515,GO:0023051,GO:0016020,GO:0047690,GO:1990782,GO:0006511,GO:0032487,GO:0048260,GO:1901215,GO:0005737,GO:0007166,GO:0030424,GO:0005929,GO:0001784,GO:0016740,GO:0042995,GO:0006513,GO:0046875,GO:0042059,GO:0043066,GO:0061630,GO:0046872,GO:…	Casitas B-lineage lymphoma	Non
ENSMUSG00000030748	187.986	1.98636	5.93e-05	0.00348487	Il4ra	GO:0016064,GO:0002639,GO:0034451,GO:0002376,GO:0016021,GO:0005654,GO:0019221,GO:0042832,GO:0002532,GO:0045626,GO:1901741,GO:0043032,GO:0005886,GO:0032722,GO:0005515,GO:0005615,GO:0016020,GO:0120162,GO:0005576,GO:0045630,GO:0042127,GO:0043306,GO:0004896,GO:0043235,GO:0009897	interleukin 4 receptor, alpha	Up
ENSMUSG00000033083	152.635	0.875712	5.92e-05	0.00348487	Tbc1d4	GO:0016192,GO:0005096,GO:0030659,GO:0031339,GO:0005737,GO:0005829,GO:0031982,GO:0090630,GO:0032869	TBC1 domain family, member 4	Non
ENSMUSG00000017167	88.5827	1.00631	5.98e-05	0.00350399	Cntnap1	GO:0048812,GO:0030054,GO:0042552,GO:1990227,GO:0016021,GO:0098529,GO:0050885,GO:0071205,GO:0022010,GO:0050884,GO:0019227,GO:0043209,GO:0005886,GO:0017124,GO:0002175,GO:0007005,GO:0005515,GO:0007010,GO:0033270,GO:0031175,GO:0007155,GO:0016020,GO:0022011,GO:0030913,GO:0030424,GO:0007409,GO:0050905,GO:0005918,GO:0097106	contactin associated protein-like 1	Up
ENSMUSG00000071669	191.962	0.589566	6.01e-05	0.00351016	Snx29	GO:0003674,GO:0035091,GO:0008150	sorting nexin 29	Non
ENSMUSG00000031555	984.622	0.417895	6.04e-05	0.00351501	Adam9	GO:0033630,GO:0034241,GO:0006509,GO:0071222,GO:0016021,GO:0042987,GO:0008233,GO:0043406,GO:0042542,GO:0009986,GO:0051549,GO:0005886,GO:0017124,GO:0005515,GO:0043236,GO:0007155,GO:0005178,GO:0031233,GO:0005615,GO:0016020,GO:0033631,GO:0033627,GO:0006508,GO:0005737,GO:0016323,GO:0050714,GO:0051592,GO:0005080,GO:0030335,GO:0031293,GO:0008237,GO:0046872,GO:0016787,GO:1902945,GO:0051384,GO:0042117,GO:…	a disintegrin and metallopeptidase domain 9 (meltrin gamma)	Non
ENSMUSG00000041670	109.768	0.932339	6.11e-05	0.00354026	Rims1	GO:0010628,GO:0048791,GO:0007269,GO:0030054,GO:0045202,GO:0016081,GO:0050806,GO:0098882,GO:0098978,GO:0005886,GO:0017124,GO:0006836,GO:0031982,GO:0005515,GO:0042391,GO:0014069,GO:0006887,GO:0016020,GO:0048788,GO:0061669,GO:0010808,GO:0060478,GO:0048167,GO:0030154,GO:0016082,GO:2000463,GO:0042995,GO:0006886,GO:0048169,GO:1903861,GO:2000300,GO:0060291,GO:0060077,GO:0098982,GO:0031267,GO:0046872,GO:…	regulating synaptic membrane exocytosis 1	Non
ENSMUSG00000027239	1371.79	-0.53612	6.19e-05	0.0035745	Mdk	GO:0071673,GO:0045785,GO:1905555,GO:1904996,GO:0050795,GO:0010718,GO:0021542,GO:0106091,GO:0048714,GO:1904399,GO:0021987,GO:0090090,GO:0050729,GO:1905653,GO:0007162,GO:0106015,GO:0008083,GO:0010976,GO:0042246,GO:0002690,GO:0030421,GO:1904036,GO:0045582,GO:2001224,GO:1903039,GO:0032735,GO:0010667,GO:0061036,GO:0008201,GO:0051781,GO:0002286,GO:0007010,GO:0005515,GO:0021681,GO:0032330,GO:0007275,GO:…	midkine	Non
ENSMUSG00000047554	1090.92	-0.512313	6.22e-05	0.00357571	Tmem41b	GO:0006869,GO:0016020,GO:0000045,GO:0007399,GO:0006914,GO:0017128,GO:0032365,GO:0044233,GO:0005783,GO:0044830,GO:0016021,GO:0005789	transmembrane protein 41B	Non
ENSMUSG00000039976	569.248	0.563022	6.4e-05	0.00366793	Tbc1d16	GO:0005096,GO:0005769,GO:0005829,GO:0001919,GO:0090630	TBC1 domain family, member 16	Non
ENSMUSG00000002985	271215	-0.201211	6.49e-05	0.00370605	Apoe	GO:0042311,GO:0007568,GO:0005764,GO:0034447,GO:0010544,GO:0034380,GO:0016209,GO:0042981,GO:1902952,GO:0006629,GO:0006898,GO:0010976,GO:0019068,GO:1902430,GO:0005768,GO:0032805,GO:1990777,GO:0034362,GO:0009986,GO:0034365,GO:0034364,GO:0046889,GO:0034384,GO:0031175,GO:1901214,GO:1902995,GO:0051055,GO:0043025,GO:0008104,GO:0019934,GO:0050807,GO:1901627,GO:0032489,GO:0010468,GO:0007616,GO:0090209,GO:…	apolipoprotein E	Non
ENSMUSG00000024981	145.548	1.13019	6.59e-05	0.00374938	Acsl5	GO:0010747,GO:0004467,GO:0016874,GO:0005783,GO:0006629,GO:0015908,GO:0016021,GO:0005654,GO:0008610,GO:0000166,GO:0008654,GO:0005524,GO:0005886,GO:0005739,GO:2001236,GO:0047676,GO:0016020,GO:0006631,GO:0001676,GO:0005730,GO:0032000,GO:0035338,GO:0010867,GO:0005741,GO:0005743	acyl-CoA synthetase long-chain family member 5	Up
ENSMUSG00000029234	1008.85	-0.367384	6.68e-05	0.0037858	Tmem165	GO:0005765,GO:0032468,GO:0006874,GO:0005764,GO:0005384,GO:0071421,GO:0032472,GO:0016021,GO:0046873,GO:0005768,GO:0005794,GO:0015085,GO:0016020,GO:0035751,GO:0006487,GO:0010008,GO:0032588,GO:0043231,GO:0070588	transmembrane protein 165	Non
ENSMUSG00000056501	208.955	2.26613	6.74e-05	0.00380912	Cebpb	GO:0001541,GO:0010628,GO:0000977,GO:0000978,GO:0030182,GO:0042803,GO:0003682,GO:0050729,GO:0071222,GO:1990440,GO:0033598,GO:0050873,GO:0060644,GO:0090575,GO:0043565,GO:0070169,GO:0005654,GO:0002432,GO:0042130,GO:0045944,GO:0000122,GO:0032496,GO:0070059,GO:1901329,GO:0045600,GO:0035259,GO:0042802,GO:0042826,GO:0097421,GO:0005515,GO:0001228,GO:0019900,GO:0072574,GO:2000120,GO:1990647,GO:0061629,GO:…	CCAAT/enhancer binding protein (C/EBP), beta	Up
ENSMUSG00000008730	1893.73	0.392442	6.78e-05	0.00381646	Hipk1	GO:0004713,GO:0030182,GO:0005829,GO:0003714,GO:0034333,GO:0005654,GO:0042771,GO:0000122,GO:0000166,GO:0005524,GO:0005813,GO:0010842,GO:0048596,GO:0008284,GO:0004674,GO:0060059,GO:0018107,GO:0005515,GO:0097191,GO:0016301,GO:0016607,GO:0072577,GO:0003677,GO:0060235,GO:0005737,GO:0016605,GO:0004672,GO:0018105,GO:0016740,GO:0043388,GO:0009952,GO:0005634,GO:0010803,GO:0016310,GO:0061072,GO:0007224,GO:…	homeodomain interacting protein kinase 1	Non
ENSMUSG00000033396	510.275	0.380299	7.04e-05	0.00394677	Spg11	GO:0031410,GO:0051402,GO:0030054,GO:0021957,GO:0008088,GO:0045202,GO:0005829,GO:0007528,GO:0019901,GO:0048741,GO:0005886,GO:0090659,GO:0007613,GO:0090389,GO:1905037,GO:2001256,GO:0007040,GO:0097049,GO:0005737,GO:0030425,GO:0048167,GO:0030424,GO:0007409,GO:0061744,GO:0042995,GO:0005730,GO:0048489,GO:0005634,GO:0006606,GO:0048675,GO:0007268,GO:0033344	SPG11, spatacsin vesicle trafficking associated	Non
ENSMUSG00000097063	182.672	-0.577942	7.07e-05	0.00395	Pantr2	GO:0005634,GO:0035264,GO:0021698,GO:0005737,GO:0010468,GO:0048873	POU domain, class 3, transcription factor 3 adjacent noncoding transcript 2	Non
ENSMUSG00000042129	166.053	1.71808	7.14e-05	0.00397706	Rassf4	GO:0007165,GO:0005575,GO:0007049,GO:0003674	Ras association (RalGDS/AF-6) domain family member 4	Up
ENSMUSG00000074466	254.823	-0.874574	7.34e-05	0.0040725	Gm15417	GO:0003674,GO:0005575,GO:0008150	predicted gene 15417	Non
ENSMUSG00000003273	286.976	-0.421865	7.37e-05	0.00407864	Car11	GO:0016836,GO:0005576,GO:0008270,GO:0006730,GO:0016323,GO:0004089	carbonic anhydrase 11	Non
ENSMUSG00000002699	109.604	2.06856	7.46e-05	0.00411418	Lcp2	GO:0001816,GO:0050852,GO:0044853,GO:0036398,GO:0045576,GO:0005911,GO:0007169,GO:0035556,GO:0005737,GO:0005829,GO:0005515	lymphocyte cytosolic protein 2	Up
ENSMUSG00000033918	502.424	-0.435329	7.52e-05	0.00413161	Parl	GO:0030162,GO:1903146,GO:0010821,GO:0008236,GO:0006465,GO:0004252,GO:0016021,GO:0008233,GO:0008053,GO:0090201,GO:0005739,GO:0005515,GO:0033619,GO:0016020,GO:2001243,GO:0004175,GO:0006508,GO:1903214,GO:0005634,GO:0016787,GO:2000377,GO:0005743	presenilin associated, rhomboid-like	Non
ENSMUSG00000028327	21.0813	3.62357	7.65e-05	0.00418646	Stra6l	GO:0016020,GO:0005515,GO:0005886,GO:0034633,GO:0071939,GO:0016021	STRA6-like	Up
ENSMUSG00000063286	136.35	2.10694	7.82e-05	0.0042107	Gvin-ps7			Up
ENSMUSG00000048865	124.436	1.98043	7.85e-05	0.0042107	Arhgap30	GO:0005096,GO:0031410,GO:0007165,GO:0043231,GO:0007264	Rho GTPase activating protein 30	Up
ENSMUSG00000026605	23.6227	1.64626	7.75e-05	0.0042107	Cenpf	GO:0000776,GO:0042803,GO:0045120,GO:0000775,GO:0036064,GO:0005654,GO:0005930,GO:0005635,GO:0007059,GO:0097539,GO:0005813,GO:0016202,GO:0015031,GO:0008022,GO:0030496,GO:0070840,GO:0001822,GO:0005819,GO:0005737,GO:0051310,GO:0045892,GO:0000940,GO:0005634,GO:0000278,GO:0000922,GO:0010389,GO:0021591,GO:0140297,GO:0016363	centromere protein F	Up
ENSMUSG00000002661	397.795	-0.643184	7.78e-05	0.0042107	Alkbh7	GO:0016491,GO:0006631,GO:0010883,GO:0046872,GO:0016706,GO:0012501,GO:0051213,GO:1902445,GO:0005739,GO:0005759,GO:0006974	alkB homolog 7	Non
ENSMUSG00000051041	1139.7	-0.530237	7.85e-05	0.0042107	Olfml1	GO:0007165,GO:0005615,GO:0003674	olfactomedin-like 1	Non
ENSMUSG00000028583	1853.91	-0.488883	7.82e-05	0.0042107	Pdpn	GO:0000902,GO:0005102,GO:0031410,GO:0015171,GO:0007266,GO:0045121,GO:0010718,GO:0030054,GO:0031528,GO:0030175,GO:0006693,GO:0031258,GO:0005829,GO:0030155,GO:0008360,GO:0001946,GO:0035239,GO:0070252,GO:0016021,GO:0030324,GO:0008285,GO:0098609,GO:0007165,GO:0055093,GO:2000045,GO:0005886,GO:0005739,GO:0005515,GO:0008517,GO:0051272,GO:0007155,GO:0030027,GO:0007275,GO:0005372,GO:0016020,GO:0061851,GO:…	podoplanin	Non
ENSMUSG00000027405	675.09	-0.577517	7.9e-05	0.00422251	Nop56	GO:1990226,GO:0005634,GO:0070761,GO:0032040,GO:0031428,GO:0001650,GO:0005737,GO:0042254,GO:0005732,GO:0003723,GO:0030515	NOP56 ribonucleoprotein	Non
ENSMUSG00000038527	15.3206	1.7411	8e-05	0.00426041	C1rl	GO:0005615,GO:0008236,GO:0016787,GO:0031638,GO:0045087,GO:0004252,GO:0005576,GO:0072562,GO:0006958,GO:0002376,GO:0008233	complement component 1, r subcomponent-like	Up
ENSMUSG00000001285	365.921	-0.519215	8.11e-05	0.00430717	Myg1	GO:0005634,GO:0016787,GO:0003674,GO:0005737,GO:0035641,GO:0005739,GO:0005654,GO:0004518	melanocyte proliferating gene 1	Non
ENSMUSG00000035929	223.679	1.4243	8.17e-05	0.00431362	H2-Q4	GO:0005765,GO:0005102,GO:0042803,GO:0005769,GO:0001916,GO:0042288,GO:0005783,GO:0046979,GO:0046703,GO:0046978,GO:0009986,GO:0033106,GO:0005886,GO:0042802,GO:0042608,GO:0005615,GO:0002486,GO:0002476,GO:0031901,GO:0042612,GO:0000139,GO:0042605,GO:0042610,GO:0071889,GO:0006955,GO:0030881,GO:0032398,GO:0009897	histocompatibility 2, Q region locus 4	Up
ENSMUSG00000022160	286.329	-0.41123	8.18e-05	0.00431362	Mettl3	GO:0003729,GO:0008168,GO:0006382,GO:0016556,GO:0000398,GO:0045580,GO:0002376,GO:0003723,GO:0016422,GO:0009048,GO:0060339,GO:0080009,GO:0019827,GO:0061157,GO:0021861,GO:0005515,GO:0006974,GO:0016607,GO:0031053,GO:0001734,GO:0045727,GO:0045087,GO:0008173,GO:0032259,GO:0005737,GO:1903679,GO:0030154,GO:0048477,GO:0016740,GO:0051445,GO:0034644,GO:1990744,GO:0006397,GO:0001510,GO:0005634,GO:0007283,GO:…	methyltransferase like 3	Non
ENSMUSG00000024544	100.389	0.985641	8.22e-05	0.00431856	Ldlrad4	GO:0070412,GO:0016020,GO:0005768,GO:0031901,GO:0030336,GO:0030512,GO:0009968,GO:0010719,GO:0043231,GO:0010991,GO:0060394,GO:0000139,GO:0016021	low density lipoprotein receptor class A domain containing 4	Non
ENSMUSG00000022204	368.984	-0.896227	8.27e-05	0.00431856	Ngdn	GO:0005654,GO:0005634,GO:0005694,GO:0000462,GO:0032040,GO:0000775,GO:0005737,GO:0005739,GO:0006417,GO:0042995,GO:0005730	neuroguidin, EIF4E binding protein	Non
ENSMUSG00000026209	723.548	-0.420855	8.27e-05	0.00431856	Dnpep	GO:0008237,GO:0046872,GO:0016787,GO:0006508,GO:0008270,GO:0005737,GO:0004177,GO:0005829,GO:0042802,GO:0008233	aspartyl aminopeptidase	Non
ENSMUSG00000026712	242.833	1.94851	8.47e-05	0.00440787	Mrc1	GO:0016020,GO:0005768,GO:0006897,GO:0030246,GO:0038023,GO:0009986,GO:0005886,GO:0004888,GO:0038024,GO:0005537,GO:0005515,GO:0010008,GO:0006898,GO:0071222,GO:0016021,GO:0071346,GO:0071353	mannose receptor, C type 1	Up
ENSMUSG00000002413	585.736	0.419725	8.6e-05	0.0044596	Braf	GO:0010628,GO:0043367,GO:0035019,GO:0043368,GO:0003824,GO:0046632,GO:0090150,GO:0005829,GO:0048679,GO:0045580,GO:0008542,GO:0051496,GO:0002318,GO:0097110,GO:0000166,GO:0050852,GO:0004709,GO:2000301,GO:0005524,GO:0007165,GO:0071466,GO:0004674,GO:0043005,GO:0004708,GO:0005886,GO:0042802,GO:0005739,GO:0005515,GO:0010764,GO:0050772,GO:0060324,GO:2000352,GO:0016301,GO:0043369,GO:0016020,GO:0007173,GO:…	Braf transforming gene	Non
ENSMUSG00000055240	109.371	-0.56181	8.66e-05	0.00447955	Zfp101	GO:0000122,GO:0000977,GO:0001227,GO:0006357,GO:0000981	zinc finger protein 101	Non
ENSMUSG00000029516	284.765	0.613309	8.9e-05	0.00456975	Cit	GO:0000070,GO:0007049,GO:0051402,GO:0005829,GO:0005856,GO:0000910,GO:0050774,GO:0097110,GO:0000166,GO:0015629,GO:0001223,GO:0030291,GO:0005524,GO:0006468,GO:0051301,GO:0004674,GO:0017124,GO:0000281,GO:0018107,GO:0005515,GO:0031032,GO:0007275,GO:0016301,GO:0048699,GO:0007399,GO:0035556,GO:0001726,GO:0005737,GO:0004672,GO:0030154,GO:0016740,GO:0046872,GO:0045665,GO:0000278,GO:0016310,GO:0035331,GO:…	citron	Non
ENSMUSG00000032625	143.18	0.583676	8.87e-05	0.00456975	Thsd7a	GO:0031532,GO:0016020,GO:0001525,GO:0003674,GO:0005576,GO:0005886,GO:0098846,GO:0030154,GO:0042995,GO:0016021	thrombospondin, type I, domain containing 7A	Non
ENSMUSG00000034613	223.968	0.981225	9.24e-05	0.00472059	Ppm1h	GO:0004721,GO:0017018,GO:0005634,GO:0016787,GO:0098978,GO:0045202,GO:0005737,GO:0042802,GO:0006470,GO:0016791,GO:0005654,GO:0004722	protein phosphatase 1H (PP2C domain containing)	Non
ENSMUSG00000038437	1312.69	0.57743	9.25e-05	0.00472059	Mllt6	GO:0006357,GO:2001161,GO:0003014,GO:0010765,GO:0005634,GO:0042393,GO:0070295,GO:0035811,GO:0031491,GO:0036359,GO:0035812,GO:0045944	myeloid/lymphoid or mixed-lineage leukemia; translocated to, 6	Non
ENSMUSG00000020153	1654.63	-0.475234	9.43e-05	0.00479487	Ndufs7	GO:0032981,GO:0051539,GO:0016491,GO:0005747,GO:0002020,GO:0043005,GO:0005739,GO:0003954,GO:0015990,GO:0043025,GO:0097060,GO:0016020,GO:0009060,GO:0070469,GO:0006120,GO:0048038,GO:0046872,GO:0005743,GO:0051536,GO:0008137	NADH:ubiquinone oxidoreductase core subunit S7	Non
ENSMUSG00000015829	119.886	1.33291	9.5e-05	0.0048183	Tnr	GO:0005102,GO:0045121,GO:0010977,GO:0022408,GO:0046625,GO:0007162,GO:0030155,GO:0050808,GO:0098685,GO:0050885,GO:0048692,GO:0062023,GO:0050767,GO:0009986,GO:0098978,GO:0022029,GO:0030334,GO:0030517,GO:0072534,GO:0007155,GO:0005178,GO:0005615,GO:0005576,GO:0045595,GO:0051968,GO:0035641,GO:0030198,GO:0060291,GO:0050804,GO:0090733,GO:0050805,GO:0007158,GO:0051971,GO:0031012,GO:0008306	tenascin R	Up
ENSMUSG00000019852	22.612	1.32192	9.56e-05	0.00483098	Arfgef3	GO:0031410,GO:0016020,GO:0032012,GO:0030036,GO:0016021,GO:0005085	ARFGEF family member 3	Up
ENSMUSG00000105558	32.2308	2.05913	9.7e-05	0.00488588	Gm5855			Up
ENSMUSG00000024944	705.85	-0.344074	9.76e-05	0.00488588	Arl2	GO:0007049,GO:0003924,GO:0005758,GO:0005525,GO:0005829,GO:0005856,GO:0034260,GO:0005654,GO:0007098,GO:0000166,GO:0015630,GO:0005794,GO:0005813,GO:0015870,GO:0006457,GO:0019003,GO:0005739,GO:0005515,GO:0005737,GO:0031113,GO:0005730,GO:0006110,GO:0031116,GO:0005634,GO:0005925,GO:0051457,GO:1903715	ADP-ribosylation factor-like 2	Non
ENSMUSG00000028969	568.576	-0.339606	9.73e-05	0.00488588	Cdk5	GO:0030175,GO:0005856,GO:0001934,GO:0021537,GO:0007519,GO:0035249,GO:0008092,GO:0018107,GO:0048709,GO:0007416,GO:0031175,GO:0004693,GO:0043025,GO:0016020,GO:0043125,GO:0007399,GO:0006915,GO:0030424,GO:0004672,GO:0050321,GO:0009611,GO:0045892,GO:0002039,GO:1901216,GO:0099635,GO:0051879,GO:0021954,GO:0090314,GO:0005829,GO:0042501,GO:0005654,GO:0032092,GO:0021697,GO:1901387,GO:0030426,GO:0000166,GO:…	cyclin-dependent kinase 5	Non
ENSMUSG00000056629	902.177	-0.713121	0.000101128	0.00504682	Fkbp2	GO:0005783,GO:0003755,GO:0016020,GO:0016853	FK506 binding protein 2,predicted gene, 51400	Non
ENSMUSG00000047810	89.428	2.17375	0.000101576	0.00505326	Ccdc88b	GO:0042832,GO:0001819,GO:0016020,GO:0042102,GO:0005794,GO:0030705,GO:0005813,GO:0005783,GO:0005737,GO:0005856,GO:0008017,GO:0050870,GO:0031122,GO:0051959	coiled-coil domain containing 88B	Up
ENSMUSG00000100252	834.381	-0.481835	0.000102879	0.005102	Mir124-2hg	GO:0060291,GO:0010629,GO:0046660,GO:0007605,GO:0003730,GO:0035195	Mir124-2 host gene (non-protein coding)	Non
ENSMUSG00000066363	10.5472	3.11603	0.000103765	0.00512174	Serpina3f	GO:0005615,GO:0043434,GO:0009617,GO:0034097,GO:0030414,GO:0010466,GO:0004867,GO:0010951	serine (or cysteine) peptidase inhibitor, clade A, member 3F	Up
ENSMUSG00000020256	74.9843	0.703821	0.000104174	0.00512174	Aldh1l2	GO:0009258,GO:0046655,GO:0004029,GO:0016491,GO:0016742,GO:0016620,GO:0003824,GO:0009058,GO:0005737,GO:0006730,GO:0006635,GO:0005739,GO:0006740,GO:0016155,GO:0005654	aldehyde dehydrogenase 1 family, member L2	Non
ENSMUSG00000029001	1660.58	-0.329059	0.000104248	0.00512174	Fbxo44	GO:0031146,GO:0061630,GO:0030433,GO:0006516,GO:0005737,GO:0010498,GO:0005515,GO:0019005	F-box protein 44	Non
ENSMUSG00000022150	417.244	1.02832	0.000105107	0.00513207	Dab2	GO:0045785,GO:0030665,GO:0031410,GO:0032968,GO:0010977,GO:0010718,GO:0048471,GO:0071425,GO:0005905,GO:0030132,GO:0090090,GO:0060766,GO:2001237,GO:0006898,GO:0030136,GO:0000122,GO:0006907,GO:0032091,GO:0032349,GO:0001934,GO:0007492,GO:0006897,GO:0048268,GO:0048545,GO:0071364,GO:2000370,GO:0030276,GO:2000643,GO:0005886,GO:0015031,GO:0008022,GO:0038024,GO:0005515,GO:0035615,GO:0002092,GO:0030099,GO:…	disabled 2, mitogen-responsive phosphoprotein	Up
ENSMUSG00000087612	52.5914	-0.921031	0.000105096	0.00513207	A230005M16Rik			Non
ENSMUSG00000048078	327.715	0.667391	0.000107729	0.0052439	Tenm4	GO:0042803,GO:0048714,GO:0005887,GO:0016021,GO:0007165,GO:0043005,GO:0005886,GO:0032289,GO:0042802,GO:0048666,GO:0031643,GO:0007157,GO:0007275,GO:0016020,GO:0060038,GO:0005737,GO:0050839,GO:0031641,GO:0030154,GO:0060912,GO:2000543,GO:0042995,GO:0005634,GO:0001702,GO:0046982	teneurin transmembrane protein 4	Non
ENSMUSG00000020900	742.506	0.362645	0.000109142	0.00529639	Myh10	GO:0003779,GO:0007512,GO:0001725,GO:0043197,GO:0035904,GO:1905274,GO:0005829,GO:0008360,GO:0051015,GO:0021678,GO:0016459,GO:0055015,GO:0050885,GO:0030239,GO:0030048,GO:0021592,GO:0030426,GO:0005903,GO:0000166,GO:0021670,GO:0051017,GO:0005524,GO:0005844,GO:0098885,GO:0098978,GO:0003279,GO:0021680,GO:0000281,GO:0042802,GO:0043005,GO:0005515,GO:0031175,GO:0007155,GO:0030027,GO:0005516,GO:0031032,GO:…	myosin, heavy polypeptide 10, non-muscle	Non
ENSMUSG00000026535	30.9432	2.68519	0.000109697	0.00530707	Ifi202b	GO:0035458	interferon activated gene 202B	Up
ENSMUSG00000026179	2090.76	-0.333804	0.000110139	0.00531219	Pnkd	GO:0050884,GO:0016020,GO:0005634,GO:0046872,GO:0016787,GO:0032225,GO:0042053,GO:0005737,GO:0046929,GO:0005739,GO:0005515,GO:0004416,GO:0019243	paroxysmal nonkinesiogenic dyskinesia	Non
ENSMUSG00000063611	22.417	1.78135	0.000110512	0.00531399	Gm10134			Up
ENSMUSG00000037820	387.368	2.06277	0.000111662	0.00535149	Tgm2	GO:0045785,GO:0048471,GO:0031226,GO:2000425,GO:0032471,GO:0005525,GO:0005829,GO:0042981,GO:0043277,GO:0008233,GO:0050769,GO:0000166,GO:0062023,GO:0120299,GO:0018277,GO:0005886,GO:1904015,GO:0005739,GO:0003810,GO:0120295,GO:0016020,GO:0060445,GO:0051561,GO:1903351,GO:0005694,GO:0007200,GO:0016746,GO:0120297,GO:0005576,GO:0008483,GO:0006508,GO:0005737,GO:0060662,GO:0000785,GO:0018149,GO:0007186,GO:…	transglutaminase 2, C polypeptide	Up
ENSMUSG00000039126	280.509	0.752158	0.000111969	0.00535149	Prune2	GO:0005737,GO:0016462,GO:0006915	prune homolog 2	Non
ENSMUSG00000021125	25.116	1.94335	0.000115286	0.00547697	Arg2	GO:0006941,GO:0032696,GO:1900425,GO:0071644,GO:0002376,GO:0030145,GO:0000050,GO:2000774,GO:0032720,GO:1903426,GO:0005739,GO:0004053,GO:0050998,GO:0045988,GO:0032700,GO:0002829,GO:0006525,GO:0071641,GO:0045087,GO:0002250,GO:0005737,GO:0051001,GO:0016813,GO:0019547,GO:0071650,GO:0046872,GO:0016787,GO:2000562,GO:0001657,GO:0032651,GO:1905403,GO:1905541	arginase type II	Up
ENSMUSG00000026765	56.2411	-0.872447	0.000115633	0.00547697	Lypd6b	GO:0030548,GO:0016020,GO:0005886,GO:0005575,GO:0031225	LY6/PLAUR domain containing 6B	Non
ENSMUSG00000019579	1237	-0.762874	0.000115493	0.00547697	Mydgf	GO:0043066,GO:0005615,GO:0043410,GO:0005794,GO:0001934,GO:0001938,GO:0006915,GO:0005576,GO:0005783,GO:0045766,GO:0051897,GO:0014068,GO:0001525,GO:0045944	myeloid derived growth factor	Non
ENSMUSG00000045519	157.923	-0.906927	0.000116877	0.00551939	Zfp560	GO:0000981,GO:0000978,GO:0005634,GO:0006357	zinc finger protein 560	Non
ENSMUSG00000026303	52.2266	1.67792	0.000117618	0.00553784	Mlph	GO:0003779,GO:0048471,GO:0001725,GO:0030318,GO:0031489,GO:0043473,GO:0015629,GO:0005515,GO:0017022,GO:0030864,GO:0030425,GO:0005815,GO:0006886,GO:0032400,GO:0006605,GO:0031267,GO:0046872,GO:0030674,GO:0016461,GO:0042470,GO:0051010	melanophilin	Up
ENSMUSG00000059089	63.5265	2.3525	0.000119216	0.00555425	Fcgr4	GO:0042119,GO:0051930,GO:0005887,GO:0033001,GO:0071222,GO:0016021,GO:0019767,GO:0019863,GO:0019864,GO:0009986,GO:0034235,GO:0140375,GO:0005886,GO:0004888,GO:0005615,GO:0016020,GO:0007166,GO:0050776,GO:0002468,GO:0019770,GO:0019772,GO:0009897,GO:0045780	Fc receptor, IgG, low affinity IV	Up
ENSMUSG00000042228	467.963	1.09179	0.000119371	0.00555425	Lyn	GO:0004715,GO:0097028,GO:0001817,GO:0030097,GO:0010976,GO:0097110,GO:0008285,GO:0031625,GO:0001934,GO:0001933,GO:0070668,GO:0031175,GO:1902532,GO:0016020,GO:0004672,GO:0034136,GO:0060369,GO:0005128,GO:0050855,GO:0051279,GO:0043231,GO:0070447,GO:0030061,GO:0044325,GO:0004713,GO:0005102,GO:0045121,GO:0005829,GO:0019899,GO:0044877,GO:0034144,GO:0000166,GO:0005794,GO:0007165,GO:0007169,GO:0018108,GO:…	LYN proto-oncogene, Src family tyrosine kinase	Up
ENSMUSG00000028461	297.165	-0.455527	0.000118779	0.00555425	Ccdc107	GO:0016020,GO:0003674,GO:0008150,GO:0005575,GO:0016021	coiled-coil domain containing 107	Non
ENSMUSG00000034640	1177.25	-0.346274	0.000118565	0.00555425	Tiparp	GO:0001570,GO:0003950,GO:0008210,GO:0030097,GO:1990404,GO:0048745,GO:0048008,GO:0010629,GO:0060325,GO:0008209,GO:0070213,GO:0140289,GO:0008585,GO:0001822,GO:0006471,GO:0016740,GO:0006807,GO:0008152,GO:0071407,GO:0005634,GO:0048705,GO:0046872,GO:0045732,GO:0060021,GO:0009791,GO:0000987,GO:0016757	TCDD-inducible poly(ADP-ribose) polymerase	Non
ENSMUSG00000021066	152.511	-0.508022	0.000120365	0.00558407	Atl1	GO:0071782,GO:0003924,GO:0005525,GO:0005783,GO:0016021,GO:0007029,GO:0000166,GO:0005794,GO:1990809,GO:0042802,GO:0005515,GO:0016020,GO:0000137,GO:0098826,GO:0005737,GO:0007409,GO:0042995,GO:0051260,GO:0016787,GO:0005789	atlastin GTPase 1	Non
ENSMUSG00000032908	47.4753	1.23507	0.000121718	0.00563035	Sgpp2	GO:0016020,GO:0016787,GO:0046839,GO:0042392,GO:0005783,GO:0061469,GO:0006670,GO:0006629,GO:0016021,GO:0005789	sphingosine-1-phosphate phosphatase 2	Up
ENSMUSG00000026564	9.02593	2.19338	0.000122534	0.00565156	Dusp27	GO:0033549,GO:0016311,GO:0005737,GO:0016791,GO:0043409,GO:0008138	dual specificity phosphatase 27 (putative)	Up
ENSMUSG00000035762	443.04	-0.555016	0.000124136	0.0057088	Tmem161b	GO:0016020,GO:0098901,GO:0003674,GO:0002027,GO:0005575,GO:0016021	transmembrane protein 161B	Non
ENSMUSG00000034947	102.351	2.42252	0.000126122	0.00573944	Tmem106a	GO:0035780,GO:0043410,GO:0045348,GO:0043123,GO:0016020,GO:1904407,GO:0032731,GO:0003674,GO:0045087,GO:0005886,GO:0035781,GO:0032755,GO:0002376,GO:0016021,GO:0032760,GO:0042116	transmembrane protein 106A	Up
ENSMUSG00000026288	376.442	1.96788	0.00012608	0.00573944	Inpp5d	GO:0030487,GO:0030863,GO:0016064,GO:0008340,GO:0046856,GO:0005829,GO:0005856,GO:0052659,GO:0006629,GO:0002376,GO:0008285,GO:0045779,GO:0050869,GO:0045579,GO:0052658,GO:0050777,GO:0004445,GO:0009968,GO:0005886,GO:0017124,GO:0045621,GO:0032715,GO:0005515,GO:0016020,GO:0045659,GO:0006915,GO:0035556,GO:0045656,GO:0005737,GO:0045671,GO:0004439,GO:0016787,GO:0043065,GO:0045648,GO:0034594,GO:0030889,GO:…	inositol polyphosphate-5-phosphatase D	Up
ENSMUSG00000035539	19.8479	1.34057	0.000126253	0.00573944	Ccdc180	GO:0003674,GO:0008150	coiled-coil domain containing 180	Up
ENSMUSG00000006930	82.4095	0.777867	0.000126065	0.00573944	Hap1	GO:0044325,GO:0005102,GO:0048471,GO:0090261,GO:0031410,GO:0031587,GO:0005764,GO:0030054,GO:0048403,GO:0005783,GO:0005829,GO:0005856,GO:0045202,GO:0005776,GO:0098957,GO:0010976,GO:0050769,GO:0030030,GO:0030426,GO:0043679,GO:1902430,GO:0005768,GO:0005813,GO:0005814,GO:0043005,GO:0015031,GO:0042802,GO:0005739,GO:0005515,GO:0017022,GO:0017157,GO:0031175,GO:0019904,GO:0021979,GO:0045742,GO:0006887,GO:…	huntingtin-associated protein 1	Non
ENSMUSG00000034247	376.611	0.972762	0.000126657	0.0057413	Plekhm1	GO:0031410,GO:0016020,GO:0005768,GO:0046872,GO:0005764,GO:0006914,GO:1902774,GO:0061909,GO:0035556,GO:0032418,GO:0015031,GO:0043231,GO:1900029,GO:0005515,GO:0044754,GO:0005730,GO:0045780	pleckstrin homology domain containing, family M (with RUN domain) member 1	Non
ENSMUSG00000025044	86.8558	2.55469	0.000128216	0.00576242	Msr1	GO:0031410,GO:0006911,GO:0005829,GO:0005581,GO:0006898,GO:0016021,GO:0010629,GO:0006897,GO:0034362,GO:0042953,GO:0030169,GO:0005886,GO:0005044,GO:0038024,GO:0010744,GO:0016020,GO:0034381,GO:0010886,GO:0001540,GO:0097242,GO:0030301,GO:0009897	macrophage scavenger receptor 1	Up
ENSMUSG00000097415	175.428	2.11848	0.000129308	0.00576242	AU020206			Up
ENSMUSG00000054404	207.536	2.09808	0.000128752	0.00576242	Slfn5	GO:0005524,GO:0000166,GO:0005634,GO:0030154	schlafen 5	Up
ENSMUSG00000037652	1048.16	0.441002	0.000128253	0.00576242	Phc3	GO:0035102,GO:0045892,GO:0003677,GO:0042393,GO:0005634,GO:0003682,GO:0046872,GO:0008270,GO:0005654,GO:0031519,GO:0007275	polyhomeotic 3	Non
ENSMUSG00000031540	1716.57	0.390994	0.000128852	0.00576242	Kat6a	GO:0010628,GO:0035019,GO:0003682,GO:0010484,GO:0006325,GO:0005829,GO:0003712,GO:0003713,GO:0000786,GO:0070776,GO:0043433,GO:0003007,GO:0016573,GO:0048513,GO:0042393,GO:0060325,GO:0043966,GO:0090398,GO:0005515,GO:0030099,GO:0006473,GO:0016607,GO:0061629,GO:0003677,GO:0006334,GO:0016746,GO:0008270,GO:0035162,GO:0016605,GO:0016740,GO:0005730,GO:0006355,GO:0010485,GO:0045893,GO:0045892,GO:0005634,GO:…	K(lysine) acetyltransferase 6A	Non
ENSMUSG00000037646	782.332	0.386817	0.000128954	0.00576242	Vps13b	GO:0015031,GO:0003674,GO:0005575,GO:0008150	vacuolar protein sorting 13B	Non
ENSMUSG00000045763	341.849	1.24467	0.000130307	0.0057906	Basp1	GO:0016607,GO:0000976,GO:0045892,GO:0016020,GO:0016363,GO:0005634,GO:0030054,GO:0005737,GO:0003714,GO:0005886,GO:0000785,GO:0008180,GO:0016605,GO:0005515,GO:0042995,GO:0019904,GO:0072112	brain abundant, membrane attached signal protein 1	Up
ENSMUSG00000095930	1674.81	-0.363907	0.000131402	0.0058229	Nim1k	GO:0042149,GO:0000287,GO:0000166,GO:0005524,GO:0046872,GO:0016310,GO:0035556,GO:0004674,GO:0004672,GO:0016740,GO:0006468,GO:0016301	NIM1 serine/threonine protein kinase	Non
ENSMUSG00000036295	379.079	-0.418532	0.000134568	0.00594655	Lrrn3	GO:0005615,GO:0016020,GO:0001934,GO:0005886,GO:0030131,GO:0031012,GO:0016021,GO:0051965,GO:0044877	leucine rich repeat protein 3, neuronal	Non
ENSMUSG00000064284	205.845	-0.634915	0.000136277	0.0059648	Cdpf1	GO:0003674,GO:0005575,GO:0008150	cysteine rich, DPF motif domain containing 1	Non
ENSMUSG00000028563	693.607	-0.634445	0.00013622	0.0059648	Tm2d1	GO:0001540,GO:0016020,GO:0006915,GO:0005887,GO:0097190,GO:0004930,GO:0016021	TM2 domain containing 1	Non
ENSMUSG00000042323	676.395	0.340048	0.000136126	0.0059648	Pbrm1	GO:0000776,GO:0003682,GO:0001890,GO:0006325,GO:0005654,GO:0060979,GO:0008285,GO:0003007,GO:0001825,GO:0060999,GO:0005515,GO:0016514,GO:0001974,GO:0003677,GO:0007507,GO:0006338,GO:0016586,GO:0045893,GO:0005634,GO:0070603,GO:0060948,GO:0003349	polybromo 1	Non
ENSMUSG00000024767	1142.47	-0.294452	0.000136489	0.0059648	Otub1	GO:0004843,GO:0002376,GO:0008233,GO:0006281,GO:0019784,GO:0031625,GO:1901315,GO:0006974,GO:0101005,GO:0071108,GO:0002250,GO:0006508,GO:0005737,GO:0043130,GO:2000780,GO:0005634,GO:0016787,GO:0016579,GO:0008234	OTU domain, ubiquitin aldehyde binding 1	Non
ENSMUSG00000075254	350.497	1.07265	0.000139327	0.00596776	Heg1	GO:0009897,GO:0001570,GO:0055017,GO:0001885,GO:0030054,GO:0003222,GO:0016021,GO:0030324,GO:0001944,GO:0035264,GO:0009986,GO:0005886,GO:0003209,GO:0005515,GO:0003017,GO:0045216,GO:0001701,GO:0007275,GO:1902414,GO:0016020,GO:0005911,GO:0007043,GO:0001886,GO:0007507,GO:0050878,GO:0035024,GO:0001945,GO:0060039,GO:1905709,GO:0003281,GO:0005509,GO:0009791,GO:0048845,GO:2000299,GO:0090271	heart development protein with EGF-like domains 1	Up
ENSMUSG00000025144	325.756	-0.998361	0.000138927	0.00596776	Cenpx	GO:0006281,GO:0000776,GO:0007049,GO:0003677,GO:0005634,GO:0031297,GO:0036297,GO:0005694,GO:0043240,GO:0051382,GO:0051301,GO:0071821,GO:0000785,GO:0000775,GO:0003690,GO:0006974,GO:0000712	centromere protein X	Non
ENSMUSG00000052605	140.678	-0.69277	0.000139952	0.00596776	Isoc2b	GO:0005634,GO:0003674,GO:0005737,GO:0005739,GO:0031648	isochorismatase domain containing 2b	Non
ENSMUSG00000031543	91.7518	0.692378	0.000139394	0.00596776	Ank1	GO:0044325,GO:0006888,GO:0030863,GO:0005856,GO:0019899,GO:0030673,GO:0048821,GO:0031430,GO:0016529,GO:0042383,GO:0045211,GO:0007165,GO:0030018,GO:0019903,GO:0043005,GO:0005886,GO:0006779,GO:0005515,GO:0008093,GO:0010638,GO:0016020,GO:0098662,GO:0005737,GO:0014731,GO:0030507,GO:0055072,GO:0005634,GO:0009898,GO:0072659,GO:0031672,GO:0051117	ankyrin 1, erythroid	Non
ENSMUSG00000036943	803.183	0.680202	0.000138395	0.00596776	Rab8b	GO:0005102,GO:0048471,GO:0031410,GO:0005778,GO:0008021,GO:0003924,GO:0005525,GO:0016604,GO:0032869,GO:0019882,GO:0005654,GO:0000166,GO:0005768,GO:0005886,GO:0015031,GO:0019003,GO:0045046,GO:0005739,GO:0005515,GO:0017157,GO:0016020,GO:0150115,GO:0030140,GO:0051461,GO:0045335,GO:0072659,GO:0009306,GO:0030911,GO:0043231,GO:0031346,GO:0006904,GO:0048210,GO:0051286	RAB8B, member RAS oncogene family	Non
ENSMUSG00000039194	2325.53	-0.6066	0.0001372	0.00596776	Rlbp1	GO:0016918,GO:0005813,GO:0007601,GO:0005502,GO:0005829,GO:0005737,GO:0044297,GO:0019841,GO:1902936,GO:0005654,GO:0050896	retinaldehyde binding protein 1	Non
ENSMUSG00000038855	2291.24	0.402442	0.000138752	0.00596776	Itpkb	GO:0035726,GO:0002262,GO:0046579,GO:0033030,GO:0005829,GO:0032957,GO:0030217,GO:0046854,GO:0045061,GO:0008440,GO:0032958,GO:0016301,GO:0016020,GO:0001932,GO:0005737,GO:0007166,GO:0000165,GO:0046638,GO:0071277,GO:0005634,GO:0045059,GO:0000828,GO:0045638	inositol 1,4,5-trisphosphate 3-kinase B	Non
ENSMUSG00000025949	649.899	0.400112	0.000139653	0.00596776	Pikfyve	GO:0032438,GO:0048471,GO:0019065,GO:0031410,GO:0045121,GO:0090382,GO:0032593,GO:0036289,GO:2000785,GO:0000285,GO:0043312,GO:0005829,GO:0012506,GO:0090385,GO:0006629,GO:1903100,GO:0046488,GO:0030593,GO:0030670,GO:0032288,GO:0000166,GO:0005768,GO:0031902,GO:0005524,GO:0004674,GO:1903426,GO:0016887,GO:0042147,GO:0005515,GO:0016307,GO:0016301,GO:0016020,GO:0031901,GO:0019886,GO:0005911,GO:0008270,GO:…	phosphoinositide kinase, FYVE type zinc finger containing	Non
ENSMUSG00000006005	1298.9	0.338773	0.00013785	0.00596776	Tpr	GO:0000776,GO:0007049,GO:0051028,GO:0072686,GO:0042803,GO:0003729,GO:0003682,GO:0090316,GO:0006404,GO:0015631,GO:0045947,GO:0005856,GO:0034605,GO:0035457,GO:0006406,GO:0000775,GO:0005635,GO:0000122,GO:0051301,GO:0015031,GO:0044615,GO:0006405,GO:0005515,GO:0005868,GO:0034399,GO:0070840,GO:0016020,GO:0046827,GO:0005694,GO:0031965,GO:0005643,GO:0007094,GO:0005737,GO:0031453,GO:0019898,GO:0090267,GO:…	translocated promoter region, nuclear basket protein	Non
ENSMUSG00000021457	197.146	1.91071	0.00014396	0.00612218	Syk	GO:0033630,GO:0019902,GO:0004715,GO:0007167,GO:0097110,GO:0032733,GO:0001819,GO:0031625,GO:0050731,GO:0001775,GO:0045579,GO:0032760,GO:0043410,GO:0016020,GO:0032481,GO:0051712,GO:0004672,GO:0090237,GO:0007229,GO:0032928,GO:0043507,GO:0002554,GO:0032755,GO:0038156,GO:0004713,GO:0005102,GO:0031410,GO:0005829,GO:0042101,GO:0071396,GO:0030593,GO:0048514,GO:0000166,GO:0050764,GO:0007169,GO:0032735,GO:…	spleen tyrosine kinase	Up
ENSMUSG00000032815	16.0765	1.8083	0.000144552	0.00613085	Fanca	GO:0006281,GO:0005654,GO:0008585,GO:0036297,GO:0005634,GO:0007140,GO:0043240,GO:0050727,GO:0005737,GO:0008584,GO:0042127,GO:0000785,GO:2000348,GO:0051090,GO:0006513,GO:0006974,GO:0045589	Fanconi anemia, complementation group A	Up
ENSMUSG00000062963	930.33	-0.562696	0.000145492	0.00615424	Ufc1	GO:0061657,GO:0071569,GO:0005515,GO:1990592,GO:0061709,GO:0034976,GO:0071568,GO:0007420	ubiquitin-fold modifier conjugating enzyme 1	Non
ENSMUSG00000020641	176.173	1.22996	0.000146518	0.0061811	Rsad2	GO:0043367,GO:0009615,GO:0043621,GO:0003824,GO:0005783,GO:0005811,GO:0030278,GO:0051539,GO:0002376,GO:0005794,GO:0045071,GO:0050709,GO:0005739,GO:0034157,GO:0005515,GO:0035710,GO:0016020,GO:0016829,GO:0045087,GO:0051607,GO:2000553,GO:0001650,GO:0034165,GO:0046872,GO:0005741,GO:0005743,GO:0051536,GO:0050778,GO:0005789,GO:0001503	radical S-adenosyl methionine domain containing 2	Up
ENSMUSG00000024998	906.712	0.437904	0.000148756	0.00625881	Plce1	GO:0048015,GO:0005829,GO:0019899,GO:0006629,GO:0005794,GO:0046578,GO:0007165,GO:0010592,GO:0004629,GO:0005886,GO:0007264,GO:0005515,GO:0030027,GO:0016042,GO:0043410,GO:0016020,GO:0007173,GO:0008081,GO:0032835,GO:0007200,GO:0035556,GO:0008277,GO:0005737,GO:0007186,GO:0042995,GO:0006651,GO:0004435,GO:0031267,GO:0045859,GO:0046872,GO:0016787,GO:0007265,GO:0005085	phospholipase C, epsilon 1	Non
ENSMUSG00000061175	260.675	1.47771	0.000150603	0.00631906	Fnip2	GO:0000122,GO:0008285,GO:0016020,GO:0033138,GO:0001932,GO:0008630,GO:0031334,GO:0005764,GO:0051087,GO:0006468,GO:0005737,GO:0005829,GO:0042030,GO:0034451,GO:0006974	folliculin interacting protein 2	Up
ENSMUSG00000026991	796.912	0.610412	0.000150986	0.00631906	Pkp4	GO:0048471,GO:0072686,GO:0030054,GO:0005856,GO:0045296,GO:0098609,GO:0005886,GO:0043547,GO:0005912,GO:0014069,GO:0007155,GO:0030496,GO:0016020,GO:0005911,GO:0005737,GO:0044291,GO:0007043,GO:0030057,GO:0005634,GO:0009898,GO:0051233,GO:0032467,GO:0000922	plakophilin 4	Non
ENSMUSG00000037262	189.645	-0.676622	0.000151401	0.00631969	Kin	GO:0006281,GO:0006397,GO:0003677,GO:0006310,GO:0005634,GO:0046872,GO:0006260,GO:0032991,GO:0043231,GO:0005737,GO:0003690,GO:0003723,GO:0005654,GO:0006974,GO:0016363	Kin17 DNA and RNA binding protein	Non
ENSMUSG00000005078	1258.08	-0.708814	0.000153745	0.00640064	Jkamp	GO:0006986,GO:0016020,GO:0031625,GO:0030433,GO:0005783,GO:0005575,GO:0016021	JNK1/MAPK8-associated membrane protein	Non
ENSMUSG00000039233	337.191	-0.614252	0.000156784	0.00649298	Tbce	GO:0048589,GO:0048936,GO:0014889,GO:0051082,GO:0000226,GO:0005737,GO:0005856,GO:0006457,GO:0007021,GO:0008344,GO:0007052,GO:0007409,GO:0009791,GO:0043014,GO:0007023	tubulin-specific chaperone E	Non
ENSMUSG00000036442	561.021	-0.352441	0.000156748	0.00649298	Thap11	GO:0000122,GO:0000978,GO:0003677,GO:0001227,GO:0005634,GO:0006357,GO:0046872,GO:0008270,GO:0005737,GO:0005829,GO:0005654	THAP domain containing 11	Non
ENSMUSG00000037060	1125.07	-0.82926	0.000160057	0.006594	Cavin3	GO:0051898,GO:0005901,GO:0016020,GO:0005515,GO:0032991,GO:0030866,GO:0048511,GO:0005737,GO:0070374,GO:1901003,GO:0032922,GO:0005080	caveolae associated 3	Non
ENSMUSG00000008763	920.844	0.329369	0.000159959	0.006594	Man1a2	GO:0008152,GO:0016020,GO:0009100,GO:0005794,GO:0046872,GO:0016787,GO:0016798,GO:0005509,GO:0005975,GO:0005783,GO:0000139,GO:0004571,GO:0048286,GO:0006491,GO:0016021,GO:0007585	mannosidase, alpha, class 1A, member 2	Non
ENSMUSG00000105504	198.767	0.791704	0.000162371	0.00667199	Gbp5	GO:0051289,GO:0048471,GO:0031410,GO:0042803,GO:0003924,GO:0032741,GO:0045089,GO:0034067,GO:0005525,GO:0071346,GO:0002376,GO:0000166,GO:0005794,GO:0042802,GO:0005515,GO:1900227,GO:0016020,GO:0005737,GO:0009617,GO:0032731,GO:1900017,GO:0016787,GO:0006954	guanylate binding protein 5	Non
ENSMUSG00000074622	460.616	2.14758	0.000167174	0.00674668	Mafb	GO:0000978,GO:0030216,GO:0007379,GO:0043565,GO:0090575,GO:0005654,GO:0044877,GO:1903575,GO:0021572,GO:0005667,GO:0033077,GO:0042802,GO:0035284,GO:0001228,GO:0005515,GO:0007585,GO:1990837,GO:0003677,GO:0000981,GO:0045647,GO:0045671,GO:0042472,GO:0006355,GO:0021571,GO:0048538,GO:0006357,GO:0045893,GO:0005634,GO:0010467,GO:0003700,GO:0016485,GO:0045637,GO:0045944,GO:0021599	v-maf musculoaponeurotic fibrosarcoma oncogene family, protein B (avian)	Up
ENSMUSG00000031838	178.632	2.0828	0.000166451	0.00674668	Ifi30	GO:0050821,GO:0016491,GO:0015036,GO:0005764,GO:0019886,GO:0030054,GO:0042590,GO:0005576,GO:0043231,GO:0005829,GO:0016667,GO:0002376,GO:0048147	interferon gamma inducible protein 30	Up
ENSMUSG00000012819	18.944	1.46038	0.000166243	0.00674668	Cdh23	GO:0047485,GO:0060013,GO:0006816,GO:0007156,GO:0045202,GO:0098683,GO:0045296,GO:0048563,GO:0016339,GO:0050953,GO:0016021,GO:0045177,GO:0042491,GO:0005813,GO:0048839,GO:0005886,GO:0005515,GO:0051480,GO:0007155,GO:0032420,GO:0016020,GO:0007626,GO:0098684,GO:0007605,GO:0050957,GO:0016342,GO:0060122,GO:0042472,GO:0001917,GO:0098742,GO:0060088,GO:0046872,GO:0005509,GO:0060091,GO:0008344,GO:0045494,GO:…	cadherin 23 (otocadherin)	Up
ENSMUSG00000020902	324.433	0.657505	0.000165036	0.00674668	Ntn1	GO:0005604,GO:0045773,GO:0033564,GO:0030879,GO:0062023,GO:0098609,GO:0008284,GO:0016358,GO:0060603,GO:0030334,GO:0030517,GO:0005515,GO:0061643,GO:2000147,GO:0009888,GO:0006930,GO:0007411,GO:0006915,GO:0005576,GO:0007097,GO:0032488,GO:0005737,GO:0001764,GO:0007409,GO:0042472,GO:0071944,GO:0008045,GO:0051963,GO:0005201,GO:0007265,GO:0031012,GO:0009887	netrin 1	Non
ENSMUSG00000069729	681.889	0.541593	0.000166933	0.00674668	Arid1b	GO:0060996,GO:0006325,GO:0031491,GO:0005829,GO:0005654,GO:0005886,GO:0007270,GO:0005515,GO:0016514,GO:0003677,GO:0007399,GO:0097026,GO:0071565,GO:0006338,GO:0006357,GO:0045893,GO:0005634,GO:0035060,GO:0070603	AT rich interactive domain 1B (SWI-like)	Non
ENSMUSG00000051238	243.287	-0.437656	0.000165216	0.00674668	Swsap1	GO:0006281,GO:0050821,GO:0000724,GO:0003697,GO:0003677,GO:0006310,GO:0005634,GO:0097196,GO:0016887,GO:0006974	SWIM type zinc finger 7 associated protein 1	Non
ENSMUSG00000032180	442.196	-0.396335	0.000167102	0.00674668	Tmed1	GO:0006888,GO:0016020,GO:0005794,GO:0007030,GO:0005783,GO:0005886,GO:0015031,GO:0030134,GO:0006886,GO:0016021,GO:0005793	transmembrane p24 trafficking protein 1	Non
ENSMUSG00000037731	73.2113	2.45705	0.000167884	0.00675809	Themis2	GO:0050852,GO:0005634,GO:0006954,GO:0005737,GO:0050864,GO:0005515,GO:0002376	thymocyte selection associated family member 2	Up
ENSMUSG00000050914	19.2232	-1.46366	0.000168984	0.0067851	Ankrd37	GO:0005634,GO:0005737,GO:0005829,GO:0008150,GO:0005739,GO:0005515,GO:0005654	ankyrin repeat domain 37	Down
ENSMUSG00000051344	340.783	0.697824	0.000169755	0.0067988	Plekhm3	GO:0016020,GO:0005794,GO:0046872,GO:0005886,GO:0005737,GO:0005515,GO:0045445	pleckstrin homology domain containing, family M, member 3	Non
ENSMUSG00000038068	138.184	1.3303	0.000170337	0.00680487	Rnf144b	GO:0000151,GO:0043066,GO:0016020,GO:0061630,GO:0006511,GO:0031624,GO:0046872,GO:0006915,GO:0004842,GO:0005737,GO:0000209,GO:0005739,GO:0016740,GO:0016021,GO:0016567,GO:0031966,GO:0032436	ring finger protein 144B	Up
ENSMUSG00000054640	164.744	1.82897	0.000171573	0.00682446	Slc8a1	GO:0055013,GO:0006816,GO:0055001,GO:0002028,GO:0036376,GO:0043198,GO:0010881,GO:0045211,GO:0035725,GO:0008092,GO:0007154,GO:0051924,GO:0030506,GO:0030501,GO:0043025,GO:0006811,GO:0015297,GO:0016020,GO:0030424,GO:0010468,GO:0006883,GO:0060048,GO:0035050,GO:0044325,GO:0030315,GO:0086038,GO:0071313,GO:1905060,GO:0099580,GO:0014704,GO:0007204,GO:0005654,GO:0016021,GO:0003007,GO:0030018,GO:0002027,GO:…	solute carrier family 8 (sodium/calcium exchanger), member 1	Up
ENSMUSG00000055485	791.464	0.757728	0.00017169	0.00682446	Soga1	GO:0010506,GO:0005615,GO:0008286,GO:0003674,GO:0045721,GO:0005576	suppressor of glucose, autophagy associated 1	Non
ENSMUSG00000001348	53.9921	2.70652	0.000172501	0.00682679	Acp5	GO:0032929,GO:0005764,GO:0007162,GO:0050728,GO:0032496,GO:0032695,GO:0032720,GO:0045019,GO:0008198,GO:0045453,GO:0005615,GO:0003993,GO:0060349,GO:0034097,GO:0008199,GO:0030335,GO:0032691,GO:0046872,GO:0016787,GO:0016311,GO:0050830	acid phosphatase 5, tartrate resistant	Up
ENSMUSG00000020143	196.373	1.93563	0.000172612	0.00682679	Dock2	GO:0042110,GO:0005096,GO:0046631,GO:0005856,GO:0001771,GO:0002277,GO:0042098,GO:0005886,GO:0007264,GO:0007010,GO:0042608,GO:0045060,GO:0035022,GO:0016020,GO:0001766,GO:0046633,GO:0005737,GO:0006935,GO:0044351,GO:0031267,GO:0045059,GO:0050766,GO:0030036,GO:0001768,GO:0016477,GO:0005085	dedicator of cyto-kinesis 2	Up
ENSMUSG00000022504	25.7789	1.94853	0.000174466	0.00688292	Ciita	GO:0005525,GO:0005829,GO:0005654,GO:0044877,GO:0000122,GO:0045348,GO:0000166,GO:0034341,GO:0005524,GO:0009986,GO:0004674,GO:0046597,GO:0008022,GO:0005515,GO:0016301,GO:0000976,GO:0045345,GO:0016746,GO:0016605,GO:0016740,GO:0006355,GO:0045893,GO:0045892,GO:0005634,GO:0046677,GO:0016310,GO:0006954,GO:0045944,GO:0140297	class II transactivator	Up
ENSMUSG00000038178	865.404	0.910729	0.000175003	0.00688692	Slc43a2	GO:0060358,GO:0016020,GO:0055085,GO:0051956,GO:0015804,GO:0005886,GO:0022857,GO:0015179,GO:0015175,GO:0016021,GO:0015807	solute carrier family 43, member 2	Non
ENSMUSG00000030306	259.552	0.741169	0.000175994	0.00690874	Tmtc1	GO:0006396,GO:0016020,GO:0004169,GO:0000030,GO:0005783,GO:0005739,GO:0035269,GO:0016740,GO:0016021	transmembrane and tetratricopeptide repeat containing 1	Non
ENSMUSG00000068739	1431.1	-0.263571	0.00017874	0.00699916	Sars	GO:0000978,GO:0042803,GO:0016874,GO:1904046,GO:0004828,GO:0005829,GO:0019899,GO:0006412,GO:0000122,GO:0000166,GO:0004812,GO:0005524,GO:0005739,GO:0000049,GO:0016525,GO:0003677,GO:0005737,GO:0005634,GO:0006418,GO:0006434	seryl-aminoacyl-tRNA synthetase	Non
ENSMUSG00000029553	23.4794	2.75713	0.000179796	0.00702315	Tfec	GO:1990837,GO:0000122,GO:0000978,GO:0001227,GO:0003677,GO:0005634,GO:0006357,GO:0000981,GO:0046983,GO:0006355,GO:0034605,GO:0001228,GO:0005654,GO:0045944	transcription factor EC	Up
ENSMUSG00000020220	2032.76	0.349326	0.000182395	0.0071071	Vps13d	GO:0045053,GO:0003674,GO:0006623,GO:1901526,GO:0019898,GO:0007005	vacuolar protein sorting 13D	Non
ENSMUSG00000024013	107.95	1.88513	0.000183711	0.00713211	Fgd2	GO:1901981,GO:0016020,GO:0005768,GO:0005634,GO:0005769,GO:0046872,GO:0046847,GO:0043507,GO:0001726,GO:0005737,GO:0005856,GO:0005886,GO:0007010,GO:0042995,GO:0005085	FYVE, RhoGEF and PH domain containing 2	Up
ENSMUSG00000037470	674.173	0.596127	0.000183938	0.00713211	Uggt1	GO:0003980,GO:0051082,GO:0071712,GO:0006486,GO:0032991,GO:0005793,GO:0005783,GO:0018279,GO:0005515,GO:0016740,GO:0016757,GO:0005788	UDP-glucose glycoprotein glucosyltransferase 1	Non
ENSMUSG00000034593	744.583	0.992327	0.000184512	0.00713688	Myo5a	GO:0003779,GO:0005764,GO:0001750,GO:0030141,GO:0030048,GO:0043473,GO:0051643,GO:0043025,GO:0016020,GO:0042438,GO:0030424,GO:0099566,GO:0032400,GO:0031267,GO:0099089,GO:0150103,GO:0000146,GO:1904960,GO:0030318,GO:0032433,GO:0048306,GO:0005783,GO:0005829,GO:0042642,GO:0051015,GO:0044877,GO:0016192,GO:0000166,GO:0015629,GO:0005794,GO:0005882,GO:0043005,GO:0015031,GO:0042802,GO:0005515,GO:0043008,GO:…	myosin VA	Non
ENSMUSG00000036315	217.342	-0.941522	0.00018629	0.00718805	Polr1h	GO:0005654,GO:0005634,GO:0005736,GO:0046872,GO:0008270,GO:0006363,GO:0006379,GO:0003676,GO:0003899,GO:0006351	RNA polymerase I subunit H	Non
ENSMUSG00000074591	32.639	0.983757	0.000188115	0.00723224	Ankub1	GO:0003674,GO:0005575,GO:0008150	ankyrin repeat and ubiquitin domain containing 1	Non
ENSMUSG00000054693	1508.08	0.478657	0.000188349	0.00723224	Adam10	GO:0038004,GO:0031410,GO:0042803,GO:0008021,GO:0030054,GO:0006509,GO:0043197,GO:0030307,GO:0007162,GO:0007219,GO:0097038,GO:0034205,GO:0061001,GO:0016021,GO:0042987,GO:0008233,GO:0046931,GO:0005798,GO:0008593,GO:0034612,GO:0045211,GO:0042169,GO:0010629,GO:0062023,GO:0005794,GO:0046930,GO:0006468,GO:0090102,GO:0008284,GO:0009986,GO:0098978,GO:0005886,GO:0017124,GO:0005515,GO:0014069,GO:0006913,GO:…	a disintegrin and metallopeptidase domain 10	Non
ENSMUSG00000063317	270.574	0.780141	0.000189145	0.00724521	Usp31	GO:0004843,GO:0005634,GO:0016579	ubiquitin specific peptidase 31	Non
ENSMUSG00000053113	259.962	2.19992	0.000191084	0.00725866	Socs3	GO:0060708,GO:0060670,GO:0005829,GO:0040008,GO:0060674,GO:0050728,GO:0046627,GO:0046854,GO:0007165,GO:0045597,GO:0009968,GO:0046426,GO:0005515,GO:0001932,GO:0007259,GO:0035556,GO:0045595,GO:0005737,GO:0001784,GO:1990830,GO:0043066,GO:0042532,GO:0005942,GO:0060707,GO:0046935	suppressor of cytokine signaling 3	Up
ENSMUSG00000051506	105.714	2.01248	0.000190209	0.00725866	Wdfy4	GO:0098586,GO:0005768,GO:0006914,GO:0005783,GO:0036037,GO:0019882	WD repeat and FYVE domain containing 4	Up
ENSMUSG00000024338	180.589	0.989563	0.000190779	0.00725866	Psmb8	GO:0005829,GO:0019882,GO:0002376,GO:0005654,GO:0008233,GO:1990111,GO:0005839,GO:0010498,GO:0005515,GO:0000502,GO:0051603,GO:0019774,GO:0004175,GO:0006508,GO:0052548,GO:0005737,GO:0030154,GO:0004298,GO:0045444,GO:0005634,GO:0016787	proteasome (prosome, macropain) subunit, beta type 8 (large multifunctional peptidase 7)	Non
ENSMUSG00000078681	621.665	-0.978804	0.000191331	0.00725866	Tm2d3	GO:0046331,GO:0016020,GO:0003674,GO:0005575,GO:0016021	TM2 domain containing 3	Non
ENSMUSG00000025537	2084.07	-0.261822	0.000193037	0.00730585	Phkg1	GO:0000166,GO:0005524,GO:0005978,GO:0016310,GO:0004689,GO:0005975,GO:0004674,GO:0019899,GO:0004672,GO:0005977,GO:0050321,GO:0016740,GO:0005516,GO:0006468,GO:0005964,GO:0016301	phosphorylase kinase gamma 1	Non
ENSMUSG00000030671	190.585	1.54287	0.000195331	0.00735748	Pde3b	GO:0061179,GO:0005783,GO:0005829,GO:0007162,GO:0032869,GO:0016021,GO:0005794,GO:0007165,GO:0043422,GO:0016525,GO:0001525,GO:0042593,GO:0016020,GO:0004114,GO:0008081,GO:0043951,GO:0032045,GO:0050796,GO:0050995,GO:0046872,GO:0016787,GO:0031018,GO:0051219,GO:0004115	phosphodiesterase 3B, cGMP-inhibited	Up
ENSMUSG00000003526	4359.34	-0.297807	0.000195176	0.00735748	Prodh	GO:0005654,GO:0016491,GO:0016597,GO:0010942,GO:0005743,GO:0043231,GO:0005739,GO:0004657,GO:0010133,GO:0006560,GO:0071949,GO:0006562	proline dehydrogenase	Non
ENSMUSG00000078813	178.346	-0.58017	0.000199758	0.00750633	Leng1	GO:0003674,GO:0005575,GO:0008150	leukocyte receptor cluster (LRC) member 1	Non
ENSMUSG00000050188	156.332	-0.522329	0.000202708	0.00758118	Lsm10	GO:0005654,GO:0006397,GO:0005683,GO:0003723,GO:0005634,GO:0008380,GO:1900087,GO:0017069,GO:0006398,GO:0016604,GO:0015030,GO:0071254,GO:0071208,GO:0071209	U7 snRNP-specific Sm-like protein LSM10	Non
ENSMUSG00000055204	1438.89	0.374365	0.000202554	0.00758118	Ankrd17	GO:0001955,GO:0043123,GO:0003682,GO:0051151,GO:1900087,GO:0002376,GO:0003723,GO:0005654,GO:0007492,GO:0006275,GO:0045787,GO:1900245,GO:0045087,GO:0031965,GO:1900246,GO:0005737,GO:0000785,GO:0005634,GO:0042742,GO:0003676	ankyrin repeat domain 17	Non
ENSMUSG00000053175	22.5083	2.07321	0.000205116	0.00765314	Bcl3	GO:0002268,GO:0009615,GO:0007249,GO:0048536,GO:0005829,GO:0003714,GO:0042981,GO:0003713,GO:0033257,GO:0005654,GO:0042771,GO:0032733,GO:0042832,GO:0032088,GO:0032996,GO:0032717,GO:0032720,GO:0005886,GO:0046426,GO:0042826,GO:0030330,GO:0005515,GO:0045064,GO:0002455,GO:0006974,GO:0030496,GO:0045727,GO:0032991,GO:0005737,GO:0010225,GO:0019730,GO:0030198,GO:0032729,GO:0043066,GO:0045892,GO:0045893,GO:…	B cell leukemia/lymphoma 3	Up
ENSMUSG00000022126	22.9984	2.46076	0.000206281	0.00767851	Acod1	GO:0071393,GO:0071222,GO:0071346,GO:0002376,GO:0002760,GO:2000379,GO:0050728,GO:0034144,GO:0035458,GO:0006952,GO:0032496,GO:0032088,GO:0047613,GO:0005739,GO:0032480,GO:0071356,GO:0045824,GO:0016829,GO:0045087,GO:0071347,GO:0051607,GO:0009617,GO:0034136,GO:0072573,GO:0071219,GO:0007566,GO:0006954	aconitate decarboxylase 1	Up
ENSMUSG00000024737	168.584	2.10221	0.000208268	0.00768018	Slc15a3	GO:0005765,GO:0005764,GO:0015833,GO:0002376,GO:0016021,GO:0071916,GO:0005768,GO:0070434,GO:0015031,GO:0022857,GO:0016020,GO:0055085,GO:0045087,GO:0015835,GO:0015293,GO:0010008,GO:0006857,GO:0140206,GO:0015647,GO:0043231	solute carrier family 15, member 3	Up
ENSMUSG00000029207	255.701	0.667388	0.000208082	0.00768018	Apbb2	GO:0005769,GO:0005783,GO:0000122,GO:0008134,GO:0005768,GO:0005794,GO:0005515,GO:0050821,GO:0007411,GO:0006939,GO:0005737,GO:0001764,GO:1901988,GO:0036438,GO:0006355,GO:0030198,GO:0043066,GO:0001540,GO:0005634,GO:0043065,GO:0045944	amyloid beta (A4) precursor protein-binding, family B, member 2	Non
ENSMUSG00000020520	382.421	0.655494	0.000207083	0.00768018	Galnt10	GO:0016266,GO:0016020,GO:0005794,GO:0046872,GO:0030246,GO:0004653,GO:0006493,GO:0016740,GO:0016021,GO:0016757	polypeptide N-acetylgalactosaminyltransferase 10	Non
ENSMUSG00000109324	757.115	-0.585426	0.000207531	0.00768018	Prmt1	GO:1900745,GO:0008170,GO:0008168,GO:0018216,GO:0048273,GO:0035247,GO:0048738,GO:0019919,GO:0005829,GO:0019899,GO:0016274,GO:0008469,GO:0045652,GO:0034709,GO:0008284,GO:0042802,GO:0045653,GO:0035242,GO:0005515,GO:0031175,GO:0001701,GO:0043985,GO:0008276,GO:0016020,GO:0016571,GO:0042054,GO:0032991,GO:0032259,GO:0046985,GO:0005737,GO:0016740,GO:0051260,GO:0005634,GO:0008380,GO:0030519,GO:0035241,GO:…	protein arginine N-methyltransferase 1	Non
ENSMUSG00000052331	128.639	1.15449	0.000209588	0.00769571	Ankrd44	GO:0003674,GO:0005575,GO:0008150	ankyrin repeat domain 44	Up
ENSMUSG00000022358	219.219	0.658394	0.000209662	0.00769571	Fbxo32	GO:0005654,GO:0010614,GO:0014878,GO:0005634,GO:0014889,GO:0071549,GO:0030018,GO:0010666,GO:0005737,GO:0005829,GO:0005515,GO:0016567,GO:0019005,GO:0014894	F-box protein 32	Non
ENSMUSG00000086029	32.7749	-1.30128	0.000211473	0.00774422	Pax6os1	GO:0003674,GO:0005575,GO:0008150	paired box 6 opposite strand 1	Down
ENSMUSG00000040061	54.6053	2.24031	0.000219847	0.00790448	Plcb2	GO:0001580,GO:0048015,GO:0005829,GO:0006629,GO:0046488,GO:0005794,GO:0007165,GO:0004629,GO:0005886,GO:0016042,GO:0008081,GO:0007200,GO:0035556,GO:0031680,GO:0005737,GO:0050913,GO:0004435,GO:0031683,GO:0046872,GO:0005543,GO:0016787,GO:0005509	phospholipase C, beta 2	Up
ENSMUSG00000020806	62.1791	2.15919	0.000218997	0.00790448	Rhbdf2	GO:0016020,GO:0050709,GO:0004252,GO:0005783,GO:0005886,GO:0015031,GO:0042058,GO:0005515,GO:0016021,GO:0005789,GO:0050708	rhomboid 5 homolog 2	Up
ENSMUSG00000024965	173.747	1.91127	0.000216816	0.00790448	Fermt3	GO:0033632,GO:0007229,GO:0002102,GO:0030054,GO:0005178,GO:0007160,GO:0007155,GO:0007159,GO:0070527,GO:0005515,GO:0033622,GO:0042995,GO:0030335,GO:0030055,GO:0034446	fermitin family member 3	Up
ENSMUSG00000020415	538.665	-1.1974	0.000218488	0.00790448	Pttg1	GO:0006281,GO:0007059,GO:0007064,GO:0007049,GO:0008285,GO:0005634,GO:0001558,GO:0004869,GO:0006974,GO:0045143,GO:0051301,GO:0005737,GO:0005829,GO:0017124,GO:2000816,GO:0043022,GO:0031072,GO:0051276	pituitary tumor-transforming gene 1	Down
ENSMUSG00000028222	40.7329	1.14302	0.000218508	0.00790448	Calb1	GO:0005499,GO:0043197,GO:0045202,GO:0005829,GO:0032437,GO:0072286,GO:0010842,GO:0098978,GO:0043005,GO:0072221,GO:0035502,GO:0051480,GO:0043025,GO:0032420,GO:1900271,GO:0055074,GO:0099567,GO:0007626,GO:0043195,GO:0008270,GO:0005737,GO:0030425,GO:0005622,GO:0044297,GO:0030424,GO:0048167,GO:0072205,GO:0060041,GO:0098982,GO:0099509,GO:0099534,GO:0005634,GO:0007614,GO:0007616,GO:0046872,GO:0071310,GO:…	calbindin 1	Up
ENSMUSG00000051149	77.6264	0.839904	0.000217529	0.00790448	Adnp	GO:0045773,GO:0000977,GO:0032147,GO:0003682,GO:0033484,GO:0090575,GO:0010976,GO:0032091,GO:0010629,GO:0050731,GO:0005515,GO:0048487,GO:0051965,GO:0043025,GO:0005615,GO:0003677,GO:0000981,GO:0019934,GO:0042277,GO:0005737,GO:0030425,GO:0030424,GO:0010835,GO:0010468,GO:0006357,GO:0005507,GO:0005634,GO:0007614,GO:0046872,GO:0043524,GO:0050805	activity-dependent neuroprotective protein	Non
ENSMUSG00000025981	551.136	-0.507583	0.00021787	0.00790448	Coq10b	GO:0016020,GO:0006744,GO:0005743,GO:0048039,GO:0045333,GO:0005739	coenzyme Q10B	Non
ENSMUSG00000021559	289.256	0.446444	0.000219378	0.00790448	Dapk1	GO:0008625,GO:0005525,GO:0005829,GO:1904094,GO:0097190,GO:0017148,GO:0071346,GO:0000166,GO:0015629,GO:0005524,GO:0007165,GO:0002834,GO:0004674,GO:0010508,GO:0005886,GO:0042802,GO:0005515,GO:0005516,GO:0016301,GO:0006915,GO:0035556,GO:0005737,GO:0004672,GO:0006417,GO:0016740,GO:0071447,GO:0017075,GO:0046777,GO:0043280,GO:0043066,GO:0005634,GO:0043065,GO:0004683,GO:0016310,GO:0002357,GO:1902042,GO:…	death associated protein kinase 1	Non
ENSMUSG00000022516	479.299	-0.450052	0.000223839	0.00802976	Nudt16l1	GO:0003723,GO:0005634,GO:0016787,GO:2001033,GO:0098519,GO:0016077,GO:0050072,GO:0006402,GO:1990174,GO:0030515	nudix (nucleoside diphosphate linked moiety X)-type motif 16-like 1	Non
ENSMUSG00000031760	31455.2	-0.911315	0.000224478	0.00803449	Mt3	GO:0010628,GO:0043154,GO:0048471,GO:0008021,GO:0006882,GO:0032148,GO:0043197,GO:0005829,GO:2000376,GO:0006707,GO:0060049,GO:0010507,GO:0005874,GO:0060547,GO:0001934,GO:0043027,GO:0005791,GO:0070371,GO:0016570,GO:2000296,GO:0010942,GO:0005886,GO:0019430,GO:0006875,GO:0006979,GO:0014069,GO:0030517,GO:0030949,GO:0010273,GO:0097450,GO:2000378,GO:0033210,GO:0030308,GO:0050821,GO:0097214,GO:0051354,GO:…	metallothionein 3	Non
ENSMUSG00000039115	33.9804	1.95474	0.000227552	0.00809965	Itga9	GO:0009897,GO:0016020,GO:0098609,GO:0007229,GO:0009925,GO:0008305,GO:0046872,GO:0033627,GO:0007160,GO:0007155,GO:0050900,GO:0016021,GO:0030593,GO:0005178	integrin alpha 9	Up
ENSMUSG00000058441	43.5153	0.988575	0.000228347	0.00809965	Panx2	GO:0006811,GO:0016020,GO:0055085,GO:0030054,GO:0006812,GO:0007267,GO:0002931,GO:0005737,GO:0005886,GO:0005921,GO:0022829,GO:0015267,GO:0032732,GO:0005243,GO:0016021,GO:0044877	pannexin 2	Non
ENSMUSG00000043687	74.8585	-0.765594	0.000227494	0.00809965	1190005I06Rik	GO:0003674,GO:0005575,GO:0008150	RIKEN cDNA 1190005I06 gene	Non
ENSMUSG00000030316	84.8204	-0.576275	0.000227896	0.00809965	Tamm41	GO:0004605,GO:0016020,GO:0008654,GO:0016024,GO:0005743,GO:0032049,GO:0019898,GO:0005739,GO:0006629,GO:0016740,GO:0016779	TAM41 mitochondrial translocator assembly and maintenance homolog	Non
ENSMUSG00000055809	19.5174	1.5031	0.000229207	0.0081017	Dnaaf3	GO:0003674,GO:0007368,GO:0070286,GO:0005737,GO:0005575,GO:0044458,GO:0007507,GO:0030030	dynein, axonemal assembly factor 3	Up
ENSMUSG00000073418	2613.39	0.853892	0.000232139	0.0081017	C4b	GO:0043025,GO:0005615,GO:0016064,GO:0001848,GO:0030246,GO:0001849,GO:0005576,GO:0045202,GO:0030425,GO:0005601,GO:0006956,GO:0030424,GO:0106139	complement component 4B (Chido blood group)	Non
ENSMUSG00000039195	380.271	-0.690537	0.00023199	0.0081017	Bbln	GO:0003674,GO:0005575,GO:0008150	bublin coiled coil protein	Non
ENSMUSG00000024534	70.2471	0.644631	0.000230512	0.0081017	Sncaip	GO:0031625,GO:0090083,GO:0008219,GO:0042417,GO:0005737,GO:0042802,GO:0036464,GO:0046928,GO:0005654	synuclein, alpha interacting protein (synphilin)	Non
ENSMUSG00000039670	114.193	-0.619596	0.000231232	0.0081017	Oxld1	GO:0003674,GO:0008150,GO:0005739	oxidoreductase like domain containing 1	Non
ENSMUSG00000024069	363.262	-0.551601	0.000234038	0.0081017	Slc30a6	GO:0006811,GO:0006829,GO:0016020,GO:0055085,GO:0005794,GO:0005385,GO:0006812,GO:0005739,GO:0006895,GO:0016021,GO:0008324	solute carrier family 30 (zinc transporter), member 6	Non
ENSMUSG00000032383	1217.92	-0.5024	0.000232608	0.0081017	Ppib	GO:0048471,GO:0044794,GO:0005783,GO:0040018,GO:0005654,GO:0030593,GO:0044829,GO:0016853,GO:0006457,GO:0005515,GO:0070063,GO:0050821,GO:0000413,GO:0005737,GO:0005790,GO:0060348,GO:0016018,GO:0043231,GO:0003755,GO:0034663	peptidylprolyl isomerase B	Non
ENSMUSG00000039154	351.717	-0.424218	0.000233905	0.0081017	Shd	GO:0001784,GO:0005575	src homology 2 domain-containing transforming protein D	Non
ENSMUSG00000028128	7953.73	-0.379913	0.000230611	0.0081017	F3	GO:0010628,GO:0006919,GO:1905370,GO:0004252,GO:0005887,GO:0016021,GO:0019221,GO:0062023,GO:0002020,GO:0002541,GO:0009986,GO:0010641,GO:0014911,GO:1905286,GO:0005615,GO:0016020,GO:0006508,GO:0005737,GO:0051897,GO:0004896,GO:0005543,GO:0001938,GO:0007596,GO:0045766,GO:0016485,GO:0007599,GO:0032757	coagulation factor III	Non
ENSMUSG00000043535	796.986	0.301208	0.000231575	0.0081017	Setx	GO:0070301,GO:0006302,GO:0016604,GO:2000806,GO:0003723,GO:0005654,GO:0010976,GO:0006281,GO:0030426,GO:0000166,GO:0006310,GO:0005524,GO:0042802,GO:2000144,GO:0005515,GO:0033120,GO:0006974,GO:0044344,GO:0043491,GO:0007399,GO:0005694,GO:0006369,GO:0045171,GO:0005737,GO:0030424,GO:0000165,GO:0030154,GO:0071300,GO:0042995,GO:0001147,GO:0043066,GO:0034599,GO:0005634,GO:0008543,GO:0004386,GO:0016787,GO:…	senataxin	Non
ENSMUSG00000021196	3878.82	-0.292698	0.000233907	0.0081017	Pfkp	GO:0070095,GO:0003824,GO:0005829,GO:0005945,GO:0061615,GO:0044877,GO:0000166,GO:0006096,GO:0003872,GO:0005524,GO:0048029,GO:0042802,GO:0016301,GO:0016208,GO:0016020,GO:0061621,GO:0005737,GO:0030388,GO:0016740,GO:1990830,GO:0008152,GO:0006002,GO:0046872,GO:0016310	phosphofructokinase, platelet	Non
ENSMUSG00000098024	10.1953	1.65671	0.000236034	0.00815298	Gm27003			Up
ENSMUSG00000024052	743.088	0.354259	0.000237756	0.00819455	Lpin2	GO:0009062,GO:0019432,GO:0044255,GO:0016020,GO:0006631,GO:0005634,GO:0008195,GO:0005789,GO:0016787,GO:0005783,GO:0005737,GO:0005829,GO:0003713,GO:0006629,GO:0032869,GO:0045944	lipin 2	Non
ENSMUSG00000020219	955.786	-0.685875	0.000238828	0.0082136	Timm13	GO:0042719,GO:0016020,GO:0046872,GO:0005743,GO:0005758,GO:0045039,GO:0001650,GO:0015031,GO:0005739	translocase of inner mitochondrial membrane 13	Non
ENSMUSG00000025612	423.727	0.680482	0.000239371	0.00821443	Bach1	GO:0006281,GO:0001228,GO:0000122,GO:0000978,GO:0001227,GO:0003677,GO:0005634,GO:0006357,GO:0000981,GO:0061418,GO:0000117,GO:0003700,GO:0005515,GO:0090575,GO:0006355,GO:0045944,GO:0000083	BTB and CNC homology 1, basic leucine zipper transcription factor 1	Non
ENSMUSG00000034278	123.362	-0.557405	0.00024009	0.00822125	Dnajc17	GO:0000122,GO:1901998,GO:0005634,GO:0005681,GO:0005737,GO:0000390,GO:0003723,GO:0003676	DnaJ heat shock protein family (Hsp40) member C17	Non
ENSMUSG00000037740	372.546	-0.452511	0.00024079	0.00822742	Mrps26	GO:0008150,GO:0005840,GO:0005739,GO:0005763,GO:0005654	mitochondrial ribosomal protein S26	Non
ENSMUSG00000062198	133.166	-0.68975	0.000242327	0.0082621	2700097O09Rik	GO:0008168	RIKEN cDNA 2700097O09 gene	Non
ENSMUSG00000098112	148.039	1.81512	0.000247004	0.00840346	Bin2	GO:0006911,GO:0002102,GO:0005543,GO:0001891,GO:0005886,GO:0097320,GO:0071800,GO:0060326	bridging integrator 2	Up
ENSMUSG00000117730	19.2277	-1.72786	0.00024826	0.00841021	Gm5503			Down
ENSMUSG00000041219	55.1814	1.0288	0.000248266	0.00841021	Arhgap11a	GO:0005759,GO:0007165,GO:0005096,GO:0005634	Rho GTPase activating protein 11A	Up
ENSMUSG00000031506	10.2751	2.64489	0.000250375	0.00845682	Ptpn7	GO:0004721,GO:0072686,GO:0015630,GO:0009898,GO:0016787,GO:0016311,GO:0005829,GO:0005856,GO:0005737,GO:0004725,GO:0006470,GO:0016791	protein tyrosine phosphatase, non-receptor type 7	Up
ENSMUSG00000031706	132.008	0.715579	0.000250711	0.00845682	Rfx1	GO:1990837,GO:0000978,GO:0006357,GO:0003677,GO:0005634,GO:0000981,GO:0043231,GO:0003700,GO:0005654,GO:0006355	regulatory factor X, 1 (influences HLA class II expression)	Non
ENSMUSG00000021676	56.5938	1.99953	0.000251925	0.00846721	Iqgap2	GO:2000249,GO:0031267,GO:0005874,GO:0005096,GO:0071933,GO:0034314,GO:0007165,GO:0005547,GO:0030175,GO:0009986,GO:0070493,GO:0005902,GO:0005737,GO:0043087,GO:0032956,GO:0051015,GO:0030027,GO:0005516	IQ motif containing GTPase activating protein 2	Up
ENSMUSG00000072694	551.639	-0.62479	0.00025209	0.00846721	1500011B03Rik	GO:0003674,GO:0005575,GO:0008150	RIKEN cDNA 1500011B03 gene,RIKEN cDNA 2610524H06 gene	Non
ENSMUSG00000082585	46.4619	-1.44504	0.000260414	0.00872829	Gm15387			Down
ENSMUSG00000026596	999.229	0.404573	0.00026115	0.00873445	Abl2	GO:0004713,GO:0007015,GO:0043123,GO:0030182,GO:0031410,GO:0022408,GO:0004715,GO:0043197,GO:0034613,GO:0046632,GO:0005856,GO:0060020,GO:0008542,GO:0030145,GO:0007204,GO:0032092,GO:0010976,GO:0050885,GO:1903053,GO:0001843,GO:0000166,GO:0015629,GO:0048008,GO:0051017,GO:0005524,GO:0048813,GO:0035264,GO:0001891,GO:0006468,GO:0098978,GO:0018108,GO:0032743,GO:0005515,GO:0006909,GO:0000287,GO:0007155,GO:…	v-abl Abelson murine leukemia viral oncogene 2 (arg, Abelson-related gene)	Non
ENSMUSG00000034480	420.849	0.45833	0.00026195	0.00874272	Diaph2	GO:0003779,GO:0007015,GO:0030041,GO:0031267,GO:0005884,GO:0005783,GO:0005737,GO:0008017,GO:0016043,GO:0043231,GO:0030036,GO:0048477,GO:0030154,GO:0005730,GO:0007292,GO:0007275	diaphanous related formin 2	Non
ENSMUSG00000059456	124.973	1.84503	0.000263435	0.00875535	Ptk2b	GO:0043423,GO:0004715,GO:0010656,GO:0030307,GO:0005856,GO:0043534,GO:2000538,GO:2000379,GO:0010976,GO:0008285,GO:0031625,GO:0050731,GO:0045765,GO:0048010,GO:0045453,GO:0031175,GO:0007155,GO:0060292,GO:0043025,GO:0016020,GO:0032960,GO:0005938,GO:0030424,GO:0004672,GO:0030500,GO:0007229,GO:2000058,GO:0043507,GO:2000573,GO:0048041,GO:0051279,GO:0002688,GO:0050848,GO:0030502,GO:0004713,GO:0005102,GO:…	PTK2 protein tyrosine kinase 2 beta	Up
ENSMUSG00000024033	80.571	0.758578	0.000262919	0.00875535	Rsph1	GO:0007286,GO:0000794,GO:0005634,GO:0005694,GO:0005515,GO:0031514,GO:0005737,GO:0005829,GO:0035082,GO:0036126,GO:0005929,GO:0042995,GO:0072687,GO:0001520,GO:0051321	radial spoke head 1 homolog (Chlamydomonas)	Non
ENSMUSG00000022180	180.169	1.93149	0.000267716	0.00880512	Slc7a8	GO:0015171,GO:0089718,GO:0015349,GO:0015190,GO:0019534,GO:0015179,GO:1903801,GO:0015101,GO:0016021,GO:0003333,GO:0005886,GO:0022857,GO:0015175,GO:0015829,GO:0015827,GO:0016020,GO:0055085,GO:0016324,GO:0005737,GO:0016323,GO:0015180,GO:0015816,GO:0098713,GO:0006865,GO:0009925,GO:0035524,GO:0015804,GO:0015187,GO:0015820,GO:0070327,GO:1904273,GO:0031528,GO:0015807,GO:0005275	solute carrier family 7 (cationic amino acid transporter, y+ system), member 8	Up
ENSMUSG00000090053	9.92663	1.85324	0.000267221	0.00880512	Pakap	GO:0007015,GO:0016020,GO:0008104,GO:0032991,GO:0051018,GO:0005886,GO:0007178,GO:0008360,GO:0005515,GO:0019904,GO:0044877	paralemmin A kinase anchor protein	Up
ENSMUSG00000024747	111.254	-0.897927	0.000267629	0.00880512	Aldh1a7	GO:0004029,GO:0016491,GO:0043878,GO:0018479,GO:0016620,GO:0004028,GO:0106373,GO:0110095,GO:0042573,GO:0005737,GO:0005829,GO:0042802,GO:0030392	aldehyde dehydrogenase family 1, subfamily A7	Non
ENSMUSG00000017188	705.941	-0.55358	0.00026631	0.00880512	Coa3	GO:0016020,GO:0033617,GO:0031305,GO:0003674,GO:0070131,GO:0005743,GO:0005739,GO:0016021	cytochrome C oxidase assembly factor 3	Non
ENSMUSG00000038733	2178.77	0.284504	0.000266285	0.00880512	Wdr26	GO:0000151,GO:0005634,GO:0003674,GO:0005737,GO:0005829,GO:0034657,GO:0005739,GO:0005654,GO:0043161	WD repeat domain 26	Non
ENSMUSG00000057897	136.968	0.501924	0.000271731	0.00891864	Camk2b	GO:0002030,GO:2001222,GO:0043274,GO:0090129,GO:0042803,GO:0006816,GO:0030054,GO:0045202,GO:0005829,GO:0005856,GO:0043204,GO:0050885,GO:0016529,GO:0010976,GO:1903076,GO:0000166,GO:0005524,GO:0004674,GO:0043005,GO:0098973,GO:0042802,GO:0014069,GO:0005515,GO:0061003,GO:0005516,GO:0046686,GO:0016301,GO:0016020,GO:0032430,GO:0007399,GO:0005954,GO:0005737,GO:0030425,GO:0060466,GO:0004672,GO:0030154,GO:…	calcium/calmodulin-dependent protein kinase II, beta	Non
ENSMUSG00000087687	251.049	-1.42538	0.000272507	0.0089256	Pet100	GO:0016020,GO:0033617,GO:0051082,GO:0031305,GO:0005743,GO:0005739,GO:0016021	PET100 homolog	Down
ENSMUSG00000025017	201.687	1.98863	0.000274135	0.00896037	Pik3ap1	GO:0005102,GO:0036312,GO:0043408,GO:0005829,GO:0034122,GO:0014068,GO:0034154,GO:0007165,GO:0034162,GO:0034134,GO:0005886,GO:0042802,GO:0043122,GO:0005515,GO:0016020,GO:0034123,GO:0034142,GO:0050727,GO:0005737,GO:0005634	phosphoinositide-3-kinase adaptor protein 1	Up
ENSMUSG00000062585	25.1814	2.42539	0.000276164	0.00897203	Cnr2	GO:0030595,GO:0019233,GO:0005783,GO:0016021,GO:0004949,GO:0038171,GO:0050728,GO:0032496,GO:0007165,GO:0043005,GO:0005886,GO:0004930,GO:0031234,GO:0032229,GO:0019222,GO:0043025,GO:0016020,GO:0005737,GO:0030425,GO:0051001,GO:0007186,GO:0042995,GO:0007189,GO:0006954,GO:0033004,GO:0045759	cannabinoid receptor 2 (macrophage)	Up
ENSMUSG00000037649	104.693	1.38772	0.000276193	0.00897203	H2-DMa	GO:0005765,GO:0005770,GO:0016064,GO:0005764,GO:0002503,GO:0019882,GO:0002376,GO:0016021,GO:0002922,GO:0005768,GO:0031902,GO:0045582,GO:0048839,GO:0005771,GO:0009986,GO:0015031,GO:0005515,GO:0002636,GO:0002504,GO:0051085,GO:0016020,GO:0019886,GO:0002250,GO:0005622,GO:0010008,GO:0042613,GO:0006955,GO:0023026,GO:0043231,GO:0045059,GO:0050870,GO:0065003,GO:0002381,GO:0050778	histocompatibility 2, class II, locus DMa	Up
ENSMUSG00000066151	757.013	0.464022	0.000275749	0.00897203	Fkbp15	GO:0003779,GO:0030426,GO:0015629,GO:0005768,GO:0016020,GO:0006897,GO:0005737,GO:0003755,GO:0030424,GO:0042995	FK506 binding protein 15	Non
ENSMUSG00000066406	460.675	1.36777	0.000278518	0.00902902	Akap13	GO:0060090,GO:0086023,GO:0043123,GO:0005078,GO:0048471,GO:0061049,GO:0005829,GO:0005856,GO:0071875,GO:0035025,GO:0015629,GO:1900169,GO:0055007,GO:0043406,GO:0060297,GO:0016020,GO:0030864,GO:0005938,GO:0035556,GO:0005737,GO:0007186,GO:0007507,GO:0060348,GO:0031267,GO:0035023,GO:0005634,GO:0046872,GO:0051018,GO:0004691,GO:0051168,GO:0005085,GO:0005884	A kinase (PRKA) anchor protein 13	Up
ENSMUSG00000040612	1405.94	0.375696	0.000279722	0.0090495	Ildr2	GO:0030073,GO:0016020,GO:0050868,GO:0070160,GO:0005783,GO:0031016,GO:0009749,GO:0005515,GO:0043484,GO:0030154,GO:0016021,GO:0048873	immunoglobulin-like domain containing receptor 2	Non
ENSMUSG00000031438	65.7395	2.37402	0.000281109	0.00905269	Rnf128	GO:0005770,GO:0016020,GO:0005794,GO:0006511,GO:0046872,GO:0061630,GO:0031647,GO:0005783,GO:0001818,GO:0005737,GO:0005856,GO:0016740,GO:0016021	ring finger protein 128	Up
ENSMUSG00000035686	2273.23	-0.808697	0.000281292	0.00905269	Thrsp	GO:0046890,GO:0005634,GO:0042803,GO:0010866,GO:0005737,GO:0005829,GO:0042802,GO:0009617,GO:0005515,GO:0006629,GO:0005654	thyroid hormone responsive	Non
ENSMUSG00000037855	361.393	0.597502	0.000281537	0.00905269	Zfp365	GO:0042803,GO:0010569,GO:0010977,GO:0048714,GO:0005856,GO:0033566,GO:0034451,GO:0140059,GO:0005813,GO:0060997,GO:0000281,GO:0042802,GO:0000723,GO:0110026,GO:0007399,GO:0005737,GO:0010975,GO:0021687,GO:0046872,GO:0043231	zinc finger protein 365	Non
ENSMUSG00000024743	164.772	0.592761	0.000282553	0.0090669	Syt7	GO:0048791,GO:0031410,GO:0008021,GO:0005764,GO:0017156,GO:0030054,GO:0045202,GO:0090385,GO:0000149,GO:1900242,GO:0016021,GO:0001786,GO:0016192,GO:0043679,GO:0070092,GO:0050764,GO:0030276,GO:0098978,GO:0005886,GO:0006909,GO:0005515,GO:0005516,GO:0006887,GO:1990926,GO:0043025,GO:0016020,GO:0017158,GO:0005546,GO:0005777,GO:0019905,GO:0030425,GO:0031045,GO:0099502,GO:1990927,GO:0090119,GO:0042995,GO:…	synaptotagmin VII	Non
ENSMUSG00000079547	60.7413	1.62954	0.00028437	0.00910675	H2-DMb1	GO:0005765,GO:0005764,GO:0002503,GO:0019882,GO:0002376,GO:0016021,GO:2001190,GO:0005768,GO:0031902,GO:0051085,GO:0002504,GO:0016020,GO:0019886,GO:0002250,GO:0042613,GO:0006955,GO:0042102,GO:0023026,GO:0043231,GO:0002399,GO:0050870,GO:0002381	histocompatibility 2, class II, locus Mb1	Up
ENSMUSG00000051495	555.361	0.753108	0.000285086	0.00911125	Irf2bp2	GO:0000122,GO:0006357,GO:0002327,GO:0005634,GO:0046872,GO:0005737,GO:0003714,GO:0005654	interferon regulatory factor 2 binding protein 2	Non
ENSMUSG00000028047	185.952	-0.801908	0.00028602	0.00912266	Thbs3	GO:0003417,GO:0048471,GO:0062023,GO:0005509,GO:0005576,GO:0060346,GO:0008201,GO:0007155,GO:0043931	thrombospondin 3	Non
ENSMUSG00000022952	80.6117	2.0325	0.000287816	0.00914306	Runx1	GO:0005604,GO:0000978,GO:0000977,GO:0030182,GO:0042803,GO:0001503,GO:0032526,GO:1903431,GO:0060216,GO:1990841,GO:0030097,GO:0005654,GO:0048663,GO:0002318,GO:0045944,GO:0000122,GO:0008285,GO:0001223,GO:0001501,GO:0005524,GO:0048666,GO:0031069,GO:0032743,GO:0071336,GO:0001228,GO:0001222,GO:0005515,GO:0007417,GO:0043378,GO:0030099,GO:0002667,GO:0001701,GO:1990837,GO:0000976,GO:0001889,GO:0003677,GO:…	runt related transcription factor 1	Up
ENSMUSG00000026896	244.353	0.764649	0.000287533	0.00914306	Ifih1	GO:0009615,GO:0060760,GO:0043021,GO:0003724,GO:0002376,GO:0003723,GO:0016925,GO:0000166,GO:0005524,GO:0032727,GO:0045071,GO:0042802,GO:0005739,GO:0005515,GO:0032728,GO:0032760,GO:0003677,GO:0045087,GO:0008270,GO:0051607,GO:0003727,GO:0005737,GO:0039530,GO:0003725,GO:0071360,GO:0005634,GO:0004386,GO:0016787,GO:0046872,GO:0032755	interferon induced with helicase C domain 1	Non
ENSMUSG00000055805	179.201	1.41709	0.000290649	0.00920083	Fmnl1	GO:0003779,GO:0031410,GO:0005829,GO:0008360,GO:0051015,GO:0005886,GO:0016043,GO:0005515,GO:0007010,GO:0016020,GO:0006929,GO:0005737,GO:0022604,GO:0005522,GO:0045335,GO:0031267,GO:0032794,GO:0030866,GO:0030036,GO:0016477,GO:0051014	formin-like 1	Up
ENSMUSG00000023791	504.555	-0.865844	0.000290797	0.00920083	Pigx	GO:0016020,GO:0003674,GO:0005783,GO:0005575,GO:0006506,GO:0016021,GO:0005789	phosphatidylinositol glycan anchor biosynthesis, class X	Non
ENSMUSG00000029551	78.7839	-0.652931	0.000292298	0.00921529	Psmg3	GO:0060090,GO:0032991,GO:0005515,GO:0051131,GO:0044877	proteasome (prosome, macropain) assembly chaperone 3	Non
ENSMUSG00000053398	10365.7	-0.509627	0.000292419	0.00921529	Phgdh	GO:0006544,GO:0051287,GO:0016491,GO:0019530,GO:0043209,GO:0016616,GO:0031175,GO:0009448,GO:0006564,GO:0021510,GO:0070314,GO:0006563,GO:0021915,GO:0006566,GO:0010468,GO:0022008,GO:0008652,GO:0006541,GO:0021782,GO:0004617	3-phosphoglycerate dehydrogenase	Non
ENSMUSG00000031556	1121.22	-0.458346	0.000294522	0.00926311	Tm2d2	GO:0016020,GO:0003674,GO:0008150,GO:0005575,GO:0016021	TM2 domain containing 2	Non
ENSMUSG00000002308	922.951	-0.934082	0.00029578	0.00928421	Cd320	GO:0015889,GO:0016020,GO:0046872,GO:0005887,GO:0005509,GO:0005783,GO:0005886,GO:0031296,GO:0031419,GO:0038024,GO:0008083,GO:0009235,GO:0030890,GO:0016021,GO:0030656	CD320 antigen	Non
ENSMUSG00000029816	2144.31	3.79779	0.000297216	0.00931081	Gpnmb	GO:0031954,GO:0031410,GO:0005887,GO:0045545,GO:0048018,GO:0016021,GO:0042130,GO:0005768,GO:0034103,GO:0001934,GO:0007165,GO:0032720,GO:0005886,GO:0008201,GO:0007155,GO:0005178,GO:2000134,GO:0016020,GO:0050868,GO:1901215,GO:0070374,GO:0030335,GO:0001818,GO:0007267	glycoprotein (transmembrane) nmb	Up
ENSMUSG00000019872	6590.8	-0.758457	0.00029878	0.00934132	Smpdl3a	GO:0005615,GO:0008081,GO:0046872,GO:0006685,GO:0016787,GO:0005576,GO:0008270,GO:0004767,GO:0009143	sphingomyelin phosphodiesterase, acid-like 3A	Non
ENSMUSG00000060657	807.976	0.523922	0.0003046	0.00950449	Marf1	GO:0003723,GO:0003676,GO:0010468,GO:0005794,GO:0005777,GO:0043231,GO:0005737,GO:0006302,GO:0030154,GO:0048477,GO:1905762,GO:1903231,GO:0007143,GO:0051321,GO:0016441	meiosis regulator and mRNA stability 1	Non
ENSMUSG00000034116	165.386	1.93625	0.000305662	0.00951885	Vav1	GO:0042110,GO:0045785,GO:0005829,GO:0030593,GO:0030217,GO:0043547,GO:0007264,GO:0005515,GO:0006909,GO:0045954,GO:0140031,GO:0005911,GO:0035556,GO:0005737,GO:0043087,GO:0007186,GO:0001784,GO:0006955,GO:0072593,GO:0007229,GO:0046872,GO:0016477,GO:0005085	vav 1 oncogene	Up
ENSMUSG00000029094	528.776	0.522	0.000306711	0.00953273	Afap1	GO:0003779,GO:0051493,GO:0042169,GO:0015629,GO:0005925,GO:0005829,GO:0005856,GO:0005737,GO:0017124,GO:0009966,GO:0005884	actin filament associated protein 1	Non
ENSMUSG00000026321	40.4707	2.03723	0.000307714	0.00954239	Tnfrsf11a	GO:0005829,GO:0030316,GO:0016021,GO:0033209,GO:0051092,GO:0032496,GO:0060749,GO:0009986,GO:0005031,GO:0005886,GO:0051091,GO:0004888,GO:0071812,GO:0071848,GO:0005515,GO:0007275,GO:0019955,GO:0016020,GO:0071847,GO:0048535,GO:0002250,GO:0060086,GO:0034097,GO:0070555,GO:0046872,GO:0043507,GO:0072674,GO:0009897,GO:0034612,GO:0001503,GO:0045780	tumor necrosis factor receptor superfamily, member 11a, NFKB activator	Up
ENSMUSG00000039316	110.66	1.97703	0.000308282	0.00954239	Rftn1	GO:0032596,GO:0003725,GO:0016020,GO:0040010,GO:0005768,GO:0034138,GO:0043330,GO:0045121,GO:0032991,GO:0050852,GO:1903044,GO:0001765,GO:0005737,GO:0005886,GO:0002457,GO:0050853,GO:0032740,GO:0033227	raftlin lipid raft linker 1	Up
ENSMUSG00000025241	992.635	0.436439	0.000308831	0.00954239	Fyco1	GO:0005770,GO:0031410,GO:0005768,GO:0005794,GO:0046872,GO:0005764,GO:1901098,GO:0072383,GO:0043231,GO:0005776	FYVE and coiled-coil domain containing 1	Non
ENSMUSG00000028581	1330.76	2.04991	0.000309782	0.00955312	Laptm5	GO:0005765,GO:0048471,GO:0031410,GO:0006919,GO:0012502,GO:0005764,GO:0005887,GO:0019899,GO:0050860,GO:0006622,GO:0002720,GO:0032689,GO:0016021,GO:2000060,GO:0050869,GO:0031625,GO:0031398,GO:0032735,GO:0005515,GO:1903052,GO:0046007,GO:0097214,GO:0043410,GO:0016020,GO:0050868,GO:0032991,GO:2000646,GO:0140036,GO:0061462,GO:1990830,GO:0006886,GO:1904093,GO:0032703,GO:0140646,GO:0090160,GO:0060907,GO:…	lysosomal-associated protein transmembrane 5	Up
ENSMUSG00000015027	92.8169	2.0238	0.000313308	0.00961153	Galns	GO:0046872,GO:0005764,GO:0016787,GO:0003824,GO:0004065,GO:0008484,GO:0043890	galactosamine (N-acetyl)-6-sulfate sulfatase	Up
ENSMUSG00000094690	24.8314	-1.32787	0.000313499	0.00961153	1600014C23Rik	GO:0003674,GO:0005575,GO:0008150	RIKEN cDNA 1600014C23 gene	Down
ENSMUSG00000019975	1127.11	-0.548174	0.000312725	0.00961153	Ikbip	GO:0005783,GO:0003674,GO:0016021,GO:0016020	IKBKB interacting protein	Non
ENSMUSG00000017144	690.709	-0.353181	0.000314886	0.0096354	Rnd3	GO:0007015,GO:0031410,GO:0003924,GO:0005525,GO:0005856,GO:0008360,GO:0000166,GO:0005794,GO:0005886,GO:0007264,GO:0030865,GO:0005515,GO:0016020,GO:0005938,GO:0042995,GO:0007163,GO:0032956,GO:0016477,GO:0019901	Rho family GTPase 3	Non
ENSMUSG00000002603	246.341	1.94867	0.000316881	0.0096731	Tgfb1	GO:0010628,GO:0001570,GO:0047485,GO:0071479,GO:0061035,GO:0010718,GO:0022408,GO:0002028,GO:1901666,GO:2000727,GO:0030141,GO:0042306,GO:0051092,GO:0043029,GO:0000122,GO:0008285,GO:0062023,GO:0050731,GO:0001934,GO:0001775,GO:0007492,GO:0060325,GO:0001933,GO:0007519,GO:0009986,GO:0048661,GO:0050777,GO:0090263,GO:0070723,GO:0051781,GO:0060965,GO:0043025,GO:0045918,GO:0099126,GO:0060395,GO:1903911,GO:…	transforming growth factor, beta 1	Up
ENSMUSG00000022708	4235.04	0.567771	0.000317341	0.0096731	Zbtb20	GO:0000978,GO:0055088,GO:0071333,GO:0016604,GO:0005654,GO:0000122,GO:0010629,GO:0046889,GO:0032728,GO:0032760,GO:1990837,GO:0000976,GO:0003677,GO:0001227,GO:0005737,GO:0045821,GO:0006357,GO:0045892,GO:0005634,GO:0046872,GO:0032755	zinc finger and BTB domain containing 20	Non
ENSMUSG00000056145	41.2356	1.29162	0.000322986	0.00980736	AI504432	GO:0003674,GO:0005575,GO:0008150	expressed sequence AI504432	Up
ENSMUSG00000036748	1185.68	-0.417071	0.000322587	0.00980736	Cuedc2	GO:0005634,GO:0003674,GO:0031965,GO:0005737,GO:0005829,GO:0043130,GO:1900016,GO:0010936,GO:0005654	CUE domain containing 2	Non
ENSMUSG00000021998	490.836	1.97806	0.000324785	0.00984085	Lcp1	GO:0003779,GO:0048471,GO:0001725,GO:0051639,GO:0002102,GO:0030054,GO:0030175,GO:0005829,GO:0005856,GO:0051015,GO:0071803,GO:0015629,GO:0051017,GO:0001891,GO:0005886,GO:0042802,GO:0005515,GO:0002286,GO:0005178,GO:0016020,GO:0001726,GO:0005737,GO:0010737,GO:0033157,GO:0042995,GO:0051020,GO:0009611,GO:0046872,GO:0005925,GO:0032432,GO:0005509,GO:0022617,GO:0016477,GO:0005884	lymphocyte cytosolic protein 1	Up
ENSMUSG00000024521	36.4733	1.78711	0.000325333	0.00984085	Pmaip1	GO:0043517,GO:0006919,GO:0043331,GO:2001244,GO:0005829,GO:0042981,GO:0010917,GO:0090200,GO:0042149,GO:0042771,GO:0010165,GO:0043029,GO:0070059,GO:0043525,GO:0010498,GO:0005739,GO:0005515,GO:0048147,GO:0006974,GO:0009411,GO:0097193,GO:0097136,GO:0006915,GO:0051607,GO:0010907,GO:0001836,GO:0046902,GO:1900740,GO:0043280,GO:0072593,GO:0005634,GO:0008630,GO:0043065,GO:1902043,GO:0072332	phorbol-12-myristate-13-acetate-induced protein 1	Up
ENSMUSG00000004709	8.63263	2.84107	0.000329064	0.00985945	Cd244a	GO:2000566,GO:0042288,GO:0038023,GO:0002376,GO:0016021,GO:0071663,GO:0005886,GO:0005515,GO:0016020,GO:0045087,GO:0002250,GO:0001773,GO:0032729,GO:0006955,GO:0032819,GO:0002323,GO:0060732,GO:0009897,GO:0032757	CD244 molecule A	Up
ENSMUSG00000092035	118.816	0.604042	0.000328703	0.00985945	Peg10	GO:0003677,GO:0051028,GO:0005634,GO:0003729,GO:0046872,GO:0110077,GO:0003676,GO:0030512,GO:0006915,GO:0001890,GO:0008270,GO:0005737,GO:0005829,GO:0030154,GO:1903561,GO:0005654,GO:0051260	paternally expressed 10	Non
ENSMUSG00000049792	488.536	-0.460739	0.000328917	0.00985945	Bag5	GO:0048471,GO:0010977,GO:0005829,GO:0031625,GO:0032435,GO:1902176,GO:0005739,GO:0005515,GO:0050821,GO:0061084,GO:0016020,GO:0005737,GO:0000774,GO:0005634,GO:0007030,GO:0051087,GO:0070997,GO:0090083,GO:0016234,GO:0051444,GO:0031397,GO:0019901	BCL2-associated athanogene 5	Non
ENSMUSG00000040990	470.909	0.334623	0.00032784	0.00985945	Sh3kbp1	GO:0007015,GO:0031410,GO:0030054,GO:0045202,GO:0005856,GO:0008360,GO:0050871,GO:0031625,GO:0030139,GO:0006897,GO:0043005,GO:0017124,GO:0005515,GO:0007010,GO:0016020,GO:0006915,GO:0005911,GO:0005737,GO:0016477	SH3-domain kinase binding protein 1	Non
ENSMUSG00000028618	6180.63	-0.330231	0.000328883	0.00985945	Tmem59	GO:0005770,GO:0016020,GO:0005768,GO:0000137,GO:0005794,GO:0005764,GO:0006914,GO:0004175,GO:0005797,GO:0010508,GO:0005886,GO:0010955,GO:0090285,GO:0016021,GO:1903077,GO:0000138	transmembrane protein 59	Non
ENSMUSG00000026427	346.211	-0.355874	0.00033684	0.0100733	Eif2d	GO:0003723,GO:0003743,GO:0022627,GO:0075522,GO:0005737,GO:0005829,GO:0001731,GO:0032790,GO:0016604,GO:0006412,GO:0006413	eukaryotic translation initiation factor 2D	Non
ENSMUSG00000075702	755.81	-0.68763	0.000338064	0.0100909	Selenom	GO:0016491,GO:0005794,GO:0010269,GO:0035264,GO:0005783,GO:0005737,GO:0005788,GO:0035934,GO:0060612,GO:0042445	selenoprotein M	Non
ENSMUSG00000054520	110.099	2.09572	0.00033959	0.0101174	Sh3bp2	GO:0005515,GO:0001784,GO:0007165,GO:0017124	SH3-domain binding protein 2	Up
ENSMUSG00000022658	4006.59	-0.580816	0.000341568	0.0101572	Tagln3	GO:0000122,GO:0005634,GO:0003674,GO:0043209,GO:0005856	transgelin 3	Non
ENSMUSG00000043004	109.28	1.03172	0.000342361	0.0101616	Gng2	GO:0016020,GO:0003924,GO:0007165,GO:0005886,GO:0008283,GO:0005834,GO:0031681,GO:0007186	guanine nucleotide binding protein (G protein), gamma 2	Up
ENSMUSG00000033228	1270.65	0.370388	0.000345554	0.0102372	Scaf11	GO:0005654,GO:0008380,GO:0000245,GO:0000375,GO:0016604,GO:0005730	SR-related CTD-associated factor 11	Non
ENSMUSG00000015133	128.947	1.58619	0.000346998	0.0102416	Lrrk1	GO:0005525,GO:0005829,GO:0050732,GO:0000166,GO:0050731,GO:0005524,GO:0007165,GO:0090263,GO:0004674,GO:0042802,GO:0005739,GO:0005515,GO:0045453,GO:0016301,GO:0005737,GO:0004672,GO:0016740,GO:1902533,GO:0036035,GO:0046872,GO:0016310	leucine-rich repeat kinase 1	Up
ENSMUSG00000059273	690.162	0.472091	0.00034693	0.0102416	Zc3h4	GO:0046872,GO:0005829,GO:0005654,GO:0005634	zinc finger CCCH-type containing 4	Non
ENSMUSG00000071714	83.8374	2.87228	0.000349646	0.0103005	Csf2rb2	GO:0019221,GO:0016064,GO:0016020,GO:0070665,GO:0038157,GO:0007259,GO:0005886,GO:0030526,GO:0004896,GO:0016021,GO:0009897,GO:0006468	colony stimulating factor 2 receptor, beta 2, low-affinity (granulocyte-macrophage)	Up
ENSMUSG00000049327	451.45	0.443489	0.00035098	0.0103206	Kmt5a	GO:0000122,GO:0045892,GO:0007049,GO:0005634,GO:0005694,GO:0008168,GO:0051301,GO:0006325,GO:0032259,GO:0018024,GO:0005829,GO:0003714,GO:0018026,GO:0002039,GO:0016740,GO:0043516,GO:0005654,GO:0016279	lysine methyltransferase 5A	Non
ENSMUSG00000048612	164.402	2.68572	0.000352111	0.0103347	Myof	GO:0030947,GO:0005901,GO:0031410,GO:0016020,GO:0005634,GO:0046872,GO:0005543,GO:0006071,GO:0055001,GO:0001778,GO:0007009,GO:0007520,GO:0005886,GO:0043231,GO:0061025,GO:0033292,GO:0034605,GO:0016021	myoferlin	Up
ENSMUSG00000018819	96.3026	0.923288	0.00035805	0.0104895	Lsp1	GO:0003779,GO:0006952,GO:0016020,GO:0007165,GO:0006915,GO:0005886,GO:0098761,GO:0007010,GO:0006935	lymphocyte specific 1	Non
ENSMUSG00000024300	215.752	2.07931	0.000362552	0.0106018	Myo1f	GO:0003779,GO:0007015,GO:0031941,GO:0043312,GO:0005829,GO:0007162,GO:0051015,GO:0045088,GO:0016459,GO:0000166,GO:0015629,GO:0005524,GO:0005902,GO:0005886,GO:0031982,GO:0005516,GO:0030864,GO:0003774,GO:0005737,GO:0009617,GO:0002446,GO:0030335,GO:0030050,GO:0050830,GO:0032956,GO:0000146	myosin IF	Up
ENSMUSG00000040855	74.6897	1.33453	0.000367599	0.0107165	Reps2	GO:0046872,GO:0006897,GO:0003674,GO:0016197,GO:0005509,GO:0005737,GO:0005886	RALBP1 associated Eps domain containing protein 2	Up
ENSMUSG00000033943	780.657	0.33354	0.000367828	0.0107165	Mga	GO:0001708,GO:0000977,GO:0000978,GO:0003677,GO:0006357,GO:0005634,GO:0046983,GO:0000981,GO:0005667,GO:0071339,GO:0003700,GO:0001228,GO:1990830,GO:0006355,GO:0045944	MAX gene associated	Non
ENSMUSG00000018761	1264.91	-0.262454	0.000370319	0.0107692	Mpdu1	GO:0003674,GO:0016021,GO:0016020,GO:0009312	mannose-P-dolichol utilization defect 1	Non
ENSMUSG00000009772	42.0665	1.94895	0.0003723	0.0107872	Nuak2	GO:0042149,GO:0043066,GO:0000287,GO:0000166,GO:0005524,GO:0046872,GO:0016310,GO:0006915,GO:0035556,GO:0004674,GO:0005737,GO:0004672,GO:0030036,GO:0016740,GO:0006468,GO:0016301	NUAK family, SNF1-like kinase, 2	Up
ENSMUSG00000040560	912.229	0.357441	0.0003722	0.0107872	Wdr7	GO:0008021,GO:0005737,GO:0003674,GO:0002244	WD repeat domain 7	Non
ENSMUSG00000030329	29.501	2.56381	0.000375227	0.0108521	Pianp	GO:0016020,GO:0003674,GO:0016323,GO:0008150,GO:0050776,GO:0016021	PILR alpha associated neural protein	Up
ENSMUSG00000030208	79.3834	2.08294	0.000376681	0.0108683	Emp1	GO:0016020,GO:0008219,GO:0005886,GO:0032060,GO:0016021	epithelial membrane protein 1	Up
ENSMUSG00000022416	13.166	1.32577	0.000377961	0.0108683	Cacna1i	GO:0060402,GO:0001518,GO:0019228,GO:0006816,GO:0005248,GO:0008332,GO:0043005,GO:0042391,GO:0045956,GO:0030431,GO:0070509,GO:0086010	calcium channel, voltage-dependent, alpha 1I subunit	Up
ENSMUSG00000026623	269.984	1.14766	0.000378536	0.0108683	Lpgat1	GO:0019432,GO:0036149,GO:0003846,GO:0016020,GO:0008654,GO:0016746,GO:0005783,GO:0005737,GO:0071617,GO:0012505,GO:0006629,GO:0016740,GO:0045723,GO:0016021,GO:0005789	lysophosphatidylglycerol acyltransferase 1	Up
ENSMUSG00000038910	173.451	1.01948	0.000378074	0.0108683	Plcl2	GO:0004435,GO:0050811,GO:0008081,GO:0033135,GO:0007165,GO:1900122,GO:0035556,GO:0048015,GO:0005737,GO:0070679,GO:0002337,GO:0032228,GO:0050859,GO:0007214,GO:0006629,GO:0002322,GO:0120163	phospholipase C-like 2	Up
ENSMUSG00000038623	42.8309	1.57692	0.000389999	0.0111573	Tm6sf1	GO:0005765,GO:0005764,GO:0016021,GO:0016020	transmembrane 6 superfamily member 1	Up
ENSMUSG00000060530	213.676	-0.687917	0.00039001	0.0111573	A930017M01Rik	GO:0003674,GO:0005575,GO:0008150	RIKEN cDNA 2310069G16 gene,Smg-5 homolog, nonsense mediated mRNA decay factor pseudogene	Non
ENSMUSG00000024030	345.384	2.49042	0.000393047	0.0112036	Abcg1	GO:0009897,GO:0042803,GO:0033344,GO:0019534,GO:0005783,GO:0043691,GO:0034375,GO:0055037,GO:0071403,GO:0034436,GO:0016021,GO:0042987,GO:0010745,GO:0000166,GO:0005768,GO:0032367,GO:0005794,GO:0005524,GO:0005886,GO:0034041,GO:0016887,GO:0005739,GO:0042632,GO:1902004,GO:0035774,GO:0042626,GO:0140328,GO:0016020,GO:0033993,GO:0090554,GO:0043531,GO:0010875,GO:0050714,GO:0120020,GO:0010888,GO:0045542,GO:…	ATP binding cassette subfamily G member 1	Up
ENSMUSG00000053580	508.757	0.585611	0.000392434	0.0112036	Tanc2	GO:0060998,GO:0030054,GO:0003674,GO:0043197,GO:0045202,GO:0005829,GO:0030424,GO:0099519,GO:0042995,GO:0061001,GO:0001701	tetratricopeptide repeat, ankyrin repeat and coiled-coil containing 2	Non
ENSMUSG00000041515	308.358	1.9373	0.000394465	0.0112238	Irf8	GO:0000977,GO:0000978,GO:0002314,GO:0071222,GO:0097028,GO:0071346,GO:0002376,GO:0005654,GO:0000122,GO:0042832,GO:0002316,GO:0032735,GO:0005515,GO:0006909,GO:0030099,GO:1990837,GO:0000976,GO:0060261,GO:0001227,GO:0003677,GO:0000981,GO:0005737,GO:0009617,GO:0006355,GO:0032729,GO:0006357,GO:0002273,GO:0006955,GO:0045893,GO:0005634,GO:0042742,GO:0032479,GO:0006914,GO:0003700,GO:0045944	interferon regulatory factor 8	Up
ENSMUSG00000029499	375.507	-0.717937	0.000395668	0.0112364	Pxmp2	GO:0016020,GO:0005778,GO:0032991,GO:0005777,GO:0005737,GO:0005739,GO:0016021	peroxisomal membrane protein 2	Non
ENSMUSG00000030035	842.734	-0.551198	0.000396328	0.0112364	Wbp1	GO:0050699,GO:0008150,GO:0005575,GO:0005515	WW domain binding protein 1	Non
ENSMUSG00000039450	514.693	-0.498402	0.000401495	0.0113625	Dcxr	GO:0016491,GO:0016020,GO:0042732,GO:0005997,GO:0016614,GO:0016655,GO:0005975,GO:0005902,GO:0005886,GO:0004090,GO:0006739,GO:0005881,GO:0042802,GO:0005515,GO:0006006,GO:2000379,GO:0050038,GO:0005903	dicarbonyl L-xylulose reductase	Non
ENSMUSG00000028459	40.2154	2.36101	0.000406189	0.0114153	Cd72	GO:0016020,GO:0030246,GO:0005887,GO:0004888,GO:0016021	CD72 antigen	Up
ENSMUSG00000002111	177.267	1.91622	0.000404731	0.0114153	Spi1	GO:0010628,GO:0000978,GO:0035019,GO:1900745,GO:0003682,GO:0030851,GO:0001216,GO:0030098,GO:0043011,GO:0002314,GO:1904151,GO:0043565,GO:1904178,GO:0097677,GO:0003723,GO:0030218,GO:0005654,GO:0000122,GO:1905036,GO:0002320,GO:0002316,GO:0010629,GO:0001944,GO:0032088,GO:0070102,GO:0005667,GO:0044027,GO:1901674,GO:0043966,GO:0001217,GO:0043314,GO:0042826,GO:0036462,GO:0060033,GO:0001228,GO:0005515,GO:…	spleen focus forming virus (SFFV) proviral integration oncogene	Up
ENSMUSG00000016349	137.562	0.939222	0.000406246	0.0114153	Eef1a2	GO:0043025,GO:0000166,GO:0005634,GO:0003924,GO:0043065,GO:0003746,GO:0090218,GO:0043209,GO:0005853,GO:0005525,GO:0005737,GO:0045202,GO:0006412,GO:0006414,GO:0019901	eukaryotic translation elongation factor 1 alpha 2	Non
ENSMUSG00000046229	556.54	-0.781154	0.000405806	0.0114153	Scand1	GO:0045893,GO:0005634	SCAN domain-containing 1	Non
ENSMUSG00000003882	20.0758	2.36552	0.000410413	0.0115085	Il7r	GO:0010628,GO:0000902,GO:0008361,GO:0005829,GO:0030097,GO:0016021,GO:0005654,GO:0030217,GO:0019221,GO:0008284,GO:0005886,GO:1904894,GO:0016020,GO:0042100,GO:0033089,GO:0046427,GO:0048535,GO:0001915,GO:0004896,GO:0002377,GO:0050830,GO:0048872,GO:0070233,GO:0009897	interleukin 7 receptor	Up
ENSMUSG00000032202	45.5065	1.34722	0.000411017	0.0115085	Rab27a	GO:0010628,GO:0005770,GO:0097278,GO:0030318,GO:0003924,GO:0005764,GO:0001750,GO:0005525,GO:1990182,GO:0030141,GO:1903307,GO:0043316,GO:0019882,GO:0043320,GO:0031489,GO:0032402,GO:0043473,GO:0016192,GO:0032585,GO:0000166,GO:0005768,GO:0005794,GO:0003925,GO:0019003,GO:0051904,GO:0005515,GO:0019904,GO:0006887,GO:0016020,GO:1903428,GO:0016324,GO:0036257,GO:0030425,GO:0005622,GO:0045921,GO:0071985,GO:…	RAB27A, member RAS oncogene family	Up
ENSMUSG00000026866	7.93581	2.60256	0.000413938	0.0115698	Kynu	GO:0030429,GO:0042803,GO:0003824,GO:0005829,GO:0009435,GO:0005654,GO:0019442,GO:0034341,GO:0030170,GO:0005739,GO:0043420,GO:0034516,GO:0005737,GO:0061981,GO:0019363,GO:0019441,GO:0016787,GO:0019805,GO:0006569	kynureninase	Up
ENSMUSG00000018008	386.063	1.57288	0.000417858	0.0116588	Cyth4	GO:0016020,GO:0045171,GO:0005829,GO:0005886,GO:0032012,GO:0034451,GO:0008289,GO:0005085	cytohesin 4	Up
ENSMUSG00000049044	434.077	0.901902	0.000420324	0.0116863	Rapgef4	GO:0030073,GO:0030552,GO:0044316,GO:0017156,GO:0001750,GO:0043197,GO:0005829,GO:0099175,GO:0060076,GO:0044877,GO:0005903,GO:0030426,GO:0000166,GO:0007165,GO:0014911,GO:0005886,GO:0043547,GO:0007264,GO:0007188,GO:0005515,GO:0017157,GO:0006887,GO:0043025,GO:0016020,GO:0032991,GO:0098696,GO:0016324,GO:0035556,GO:0005737,GO:0016323,GO:0030425,GO:0050714,GO:0030424,GO:0005929,GO:0001917,GO:0050773,GO:…	Rap guanine nucleotide exchange factor (GEF) 4	Non
ENSMUSG00000033751	185.082	-0.595601	0.000419875	0.0116863	Gadd45gip1	GO:0007049,GO:0097177,GO:0005634,GO:0008284,GO:0005840,GO:0005739,GO:1903862,GO:0005515,GO:0005654	growth arrest and DNA-damage-inducible, gamma interacting protein 1	Non
ENSMUSG00000026536	21.5365	2.30537	0.000422453	0.0117249	Ifi211	GO:0016607,GO:0005654,GO:0034399,GO:0035458,GO:0005634,GO:0002218,GO:0032731,GO:0043231,GO:0005829,GO:0009617,GO:0003690,GO:0005730	interferon activated gene 211	Up
ENSMUSG00000071203	46.8398	2.16506	0.000424763	0.0117478	Naip5	GO:0043154,GO:0072557,GO:0050829,GO:0070269,GO:0042981,GO:0002376,GO:0000166,GO:0043027,GO:0005524,GO:0005515,GO:0010804,GO:0045087,GO:0006915,GO:0016045,GO:0043066,GO:0042742,GO:0032731,GO:0046872,GO:0006954,GO:0046330,GO:0120283,GO:0035635	NLR family, apoptosis inhibitory protein 5	Up
ENSMUSG00000041530	1100.17	0.396193	0.000424225	0.0117478	Ago1	GO:0010628,GO:0000978,GO:0000993,GO:0005829,GO:0003723,GO:0010586,GO:0010501,GO:0035278,GO:0035280,GO:0016246,GO:0005844,GO:0070578,GO:0005515,GO:0016525,GO:0000976,GO:1990904,GO:0003727,GO:0005737,GO:0036464,GO:0035196,GO:0006417,GO:0035198,GO:0000932,GO:0000956,GO:0003725,GO:0005634,GO:0016442,GO:0031047,GO:1901224,GO:0031054,GO:0001046,GO:0003676,GO:0045944	argonaute RISC catalytic subunit 1	Non
ENSMUSG00000042388	109.805	1.06164	0.000426965	0.0117881	Dlgap3	GO:0060090,GO:0098981,GO:0030054,GO:0043197,GO:0045202,GO:0098962,GO:0097110,GO:0099563,GO:0098978,GO:0005886,GO:0014069,GO:0099572,GO:0019904,GO:0043025,GO:0016020,GO:0023052,GO:0001540,GO:0031594,GO:0030165,GO:0065003	DLG associated protein 3	Up
ENSMUSG00000025795	268.814	0.941375	0.000429717	0.0118434	Rassf3	GO:0005874,GO:0007165,GO:0005737,GO:0005856,GO:0005829,GO:0005886,GO:0042802,GO:0042981	Ras association (RalGDS/AF-6) domain family member 3	Non
ENSMUSG00000034041	66.9109	1.52435	0.000434736	0.0119609	Lyl1	GO:0001955,GO:0000978,GO:0045893,GO:0003677,GO:0006357,GO:0005634,GO:0046983,GO:0000981,GO:0060216,GO:0006355,GO:0030183	lymphoblastomic leukemia 1	Up
ENSMUSG00000087095	221.133	-0.528632	0.000441411	0.0121235	Emx2os	GO:0003674,GO:0005575,GO:0008150	Emx2 opposite strand/antisense transcript (non-protein coding)	Non
ENSMUSG00000031622	1292.44	-0.443751	0.000445165	0.0122054	Sin3b	GO:0001741,GO:0000118,GO:0003682,GO:0048738,GO:0003714,GO:0045786,GO:0000122,GO:0000805,GO:0007519,GO:0016575,GO:0005515,GO:0016580,GO:0000806,GO:0005737,GO:0000785,GO:0006355,GO:0045892,GO:0005634,GO:0030849	transcriptional regulator, SIN3B (yeast)	Non
ENSMUSG00000058099	116.076	2.01406	0.00044997	0.0122606	Nfam1	GO:0001819,GO:0016020,GO:0045121,GO:0007165,GO:0045577,GO:0009986,GO:0035556,GO:0050861,GO:0005886,GO:0051091,GO:0004888,GO:0050853,GO:0016021,GO:0030183	Nfat activating molecule with ITAM motif 1	Up
ENSMUSG00000109975	24.2375	-1.48304	0.000448907	0.0122606	Gm19196		TATA box binding protein (Tbp)-associated factor, RNA polymerase I, B pseudogene	Down
ENSMUSG00000019689	938.09	-1.22483	0.00044874	0.0122606	Fmc1	GO:0003674,GO:0061469,GO:0050995,GO:0005739	formation of mitochondrial complex V assembly factor 1	Down
ENSMUSG00000006057	791.73	-0.450517	0.000450279	0.0122606	Atp5g1	GO:0045773,GO:0045263,GO:0034703,GO:0015078,GO:0016021,GO:0046931,GO:0010917,GO:0150034,GO:0005739,GO:0008289,GO:1903427,GO:0043025,GO:0006811,GO:0016020,GO:0046034,GO:0006754,GO:0005753,GO:0022834,GO:0033177,GO:0000276,GO:0015986,GO:0005743,GO:1902600,GO:1901216,GO:1905232	ATP synthase, H+ transporting, mitochondrial F0 complex, subunit C1 (subunit 9)	Non
ENSMUSG00000006731	61.8749	2.15585	0.000455828	0.0123904	B4galnt1	GO:0019915,GO:0008376,GO:0006629,GO:0016021,GO:0005794,GO:0005886,GO:0016758,GO:0016020,GO:0006665,GO:0030259,GO:0000139,GO:0016740,GO:0030173,GO:0006688,GO:0006687,GO:0007283,GO:0003947,GO:0016757,GO:0001574	beta-1,4-N-acetyl-galactosaminyl transferase 1	Up
ENSMUSG00000035697	195.72	1.97558	0.000457426	0.0124125	Arhgap45	GO:0005096,GO:0016020,GO:0046872,GO:0007165,GO:0035556,GO:0005737,GO:0005886,GO:0090630,GO:0042995	Rho GTPase activating protein 45	Up
ENSMUSG00000072772	121.195	-0.789078	0.000458777	0.0124278	Grcc10	GO:0016607,GO:0014819,GO:0050890,GO:0003674,GO:0005737,GO:0021540,GO:0009791,GO:0036343,GO:0048593,GO:0021678	gene rich cluster, C10 gene	Non
ENSMUSG00000000275	380.471	0.738593	0.000462613	0.0125103	Trim25	GO:0043123,GO:0016874,GO:0005829,GO:0003713,GO:0016604,GO:0019076,GO:0002376,GO:0005654,GO:0051092,GO:0044790,GO:0010494,GO:0004842,GO:0046597,GO:0051091,GO:0005515,GO:0006511,GO:0045087,GO:0051607,GO:0005737,GO:0016740,GO:1990830,GO:0006513,GO:0039552,GO:0005634,GO:0046596,GO:0046872,GO:0030433,GO:0061630,GO:0043627,GO:0032880	tripartite motif-containing 25	Non
ENSMUSG00000044042	41.818	2.35366	0.000466504	0.0125537	Fmn1	GO:0072092,GO:0003779,GO:0060173,GO:0030054,GO:0005856,GO:0035137,GO:0015630,GO:0051127,GO:0048813,GO:0005886,GO:0008017,GO:0017124,GO:0005515,GO:0030838,GO:0016020,GO:0035136,GO:0001822,GO:0005737,GO:0051894,GO:0005634,GO:0048705,GO:0010467,GO:0045010,GO:0005789,GO:0005884	formin 1	Up
ENSMUSG00000078921	38.8174	1.54995	0.000468248	0.0125537	Tgtp2	GO:0003924,GO:0035458,GO:0006952,GO:0005789	T cell specific GTPase 2	Up
ENSMUSG00000030889	36.8678	1.03762	0.000469331	0.0125537	Vwa3a	GO:0003674,GO:0005575,GO:0008150	von Willebrand factor A domain containing 3A	Up
ENSMUSG00000021638	148.006	0.78743	0.000467626	0.0125537	Ocln	GO:0005765,GO:0010628,GO:0031410,GO:0030054,GO:0016327,GO:0016328,GO:0070673,GO:0016021,GO:0070830,GO:1905605,GO:0010629,GO:0030139,GO:0001933,GO:0009986,GO:0005886,GO:0046326,GO:0005515,GO:0019904,GO:0045216,GO:0016020,GO:0032991,GO:0070160,GO:0016324,GO:0005911,GO:0010827,GO:0005923,GO:0120193	occludin	Non
ENSMUSG00000044986	4438.08	-0.726184	0.00046842	0.0125537	Tst	GO:0019346,GO:0035928,GO:0030855,GO:0005743,GO:0051029,GO:0008097,GO:0005739,GO:0004792,GO:0016740,GO:0003723	thiosulfate sulfurtransferase, mitochondrial	Non
ENSMUSG00000003863	145.884	0.691753	0.000469772	0.0125537	Ppfia3	GO:0016079,GO:0031410,GO:0001669,GO:0007269,GO:0003674,GO:0098875,GO:0048786,GO:0098831,GO:0098978,GO:0045202,GO:0005737,GO:0050808,GO:0048172,GO:0016081	protein tyrosine phosphatase, receptor type, f polypeptide (PTPRF), interacting protein (liprin), alpha 3	Non
ENSMUSG00000036840	375.548	-0.396228	0.000469735	0.0125537	Siah1a	GO:0007049,GO:0051402,GO:0030163,GO:0042803,GO:0005769,GO:0040014,GO:2001244,GO:0005829,GO:0030877,GO:0004842,GO:0005886,GO:0007141,GO:0008022,GO:0042802,GO:0005515,GO:0031648,GO:0007275,GO:0006511,GO:0006915,GO:0008270,GO:0005737,GO:0030154,GO:0016740,GO:0005634,GO:0061630,GO:0031624,GO:0046872,GO:0043065,GO:0007283,GO:0019005,GO:0009791,GO:0097718,GO:0043161	siah E3 ubiquitin protein ligase 1A	Non
ENSMUSG00000036186	258.325	-0.403929	0.000470712	0.0125576	Dipk1b	GO:0016020,GO:0003674,GO:0005783,GO:0008150,GO:0005575,GO:0016021	divergent protein kinase domain 1B	Non
ENSMUSG00000069893	19.1255	2.0158	0.000471918	0.0125686	9930111J21Rik1	GO:0003924,GO:0035458,GO:0006952,GO:0005789	RIKEN cDNA 9930111J21 gene 1	Up
ENSMUSG00000015568	338.57	2.83514	0.000475964	0.0125764	Lpl	GO:0034371,GO:1900077,GO:0005102,GO:0042803,GO:0052740,GO:0050729,GO:0071813,GO:0055096,GO:0034372,GO:0031670,GO:0006629,GO:2000343,GO:0019433,GO:0042627,GO:0045600,GO:0009986,GO:0052739,GO:0071398,GO:0005886,GO:0017129,GO:0032722,GO:0042632,GO:0008201,GO:0070328,GO:0005515,GO:0016298,GO:0032760,GO:0016042,GO:1902494,GO:0010744,GO:0005615,GO:0016020,GO:0006631,GO:0006633,GO:0010890,GO:0004465,GO:…	lipoprotein lipase	Up
ENSMUSG00000063193	31.2926	2.5551	0.000473597	0.0125764	Cd300lb	GO:0016020,GO:0005886,GO:0042802,GO:0033005,GO:0004888,GO:0071222,GO:0005515,GO:0002376,GO:0002446,GO:0016021	CD300 molecule like family member B	Up
ENSMUSG00000096935	48.1368	-0.776493	0.000474272	0.0125764	1700113A16Rik	GO:0003674,GO:0005575,GO:0008150	RIKEN cDNA 1700113A16 gene	Non
ENSMUSG00000024181	590.803	-0.518098	0.000476184	0.0125764	Mrpl28	GO:0003735,GO:0005761,GO:0005762,GO:0005829,GO:0008150,GO:0005840,GO:0005739	mitochondrial ribosomal protein L28	Non
ENSMUSG00000031979	513.928	-0.255307	0.000476044	0.0125764	Cog2	GO:0005795,GO:0006891,GO:0017119,GO:0016020,GO:0005794,GO:0007030,GO:0000301,GO:0005829,GO:0015031,GO:0070085,GO:0044877	component of oligomeric golgi complex 2	Non
ENSMUSG00000025484	302.44	-0.670392	0.000478637	0.0126201	Bet1l	GO:0005795,GO:0031201,GO:0016020,GO:0005768,GO:0005794,GO:0005798,GO:2000156,GO:0005484,GO:0015031,GO:0042147,GO:0000139,GO:0016021,GO:0000138,GO:0005802,GO:0030173	Bet1 golgi vesicular membrane trafficking protein like	Non
ENSMUSG00000024268	154.231	0.817035	0.000480081	0.0126371	Celf4	GO:0036002,GO:0006397,GO:0003676,GO:0005634,GO:0003729,GO:0008380,GO:1902866,GO:0000381,GO:1990904,GO:0006376,GO:0005737,GO:0048026,GO:0048025,GO:0003723,GO:0005654,GO:0090394,GO:0001701	CUGBP, Elav-like family member 4	Non
ENSMUSG00000027435	198.078	2.04139	0.000482675	0.0126574	Cd93	GO:0031410,GO:0016020,GO:0098609,GO:0030246,GO:0001849,GO:0009986,GO:0005509,GO:0005886,GO:0007155,GO:0016021	CD93 antigen	Up
ENSMUSG00000054426	213.218	-0.940231	0.000482398	0.0126574	A930005H10Rik	GO:0003674,GO:0005575,GO:0008150	RIKEN cDNA A930005H10 gene	Non
ENSMUSG00000004530	431.879	0.918803	0.00048592	0.0126574	Coro1c	GO:0003779,GO:0007015,GO:0010633,GO:0045184,GO:0140285,GO:0016328,GO:0005856,GO:0044387,GO:0051015,GO:0015629,GO:0005768,GO:0001933,GO:0051893,GO:0005886,GO:0031982,GO:0006909,GO:0030027,GO:0010632,GO:0016020,GO:0001932,GO:0016197,GO:1900025,GO:0051895,GO:0005737,GO:0090630,GO:0010008,GO:0042995,GO:0001755,GO:1900024,GO:0090148,GO:0031267,GO:1900027,GO:2000394,GO:0016600,GO:0010762,GO:0030036,GO:…	coronin, actin binding protein 1C	Non
ENSMUSG00000078695	363.174	-0.848325	0.000484331	0.0126574	Cisd3	GO:0046872,GO:0043231,GO:0051536,GO:0005739,GO:0051537,GO:0106034	CDGSH iron sulfur domain 3	Non
ENSMUSG00000032251	229.071	-0.548349	0.000486454	0.0126574	Irak1bp1	GO:0006955,GO:0005634,GO:0007249,GO:0005737,GO:0005515	interleukin-1 receptor-associated kinase 1 binding protein 1	Non
ENSMUSG00000021550	341.143	-0.408082	0.000486173	0.0126574	2210016F16Rik	GO:0003674,GO:0005575,GO:0006400,GO:0101030	RIKEN cDNA 2210016F16 gene	Non
ENSMUSG00000097428	1496.44	-0.398066	0.000484584	0.0126574	AW047730			Non
ENSMUSG00000078922	20.0512	1.34628	0.000487612	0.0126667	Tgtp1	GO:0035458,GO:0006955,GO:0006952,GO:0034341,GO:0009615,GO:0003924,GO:0005525,GO:0009617,GO:0035455,GO:0005789	T cell specific GTPase 1	Up
ENSMUSG00000026981	16.8872	2.67791	0.000489493	0.0126947	Il1rn	GO:0030073,GO:0045353,GO:0030336,GO:0005150,GO:0019233,GO:2000660,GO:0001660,GO:0045352,GO:0006629,GO:0005151,GO:0014050,GO:0034115,GO:0031982,GO:0007613,GO:0006953,GO:0005615,GO:0005576,GO:0005737,GO:0002437,GO:0005125,GO:0043066,GO:0006955,GO:0005152,GO:0043507,GO:0051384,GO:0006954,GO:0045837,GO:0005149	interleukin 1 receptor antagonist	Up
ENSMUSG00000024937	182.647	1.38281	0.000494986	0.0128162	Ehbp1l1	GO:0005768,GO:0031941,GO:0003674,GO:0005815,GO:0030036	EH domain binding protein 1-like 1	Up
ENSMUSG00000015943	242.942	-1.03132	0.000496206	0.0128268	Bola1	GO:0003674,GO:1990229,GO:0005739	bolA-like 1 (E. coli)	Down
ENSMUSG00000029304	2017.81	3.65541	0.000497877	0.012849	Spp1	GO:0006710,GO:0006874,GO:0048471,GO:0001649,GO:0010811,GO:0033280,GO:0045177,GO:0030593,GO:0071498,GO:0010033,GO:0005794,GO:0048545,GO:0071394,GO:0031982,GO:0030644,GO:0007155,GO:0050840,GO:0005178,GO:0005615,GO:0055074,GO:0005576,GO:0030282,GO:0005737,GO:0034418,GO:0042995,GO:1990830,GO:0005125,GO:2000866,GO:0006883,GO:0043066,GO:0045893,GO:0031214,GO:0030643,GO:0072044,GO:0001503,GO:0045780	secreted phosphoprotein 1	Up
ENSMUSG00000015501	548.907	0.465136	0.000499674	0.0128743	Hivep2	GO:0000978,GO:0006357,GO:0003677,GO:0005634,GO:0000981,GO:0046872,GO:0005667,GO:0007165,GO:0003700,GO:0001228,GO:0005654,GO:0045944,GO:0006351	human immunodeficiency virus type I enhancer binding protein 2	Non
ENSMUSG00000023026	716.62	0.697802	0.00050241	0.0128821	Dip2b	GO:0005634,GO:0007399,GO:2000758,GO:0005737,GO:0030425,GO:0030424,GO:0030517,GO:0043014,GO:0042995,GO:0043204	disco interacting protein 2 homolog B	Non
ENSMUSG00000023923	558.883	0.449512	0.000502417	0.0128821	Tbc1d5	GO:0031410,GO:0005096,GO:0016236,GO:0005776,GO:0044877,GO:0005768,GO:0005794,GO:0015031,GO:1905394,GO:0042147,GO:0002092,GO:0042594,GO:0016020,GO:0035612,GO:0090630,GO:0010008,GO:1990316,GO:0006914,GO:0043231,GO:0030122,GO:0030904	TBC1 domain family, member 5	Non
ENSMUSG00000067851	963.298	0.343177	0.000502335	0.0128821	Arfgef1	GO:0048471,GO:0005829,GO:0032012,GO:0005654,GO:0030837,GO:0090284,GO:0005794,GO:0015031,GO:0017022,GO:0031175,GO:0016020,GO:0030532,GO:0034237,GO:0005737,GO:0051897,GO:0000139,GO:0005730,GO:0010256,GO:0005634,GO:0007030,GO:0090303,GO:0005085,GO:2000114,GO:0034260,GO:0005802	ADP-ribosylation factor guanine nucleotide-exchange factor 1(brefeldin A-inhibited)	Non
ENSMUSG00000026483	65.2982	1.35328	0.000506787	0.0129731	Niban1	GO:0016020,GO:0001934,GO:0045727,GO:0003674,GO:0001933,GO:0005737,GO:0005829,GO:0005886,GO:0006417,GO:0034976	niban apoptosis regulator 1	Up
ENSMUSG00000070427	95.7915	1.91072	0.000508834	0.0129919	Il18bp	GO:0042088,GO:0005615,GO:0042007,GO:0005576	interleukin 18 binding protein	Up
ENSMUSG00000040274	45.7377	1.61493	0.000509164	0.0129919	Cdk6	GO:0010628,GO:0007049,GO:0048146,GO:0005829,GO:0005856,GO:0007219,GO:0045668,GO:0045786,GO:0030097,GO:0001954,GO:0043697,GO:0005654,GO:0003323,GO:0000307,GO:0000122,GO:0000166,GO:0005524,GO:0005813,GO:0016592,GO:0033077,GO:0051301,GO:0004674,GO:0060218,GO:0005515,GO:0008353,GO:0004693,GO:0016301,GO:0001726,GO:0036275,GO:0005737,GO:0042127,GO:0045656,GO:2000773,GO:0002244,GO:0004672,GO:0030154,GO:…	cyclin-dependent kinase 6	Up
ENSMUSG00000014856	777.947	-0.931152	0.000512178	0.0130478	Tmem208	GO:0016020,GO:0003674,GO:0006914,GO:0006624,GO:0005783,GO:0016021	transmembrane protein 208	Non
ENSMUSG00000022912	930.935	0.322779	0.000515547	0.0131125	Pros1	GO:0005615,GO:0030195,GO:0032991,GO:0042730,GO:0007596,GO:0005576,GO:0005509,GO:0050819,GO:0050766,GO:0007599,GO:0044877	protein S (alpha)	Non
ENSMUSG00000032089	236.523	1.95498	0.00051771	0.0131463	Il10ra	GO:0019221,GO:0019969,GO:0016020,GO:0046427,GO:0070086,GO:0005887,GO:0005886,GO:0005737,GO:0004920,GO:0005829,GO:0050807,GO:0004896,GO:0010507,GO:0016021	interleukin 10 receptor, alpha	Up
ENSMUSG00000036352	800.097	-0.535004	0.000520185	0.013188	Ubac1	GO:0005794,GO:0003674,GO:0005886,GO:0005829,GO:0005737,GO:0008150	ubiquitin associated domain containing 1	Non
ENSMUSG00000035235	156.222	-0.764573	0.000521046	0.0131887	Trim13	GO:0043123,GO:0005783,GO:0003713,GO:0097038,GO:0002376,GO:0016021,GO:0051092,GO:0004842,GO:0016020,GO:0045087,GO:0016239,GO:0008270,GO:0005737,GO:0016740,GO:0061630,GO:0046872,GO:0030433,GO:0016567,GO:0005789	tripartite motif-containing 13	Non
ENSMUSG00000021061	52.2561	0.824699	0.000524518	0.0132343	Sptb	GO:0003779,GO:0030863,GO:0030054,GO:0007009,GO:0005829,GO:0005856,GO:0051015,GO:0005200,GO:0030097,GO:0008091,GO:0009986,GO:0005886,GO:0006779,GO:0005515,GO:0030506,GO:0051693,GO:0016020,GO:0030864,GO:0032991,GO:0005737,GO:0014731,GO:0042995,GO:0030036	spectrin beta, erythrocytic	Non
ENSMUSG00000026577	516.429	-0.539366	0.000523934	0.0132343	Blzf1	GO:0016192,GO:0016020,GO:0031625,GO:0005634,GO:0005794,GO:0007030,GO:0043001,GO:0015031,GO:0019899,GO:0005515,GO:0000139,GO:0005654	basic leucine zipper nuclear factor 1	Non
ENSMUSG00000028673	1450.77	-0.224466	0.000530123	0.0133544	Fuca1	GO:0008152,GO:0016139,GO:0004560,GO:0005764,GO:0016787,GO:0015928,GO:0016798,GO:0030246,GO:0005975,GO:0006629,GO:0006004	fucosidase, alpha-L- 1, tissue	Non
ENSMUSG00000040236	550.434	-0.280719	0.000534445	0.0134418	Trappc5	GO:1990070,GO:0016192,GO:0006888,GO:0005794,GO:0005783,GO:0030008,GO:1990072,GO:1990071,GO:0005515,GO:0048193	trafficking protein particle complex 5	Non
ENSMUSG00000032265	56.2809	1.89522	0.000536419	0.0134701	Tent5a	GO:0048255,GO:1990817,GO:0005737,GO:0009617,GO:0045669,GO:0030501,GO:0030278	terminal nucleotidyltransferase 5A	Up
ENSMUSG00000037321	277.047	1.56212	0.000539622	0.0135234	Tap1	GO:0042803,GO:0042288,GO:0015833,GO:0005783,GO:0042287,GO:0034451,GO:1904680,GO:0002376,GO:0046979,GO:0016021,GO:0044877,GO:0030670,GO:0046978,GO:0000166,GO:0006952,GO:0005524,GO:0042824,GO:0015031,GO:0042270,GO:0016887,GO:0005739,GO:0042626,GO:0030176,GO:0016020,GO:0055085,GO:0002250,GO:0043531,GO:0015440,GO:0023029,GO:0042825,GO:0042605,GO:0002479,GO:0046980,GO:0046872,GO:0043231,GO:0019885,GO:…	transporter 1, ATP-binding cassette, sub-family B (MDR/TAP)	Up
ENSMUSG00000037432	91.1527	0.661121	0.000540251	0.0135234	Fer1l5	GO:0031410,GO:0016020,GO:0046872,GO:0005509,GO:0001778,GO:0005544,GO:0005886,GO:0007009,GO:0007520,GO:0033292,GO:0050765,GO:0061025,GO:0002281,GO:0006906,GO:0030315,GO:0016021,GO:0002280	fer-1-like 5 (C. elegans)	Non
ENSMUSG00000022838	44.7299	-1.00205	0.00054173	0.013539	Eaf2	GO:0045893,GO:0097193,GO:0005634,GO:0005515,GO:0034243,GO:0006355,GO:0008023,GO:0060770,GO:0003711,GO:0032783,GO:0005654,GO:0045944,GO:0030308	ELL associated factor 2	Down
ENSMUSG00000035629	825.301	0.315656	0.000542836	0.0135452	Rubcn	GO:0005770,GO:1901981,GO:0005768,GO:0043553,GO:0005769,GO:0005764,GO:0006897,GO:0006914,GO:0002376,GO:0043231,GO:0005829,GO:0045806,GO:0005515,GO:0010507,GO:0005654,GO:1901097	RUN domain and cysteine-rich domain containing, Beclin 1-interacting protein	Non
ENSMUSG00000070691	13.2148	2.9085	0.000546993	0.0135581	Runx3	GO:0000978,GO:0030182,GO:0000977,GO:0001503,GO:0071559,GO:0005829,GO:0045786,GO:0030097,GO:0005654,GO:0000122,GO:0005524,GO:2001238,GO:0006468,GO:0031069,GO:0042826,GO:0005515,GO:0001222,GO:0043378,GO:0031175,GO:0048469,GO:1990837,GO:0003677,GO:0000981,GO:0007411,GO:0043371,GO:0045595,GO:0005737,GO:0000785,GO:0050680,GO:0005730,GO:0006355,GO:0046332,GO:0002062,GO:0006357,GO:0032609,GO:0045893,GO:…	runt related transcription factor 3	Up
ENSMUSG00000030064	425.012	0.967114	0.000546335	0.0135581	Frmd4b	GO:0030054,GO:0001726,GO:0005737,GO:0005856,GO:0005923,GO:0005912,GO:0005515,GO:0090162	FERM domain containing 4B	Non
ENSMUSG00000062127	640.899	0.678754	0.000544904	0.0135581	Cttnbp2nl	GO:0032410,GO:0051721,GO:0015629,GO:0034763,GO:0005737,GO:0005856,GO:0006470,GO:0042995	CTTNBP2 N-terminal like	Non
ENSMUSG00000025204	988.772	-0.578334	0.000545623	0.0135581	Ndufb8	GO:0003954,GO:0032981,GO:0005747,GO:0016020,GO:0003674,GO:0005743,GO:0070469,GO:0005783,GO:0006120,GO:0005739,GO:0008137,GO:0016021	NADH:ubiquinone oxidoreductase subunit B8	Non
ENSMUSG00000004394	1267.49	-0.259119	0.000547636	0.0135581	Tmed4	GO:0006888,GO:0016020,GO:0005794,GO:0007030,GO:0005783,GO:0015031,GO:0030134,GO:0006886,GO:0016021,GO:0005793	transmembrane p24 trafficking protein 4	Non
ENSMUSG00000022565	1002.82	0.952031	0.000548595	0.0135606	Plec	GO:0003779,GO:0047485,GO:0055013,GO:0005856,GO:0014866,GO:0032094,GO:0007519,GO:0008092,GO:0030506,GO:0016020,GO:0003334,GO:0030016,GO:0043588,GO:0030424,GO:0002522,GO:0006469,GO:0007584,GO:0030056,GO:0071464,GO:2000983,GO:0000902,GO:0043114,GO:0006997,GO:0005829,GO:0051015,GO:0016528,GO:0045214,GO:0071498,GO:0043292,GO:0030018,GO:0005882,GO:0002162,GO:0005515,GO:0031668,GO:0042060,GO:0010761,GO:…	plectin	Non
ENSMUSG00000006527	176.382	0.669868	0.000549623	0.0135648	Sfmbt1	GO:0045892,GO:0042393,GO:0005634,GO:0003682,GO:0006325,GO:0007283,GO:0003714,GO:0030154,GO:0048635,GO:0005654,GO:0006355	Scm-like with four mbt domains 1	Non
ENSMUSG00000023939	276.874	-0.772793	0.000551649	0.0135936	Mrpl14	GO:0003735,GO:0005762,GO:0005840,GO:0005739,GO:0006412	mitochondrial ribosomal protein L14	Non
ENSMUSG00000060843	10.1611	1.68413	0.000557812	0.0137241	Ctnna3	GO:0007015,GO:0098911,GO:0098609,GO:0005515,GO:0090136,GO:0086073,GO:0005737,GO:0005829,GO:0005856,GO:0045296,GO:0005912,GO:0051015,GO:0005916,GO:0030027,GO:0086091,GO:0016477,GO:0007155,GO:0008013	catenin (cadherin associated protein), alpha 3	Up
ENSMUSG00000022257	2378.91	-0.395854	0.000558865	0.0137286	Laptm4b	GO:0005765,GO:0005769,GO:0005764,GO:1905671,GO:0016021,GO:0032585,GO:0031625,GO:0005768,GO:0031902,GO:0097001,GO:0005886,GO:0097487,GO:0097213,GO:0019900,GO:1902936,GO:0032509,GO:0016020,GO:0032911,GO:0042995,GO:1905166,GO:0007032	lysosomal-associated protein transmembrane 4B	Non
ENSMUSG00000020544	149.94	-0.512351	0.000559752	0.0137291	Cox11	GO:0016020,GO:0005507,GO:0055065,GO:0031305,GO:0032991,GO:0005743,GO:0005739,GO:0031304,GO:0005515,GO:0033132,GO:0016021	cytochrome c oxidase assembly protein 11, copper chaperone	Non
ENSMUSG00000023971	284.648	-0.401738	0.000562055	0.0137642	Rrp36	GO:0005654,GO:0005634,GO:0030686,GO:0000462,GO:0006364,GO:0042254,GO:0042274,GO:0005730,GO:0000469	ribosomal RNA processing 36	Non
ENSMUSG00000029838	47802.5	-0.688337	0.000565481	0.0138126	Ptn	GO:0005604,GO:0038085,GO:0048471,GO:1904399,GO:0030336,GO:0048714,GO:0005783,GO:0045545,GO:0008360,GO:0007406,GO:0010811,GO:0035373,GO:0140059,GO:0008083,GO:0010976,GO:0042246,GO:0002690,GO:0072201,GO:1904397,GO:0008284,GO:0009986,GO:0045597,GO:1900272,GO:0008201,GO:0051781,GO:0005539,GO:0016525,GO:1900006,GO:2000036,GO:0007613,GO:0030501,GO:0005178,GO:0043932,GO:0046697,GO:0031012,GO:0005615,GO:…	pleiotrophin	Non
ENSMUSG00000016831	757.38	0.277177	0.000565775	0.0138126	Tox4	GO:0006357,GO:0003677,GO:0005634,GO:0000781,GO:0031490,GO:0000785,GO:0072357	TOX high mobility group box family member 4	Non
ENSMUSG00000026395	241.469	1.78976	0.000568078	0.0138261	Ptprc	GO:0061099,GO:0002639,GO:2000473,GO:0061097,GO:0044855,GO:0050731,GO:0042098,GO:0098857,GO:0009986,GO:0004725,GO:0002923,GO:0030506,GO:0032760,GO:0043410,GO:0016020,GO:0034113,GO:0048864,GO:0002244,GO:0010468,GO:0006933,GO:0006469,GO:0016787,GO:0005102,GO:0045121,GO:0001916,GO:0031953,GO:0050732,GO:0016021,GO:2000648,GO:0050764,GO:0005515,GO:0031668,GO:0030183,GO:0050857,GO:0051607,GO:0001915,GO:…	protein tyrosine phosphatase, receptor type, C	Up
ENSMUSG00000002997	61.1502	0.763464	0.000567479	0.0138261	Prkar2b	GO:0048471,GO:0030552,GO:0045121,GO:0043197,GO:0097546,GO:0043198,GO:0000166,GO:0031625,GO:0004862,GO:0005813,GO:0008603,GO:0098978,GO:0005886,GO:0005515,GO:0005952,GO:0019904,GO:0043025,GO:0016020,GO:0006631,GO:0001932,GO:0005737,GO:0030425,GO:0098794,GO:0034236,GO:0050804,GO:0045859,GO:2000480,GO:0007612,GO:0019901	protein kinase, cAMP dependent regulatory, type II beta	Non
ENSMUSG00000073643	235.534	1.12017	0.000570574	0.0138656	Wdfy1	GO:0005768,GO:0005634,GO:0005769,GO:0046872,GO:0005545,GO:0005829,GO:0034141,GO:0005515,GO:0034145	WD repeat and FYVE domain containing 1	Up
ENSMUSG00000029361	22.3571	1.4101	0.000572446	0.0138684	Nos1	GO:0042311,GO:0099163,GO:0002028,GO:0005856,GO:0030141,GO:0097110,GO:0008285,GO:0042582,GO:0018119,GO:0061875,GO:0016020,GO:0033555,GO:0051926,GO:0001917,GO:0044305,GO:0006936,GO:0098924,GO:0140196,GO:1901216,GO:0051117,GO:0044325,GO:0030315,GO:0006941,GO:0045184,GO:0045121,GO:0051930,GO:0045822,GO:0048306,GO:0005829,GO:0019899,GO:0005654,GO:0030018,GO:0042802,GO:0043434,GO:0017080,GO:0004517,GO:…	nitric oxide synthase 1, neuronal	Up
ENSMUSG00000030557	720.897	0.704229	0.000572378	0.0138684	Mef2a	GO:0010628,GO:0055005,GO:0000977,GO:0000978,GO:0003682,GO:0046982,GO:0005829,GO:0043565,GO:0005654,GO:0019901,GO:0000122,GO:0046983,GO:0048813,GO:0005667,GO:0070375,GO:0046326,GO:0042826,GO:0005515,GO:0001228,GO:0006351,GO:0007275,GO:0061629,GO:0003677,GO:0000981,GO:0007399,GO:0010613,GO:0006915,GO:0000002,GO:0000785,GO:0000165,GO:0030154,GO:0007507,GO:0006355,GO:0046332,GO:0006357,GO:0045893,GO:…	myocyte enhancer factor 2A	Non
ENSMUSG00000035234	96.9325	-0.610754	0.000577366	0.0139662	Abraxas1	GO:0006281,GO:0070536,GO:0031593,GO:0005634,GO:0006974,GO:0008608,GO:0006325,GO:0070531,GO:0008017,GO:0010212,GO:0007095,GO:0006302,GO:0016604,GO:0090307,GO:0045739	BRCA1 A complex subunit	Non
ENSMUSG00000005087	186.039	1.33385	0.000580655	0.0139817	Cd44	GO:0010628,GO:0042110,GO:0043154,GO:0033031,GO:0002246,GO:0043518,GO:0031258,GO:0005829,GO:0001658,GO:0060442,GO:0016021,GO:0050728,GO:0005114,GO:0050731,GO:0001558,GO:0005794,GO:0034116,GO:0009986,GO:0035692,GO:0005902,GO:0005154,GO:0005886,GO:0034238,GO:0004888,GO:0070487,GO:0005515,GO:0031175,GO:0007155,GO:0005540,GO:0019955,GO:0044344,GO:0016020,GO:0016055,GO:1900625,GO:0045590,GO:0032991,GO:…	CD44 antigen	Up
ENSMUSG00000022132	8416.12	-0.965026	0.000580382	0.0139817	Cldn10	GO:0006811,GO:0043269,GO:0016020,GO:0005198,GO:0030054,GO:0005783,GO:0005737,GO:0005886,GO:0005923,GO:0005515,GO:0007155,GO:0016021,GO:0070830	claudin 10	Non
ENSMUSG00000046909	150.483	-0.812994	0.000580548	0.0139817	Tefm	GO:0030337,GO:0042645,GO:0006119,GO:1990904,GO:0006390,GO:0006392,GO:0005739,GO:0005759,GO:0003676	transcription elongation factor, mitochondrial	Non
ENSMUSG00000032870	720.197	0.741693	0.000582872	0.0140137	Smap2	GO:0046872,GO:0005737,GO:0005096,GO:0005515	small ArfGAP 2	Non
ENSMUSG00000022037	92724.3	-0.275809	0.000584275	0.0140261	Clu	GO:0010628,GO:0047485,GO:0005856,GO:0042981,GO:0051092,GO:1902430,GO:0031625,GO:0009986,GO:0045597,GO:1901214,GO:1902230,GO:0032760,GO:0016020,GO:0061077,GO:0002434,GO:0061740,GO:0031333,GO:0043065,GO:0043231,GO:1900221,GO:1901216,GO:0032436,GO:0000902,GO:0005102,GO:1903573,GO:0031410,GO:0005783,GO:0005829,GO:0044877,GO:2000060,GO:0030426,GO:0001774,GO:1902949,GO:0043005,GO:1902004,GO:0005515,GO:…	clusterin	Non
ENSMUSG00000029330	50.0201	1.52023	0.000586989	0.0140593	Cds1	GO:0004605,GO:0016020,GO:0008654,GO:0016740,GO:0045600,GO:0016024,GO:0140042,GO:0005783,GO:0006661,GO:0016772,GO:0006629,GO:0016021,GO:0016779,GO:0005789	CDP-diacylglycerol synthase 1	Up
ENSMUSG00000036918	176.084	1.03759	0.000587433	0.0140593	Ttc7	GO:0006879,GO:0016020,GO:0046854,GO:0072659,GO:0005737,GO:0005886,GO:0030097	tetratricopeptide repeat domain 7	Up
ENSMUSG00000027520	39.0535	0.810563	0.00058918	0.0140798	Zdbf2	GO:0071514,GO:0003674,GO:0005575,GO:0043045	zinc finger, DBF-type containing 2	Non
ENSMUSG00000074802	30.576	2.07569	0.000590554	0.0140913	Gas2l3	GO:0003779,GO:0015629,GO:0005874,GO:0015630,GO:0000226,GO:0005737,GO:0005856,GO:0008017,GO:0009617,GO:0051015,GO:0030036,GO:0008093,GO:0051764,GO:0005884	growth arrest-specific 2 like 3	Up
ENSMUSG00000022443	1491.16	1.25172	0.000592637	0.0140985	Myh9	GO:0003779,GO:0030863,GO:0030220,GO:0001725,GO:0031410,GO:0042803,GO:0006911,GO:1903923,GO:0000212,GO:0006509,GO:0007520,GO:0043534,GO:0005829,GO:0005856,GO:0008360,GO:0051015,GO:0043495,GO:0016459,GO:0030048,GO:0005903,GO:0032796,GO:0030041,GO:0000166,GO:0015629,GO:0098609,GO:0005524,GO:0032418,GO:0005886,GO:0015031,GO:0042802,GO:0001931,GO:0005912,GO:0005515,GO:0001525,GO:0007155,GO:0005516,GO:…	myosin, heavy polypeptide 9, non-muscle	Up
ENSMUSG00000046402	1583.49	-0.955599	0.000593643	0.0140985	Rbp1	GO:0005501,GO:0055088,GO:0016918,GO:0005829,GO:0005811,GO:0015908,GO:0005654,GO:0019841,GO:1904768,GO:0008289,GO:0002138,GO:0033189,GO:0006776,GO:0042573,GO:0005737,GO:0044297,GO:0042572,GO:0005634,GO:0030852,GO:0005504	retinol binding protein 1, cellular	Non
ENSMUSG00000029500	359.913	-0.363347	0.000592895	0.0140985	Pgam5	GO:0017018,GO:0005096,GO:0016020,GO:0044877,GO:0016787,GO:0005741,GO:0012501,GO:0035970,GO:0005739,GO:0070266,GO:0016791,GO:0090141,GO:0016021,GO:0120163,GO:0004722	phosphoglycerate mutase family member 5	Non
ENSMUSG00000036197	380.41	0.322101	0.000595172	0.0140985	Gxylt1	GO:0016266,GO:0016020,GO:0035252,GO:0005575,GO:0140563,GO:0016740,GO:0016021,GO:0016757	glucoside xylosyltransferase 1	Non
ENSMUSG00000020023	1287.93	0.215706	0.000595309	0.0140985	Tmcc3	GO:0071889,GO:0016020,GO:0005783,GO:0042802,GO:0008150,GO:0012505,GO:0016021	transmembrane and coiled coil domains 3	Non
ENSMUSG00000026355	90.6933	1.0316	0.000597426	0.0141275	Mcm6	GO:0007049,GO:0006260,GO:1990518,GO:0071162,GO:0005654,GO:0000166,GO:0005524,GO:0017116,GO:0042555,GO:1902969,GO:0003678,GO:0042802,GO:0005515,GO:0003677,GO:0032508,GO:0005694,GO:0000727,GO:0006270,GO:0006268,GO:0003697,GO:0005634,GO:0004386,GO:0016787	minichromosome maintenance complex component 6	Up
ENSMUSG00000051811	150.442	-0.539757	0.00060119	0.0141953	Cox6b2	GO:0016020,GO:0045277,GO:0005743,GO:0008150,GO:0030061,GO:0005739	cytochrome c oxidase subunit 6B2	Non
ENSMUSG00000015143	137.983	1.21213	0.000603077	0.0142186	Actn1	GO:0003779,GO:0007015,GO:0030863,GO:0030220,GO:0001725,GO:0042803,GO:0051639,GO:0030054,GO:0055001,GO:0036344,GO:0043197,GO:0005856,GO:0030141,GO:0051015,GO:0005903,GO:0051017,GO:0030018,GO:0098978,GO:0005886,GO:0030865,GO:0005916,GO:0005515,GO:0019904,GO:0005178,GO:0017166,GO:0016020,GO:0030864,GO:0005911,GO:0001726,GO:0005737,GO:0042995,GO:0051271,GO:0099186,GO:0003725,GO:0005634,GO:0046872,GO:…	actinin, alpha 1	Up
ENSMUSG00000020181	103.361	0.956572	0.000604067	0.0142207	Nav3	GO:0031116,GO:0016020,GO:0005634,GO:0005524,GO:0007399,GO:0030336,GO:1990752,GO:0008017,GO:0007026,GO:0016887,GO:0022008,GO:0032703,GO:0005635	neuron navigator 3	Non
ENSMUSG00000052698	319.851	0.629618	0.000605065	0.0142231	Tln2	GO:0003779,GO:0016020,GO:0098609,GO:0030054,GO:0005515,GO:0005925,GO:0001726,GO:0045202,GO:0005737,GO:0005856,GO:0005886,GO:0051015,GO:0005200,GO:0005916,GO:0007155,GO:0005178	talin 2	Non
ENSMUSG00000024085	243.192	1.66044	0.000608689	0.014287	Man2a1	GO:0042803,GO:0007033,GO:0003824,GO:0005797,GO:0015923,GO:0006013,GO:0006491,GO:0016021,GO:0050769,GO:0060042,GO:0005794,GO:0005801,GO:0042802,GO:0007005,GO:0007585,GO:0001701,GO:0001889,GO:0005615,GO:0016020,GO:0016799,GO:0016798,GO:0030246,GO:0000139,GO:0004572,GO:0004559,GO:0008152,GO:0046872,GO:0016787,GO:0005975,GO:0006517,GO:0048286	mannosidase 2, alpha 1	Up
ENSMUSG00000053510	1189.54	0.285211	0.000609716	0.0142899	Nrd1	GO:0008237,GO:0046872,GO:0016787,GO:0008233,GO:0006508,GO:0052548,GO:0004222,GO:0005739,GO:0005515,GO:0120163,GO:0051044	nardilysin, N-arginine dibasic convertase, NRD convertase 1	Non
ENSMUSG00000026463	434.994	0.472438	0.000611303	0.0143059	Atp2b4	GO:0006874,GO:0043537,GO:0006816,GO:1905145,GO:0005887,GO:0048306,GO:0030317,GO:0030346,GO:0005388,GO:0036126,GO:1903249,GO:0140199,GO:0016021,GO:1903078,GO:0097110,GO:0042383,GO:0000166,GO:0010629,GO:0005524,GO:0030018,GO:0051599,GO:0015085,GO:0043005,GO:0005886,GO:0045019,GO:1901660,GO:1902806,GO:0017080,GO:0050998,GO:0005515,GO:0016525,GO:0051480,GO:0019829,GO:1902083,GO:0005516,GO:0006811,GO:…	ATPase, Ca++ transporting, plasma membrane 4	Non
ENSMUSG00000018381	33.5182	1.91043	0.000613489	0.0143319	Abi3	GO:0031209,GO:2000774,GO:0010593,GO:0005737,GO:0017124,GO:0005622,GO:0002357,GO:0018108,GO:0030334,GO:0005515,GO:0042802,GO:0030027,GO:1903077	ABI family member 3	Up
ENSMUSG00000020914	57.2638	1.86203	0.000618671	0.0143319	Top2a	GO:0006265,GO:0042803,GO:0003682,GO:0030261,GO:0019899,GO:0043565,GO:0000775,GO:0007143,GO:0005654,GO:0045944,GO:0030263,GO:0006266,GO:0007059,GO:0000166,GO:0016853,GO:0005524,GO:0005814,GO:0008022,GO:0042826,GO:0005515,GO:0000287,GO:0042752,GO:0006974,GO:0045870,GO:0003677,GO:0032991,GO:0051309,GO:1990904,GO:0005737,GO:0008094,GO:0043130,GO:0002244,GO:0040016,GO:0005730,GO:0005080,GO:0009330,GO:…	topoisomerase (DNA) II alpha	Up
ENSMUSG00000021018	214.583	-0.944554	0.000617899	0.0143319	Polr2h	GO:0003697,GO:0003677,GO:0005736,GO:0005634,GO:0006366,GO:0032993,GO:0005665,GO:0003899,GO:0005654,GO:0005666,GO:0006351	polymerase (RNA) II (DNA directed) polypeptide H	Non
ENSMUSG00000070337	100.48	0.723191	0.000615552	0.0143319	Gpr179	GO:0072659,GO:0007601,GO:0044292,GO:0005515	G protein-coupled receptor 179	Non
ENSMUSG00000026568	1265.91	-0.5479	0.000618752	0.0143319	Mpc2	GO:0006850,GO:0016020,GO:0031305,GO:0061732,GO:0005743,GO:0042802,GO:0050833,GO:0005739,GO:0035774,GO:0016021	mitochondrial pyruvate carrier 2	Non
ENSMUSG00000029199	533.006	-0.479348	0.000618574	0.0143319	Lias	GO:0001843,GO:0032496,GO:0046872,GO:0016740,GO:0003824,GO:0006954,GO:0051536,GO:0005739,GO:0006979,GO:0051539,GO:0016992,GO:0102553,GO:0102552,GO:0009107	lipoic acid synthetase	Non
ENSMUSG00000023723	523.375	-0.473681	0.000614752	0.0143319	Mrps23	GO:0003735,GO:0031965,GO:0005840,GO:0005739,GO:0005763,GO:0006412	mitochondrial ribosomal protein S23	Non
ENSMUSG00000027947	159.133	1.69678	0.000622887	0.0144065	Il6ra	GO:0048589,GO:0005138,GO:0042803,GO:0070120,GO:0019899,GO:0016021,GO:0005896,GO:0004897,GO:0019221,GO:0072126,GO:0032966,GO:0050731,GO:0070102,GO:0010573,GO:0008284,GO:0009986,GO:0010536,GO:0005886,GO:0032722,GO:0032809,GO:0048661,GO:0019955,GO:0043410,GO:0005615,GO:0016020,GO:0019970,GO:0016324,GO:0005576,GO:0019981,GO:0034097,GO:0004896,GO:0043235,GO:0072540,GO:0031018,GO:0070119,GO:1901731,GO:…	interleukin 6 receptor, alpha	Up
ENSMUSG00000025969	237.997	1.67993	0.000627123	0.0144414	Nrp2	GO:0097374,GO:1902285,GO:0021649,GO:0099175,GO:0016021,GO:0061551,GO:0050919,GO:1904835,GO:0098978,GO:0005886,GO:0021828,GO:0042802,GO:0038084,GO:0005021,GO:0008201,GO:0005515,GO:0001525,GO:0007275,GO:0021675,GO:0016020,GO:0007399,GO:0007411,GO:1901166,GO:0030424,GO:0001764,GO:0030154,GO:1990830,GO:0007507,GO:0048846,GO:0001755,GO:0021612,GO:0017154,GO:0046872,GO:0097491,GO:1903375,GO:0061549,GO:…	neuropilin 2	Up
ENSMUSG00000026594	488.007	0.492388	0.000627008	0.0144414	Ralgps2	GO:0016020,GO:0032485,GO:0005737,GO:0005886,GO:0007265,GO:0043547,GO:0007264,GO:0005085	Ral GEF with PH domain and SH3 binding motif 2	Non
ENSMUSG00000033808	794.757	-0.29973	0.000627132	0.0144414	Tmem87a	GO:0016020,GO:0005794,GO:0003674,GO:0032580,GO:0006810,GO:0042147,GO:0016021	transmembrane protein 87A	Non
ENSMUSG00000008036	952.568	-0.484702	0.000628228	0.0144456	Ap2s1	GO:0016192,GO:0030117,GO:0016020,GO:0006897,GO:0005515,GO:0005905,GO:0043231,GO:0005886,GO:0015031,GO:0072583,GO:0035615,GO:0030122,GO:0006886	adaptor-related protein complex 2, sigma 1 subunit	Non
ENSMUSG00000034959	22.6767	1.68699	0.000636029	0.0145826	Rubcnl	GO:1901981,GO:0070873,GO:0016020,GO:0019216,GO:0031410,GO:0006914,GO:0010314,GO:0061909,GO:0043231,GO:0061910,GO:0097352,GO:0070273,GO:0006629,GO:0008289,GO:0032266,GO:0000421	RUN and cysteine rich domain containing beclin 1 interacting protein like	Up
ENSMUSG00000020399	156.265	1.63863	0.000635835	0.0145826	Havcr2	GO:2001189,GO:0060135,GO:0032815,GO:0005769,GO:0030054,GO:1900425,GO:0045089,GO:0030886,GO:0071222,GO:0002859,GO:0071656,GO:0002376,GO:0032689,GO:0002281,GO:0016021,GO:0042130,GO:0034154,GO:0001819,GO:0002519,GO:0002826,GO:0010629,GO:0032088,GO:0034162,GO:0009986,GO:0002838,GO:0032712,GO:0005886,GO:0032720,GO:0032722,GO:0043032,GO:0032715,GO:0005515,GO:0032687,GO:0032760,GO:0032480,GO:0045824,GO:…	hepatitis A virus cellular receptor 2	Up
ENSMUSG00000041773	178.036	1.27834	0.000640678	0.0146467	Enc1	GO:0031463,GO:0003779,GO:0043025,GO:0005654,GO:0007275,GO:0005634,GO:0007399,GO:0005737,GO:0005856,GO:0000785,GO:0017148,GO:0005730,GO:0010499,GO:0016567,GO:0010976,GO:0016363	ectodermal-neural cortex 1	Up
ENSMUSG00000036992	154.084	-0.655216	0.000640043	0.0146467	Nxt1	GO:0006611,GO:0005654,GO:0031267,GO:0051028,GO:0005634,GO:0042272,GO:0005643,GO:0005737,GO:0005829,GO:0006606,GO:0015031,GO:0044613,GO:0006405,GO:0005515,GO:0006406,GO:0006913	NTF2-related export protein 1	Non
ENSMUSG00000049612	5734.62	-0.726003	0.00064263	0.014649	Omg	GO:0016020,GO:0042803,GO:0048683,GO:0031102,GO:0043209,GO:0005886,GO:0042802,GO:0007155,GO:0031225,GO:0022010	oligodendrocyte myelin glycoprotein	Non
ENSMUSG00000023832	943.608	-0.483489	0.000642234	0.014649	Acat2	GO:0045797,GO:0016747,GO:0003985,GO:0016746,GO:0005737,GO:0005829,GO:0006635,GO:0005739,GO:0016740	acetyl-Coenzyme A acetyltransferase 2	Non
ENSMUSG00000040125	10.9802	1.71596	0.000644411	0.0146685	Gpr26	GO:0016020,GO:0007165,GO:0005886,GO:0004930,GO:0007186,GO:0016021,GO:0007189	G protein-coupled receptor 26	Up
ENSMUSG00000023367	2213.35	-0.57024	0.000647926	0.0147273	Tmem176a	GO:2001199,GO:0016021,GO:0016020,GO:0005515	transmembrane protein 176A	Non
ENSMUSG00000021532	124.947	-0.653098	0.000649439	0.0147405	Fastkd3	GO:0003723,GO:0033617,GO:0044528,GO:0070131,GO:0005739,GO:0005759,GO:0000963,GO:0035770,GO:0005654	FAST kinase domains 3	Non
ENSMUSG00000073490	64.2036	2.92182	0.000659386	0.0148243	Ifi207	GO:0071479,GO:0005829,GO:0005654,GO:0042149,GO:0000122,GO:0008134,GO:0035458,GO:0045071,GO:0042802,GO:0045824,GO:0051607,GO:2000117,GO:0003690,GO:0005730,GO:0030224,GO:0045892,GO:0040029,GO:0005634,GO:0002218,GO:0032731,GO:0097202,GO:0043392,GO:0072332,GO:0045944	interferon activated gene 207	Up
ENSMUSG00000045502	45.1035	2.10422	0.000657656	0.0148243	Hcar2	GO:0070165,GO:0050995,GO:0016020,GO:0001614,GO:0030054,GO:0007165,GO:0006915,GO:0005525,GO:0005886,GO:0004930,GO:0007186,GO:0070553,GO:0016021	hydroxycarboxylic acid receptor 2	Up
ENSMUSG00000038872	91.9973	1.18014	0.000658142	0.0148243	Zfhx3	GO:0000978,GO:1904059,GO:0045785,GO:0071559,GO:0007517,GO:0019899,GO:0032922,GO:0016604,GO:0005654,GO:0000122,GO:0005667,GO:0005739,GO:0007420,GO:0000976,GO:0045664,GO:0001227,GO:0003677,GO:0000981,GO:0008270,GO:0005737,GO:0045663,GO:0006355,GO:0006357,GO:0045893,GO:0005634,GO:0045662,GO:0046872,GO:0003676,GO:0045944	zinc finger homeobox 3	Up
ENSMUSG00000028793	347.478	1.08609	0.000660801	0.0148243	Rnf19b	GO:0044194,GO:0005783,GO:0005829,GO:0002376,GO:0016021,GO:0000151,GO:0004842,GO:0016020,GO:0006511,GO:0002250,GO:0005737,GO:0043130,GO:0016740,GO:0032609,GO:0061630,GO:0031624,GO:0046872,GO:0051865,GO:0000209,GO:0016567,GO:0042267,GO:0032436	ring finger protein 19B	Up
ENSMUSG00000037627	45.5167	0.806258	0.000661567	0.0148243	Rgs22	GO:0015629,GO:0005634,GO:0001965,GO:0009968,GO:0001650,GO:0005829,GO:0005737,GO:0009966	regulator of G-protein signalling 22	Non
ENSMUSG00000022197	283.218	0.736824	0.00066024	0.0148243	Pdzd2	GO:0005634,GO:0005911,GO:0005576,GO:0005783,GO:0005737,GO:0005829,GO:0005886,GO:0043005,GO:0034451,GO:0043231,GO:0014069,GO:0045177	PDZ domain containing 2	Non
ENSMUSG00000095115	591.458	0.646981	0.000657156	0.0148243	Itpripl2	GO:0016020,GO:0003674,GO:0008150,GO:0005575,GO:0016021	inositol 1,4,5-triphosphate receptor interacting protein-like 2	Non
ENSMUSG00000029189	216.347	0.509096	0.000657116	0.0148243	Sel1l3	GO:0016020,GO:0003674,GO:0008150,GO:0016021,GO:0005654	sel-1 suppressor of lin-12-like 3 (C. elegans)	Non
ENSMUSG00000050088	511.899	-0.307612	0.000661482	0.0148243	1600012H06Rik	GO:0003674,GO:0008150,GO:0006915,GO:0005576	RIKEN cDNA 1600012H06 gene	Non
ENSMUSG00000022723	108.181	1.30927	0.000669412	0.0149789	Crybg3	GO:0002088,GO:0007601,GO:0032991,GO:0030246,GO:0051018,GO:0005212	beta-gamma crystallin domain containing 3	Up
ENSMUSG00000026979	38.888	1.693	0.000672965	0.0150372	Psd4	GO:0016020,GO:0005886,GO:0032012,GO:0032587,GO:0042995,GO:0008289,GO:0005085	pleckstrin and Sec7 domain containing 4	Up
ENSMUSG00000038095	969.098	0.359533	0.000675096	0.0150635	Sbno1	GO:0031490,GO:0005634,GO:0006355,GO:0042393	strawberry notch 1	Non
ENSMUSG00000070858	299.091	-0.911056	0.000677312	0.0150917	Gm1673	GO:0003674,GO:0005575,GO:0008150,GO:0005576	predicted gene 1673	Non
ENSMUSG00000029082	17.168	2.54827	0.000683533	0.0151674	Bst1	GO:0061812,GO:0016849,GO:0001952,GO:0090022,GO:0061811,GO:0008284,GO:0005886,GO:0001931,GO:0030890,GO:0050730,GO:0016020,GO:0050135,GO:0050727,GO:0019898,GO:0003953,GO:0016740,GO:0016787,GO:0032956,GO:0061809,GO:0050848,GO:0031225	bone marrow stromal cell antigen 1	Up
ENSMUSG00000042333	20.1602	1.72759	0.000684548	0.0151674	Tnfrsf14	GO:1905675,GO:0050829,GO:0001618,GO:2000406,GO:0002376,GO:0002720,GO:0016021,GO:0046642,GO:0031625,GO:0050731,GO:0005886,GO:0005515,GO:0019955,GO:0016020,GO:0045087,GO:0002250,GO:0031295,GO:0016032,GO:0050830,GO:0009897	tumor necrosis factor receptor superfamily, member 14 (herpesvirus entry mediator)	Up
ENSMUSG00000026786	108.646	1.59974	0.000682915	0.0151674	Apbb1ip	GO:0045785,GO:0016020,GO:0030054,GO:0007165,GO:0002291,GO:0005737,GO:0005829,GO:0005856,GO:0005886,GO:0042101,GO:0005515,GO:0042995	amyloid beta (A4) precursor protein-binding, family B, member 1 interacting protein	Up
ENSMUSG00000067931	91.8689	-0.770408	0.000683912	0.0151674	Zfp948	GO:0006357,GO:0000978,GO:0005634,GO:0001228	zinc finger protein 948	Non
ENSMUSG00000071713	145.711	2.60895	0.000691677	0.0151743	Csf2rb	GO:0019221,GO:0016064,GO:0038157,GO:0016020,GO:0001558,GO:0070665,GO:0005515,GO:0007259,GO:0005886,GO:0030526,GO:0004896,GO:0016021,GO:0009897,GO:0006468	colony stimulating factor 2 receptor, beta, low-affinity (granulocyte-macrophage)	Up
ENSMUSG00000035208	74.9037	1.68118	0.00068699	0.0151743	Slfn8	GO:0005829,GO:0002376,GO:0005654,GO:0000166,GO:0005524,GO:0016075,GO:0016887,GO:0000049,GO:0004518,GO:0090734,GO:0008270,GO:0051607,GO:0005737,GO:0004519,GO:0004521,GO:0005634,GO:0046872,GO:0016787,GO:0016078	schlafen 8	Up
ENSMUSG00000029155	19.784	1.30724	0.000691265	0.0151743	Spata18	GO:0016020,GO:0007275,GO:0005741,GO:0007283,GO:0035695,GO:0005737,GO:0042802,GO:0043231,GO:0005739,GO:0036126,GO:0030154,GO:0006974,GO:0035694	spermatogenesis associated 18	Up
ENSMUSG00000052273	27.6352	1.30563	0.000690709	0.0151743	Dnah3	GO:0030286,GO:0000166,GO:0008569,GO:0005874,GO:0005524,GO:0042995,GO:0005737,GO:0005856,GO:0007018,GO:0036156,GO:0005929,GO:0045505,GO:0051959	dynein, axonemal, heavy chain 3	Up
ENSMUSG00000028465	1823.43	0.959417	0.000689979	0.0151743	Tln1	GO:0003779,GO:0030054,GO:0005856,GO:0051015,GO:0005200,GO:0001786,GO:0030274,GO:0098609,GO:0005886,GO:0005912,GO:0005515,GO:0007155,GO:0005178,GO:0017166,GO:0016020,GO:0001726,GO:0005737,GO:0035091,GO:0042995,GO:0007229,GO:0005925,GO:0030866,GO:0033622,GO:0007044	talin 1	Non
ENSMUSG00000024537	404.465	-0.750524	0.000694843	0.0151743	Psmg2	GO:0060090,GO:0043066,GO:0005634,GO:0101031,GO:0007094,GO:0043248,GO:0005829,GO:0051131,GO:0051726	proteasome (prosome, macropain) assembly chaperone 2	Non
ENSMUSG00000021252	863.194	-0.66514	0.00069288	0.0151743	Erg28	GO:0006694,GO:0016020,GO:0030674,GO:0005783,GO:0016126,GO:0042802,GO:0006629,GO:0016021,GO:0030133,GO:0008202	ergosterol biosynthesis 28	Non
ENSMUSG00000014873	271.242	-0.547799	0.00069247	0.0151743	Surf2	GO:0016607,GO:0005654,GO:0003674,GO:0005886,GO:0008150,GO:0005730	surfeit gene 2	Non
ENSMUSG00000029596	388.796	-0.476842	0.00069409	0.0151743	Sdsl	GO:0004794,GO:0016829,GO:0003941,GO:0006567,GO:0042802,GO:0005739,GO:0006629,GO:0009097	serine dehydratase-like	Non
ENSMUSG00000021072	1639.33	-0.441575	0.000686283	0.0151743	Tmx1	GO:0016020,GO:0015036,GO:0005783,GO:0016021,GO:0034976,GO:0005789	thioredoxin-related transmembrane protein 1	Non
ENSMUSG00000053641	970.547	0.275813	0.000695408	0.0151743	Dennd4a	GO:0031410,GO:0032483,GO:0005085	DENN/MADD domain containing 4A	Non
ENSMUSG00000054836	190.698	-0.556397	0.000696872	0.0151853	Elp6	GO:0033588,GO:0005634,GO:0003674,GO:0008033,GO:0005829,GO:0002098,GO:0030335	elongator acetyltransferase complex subunit 6	Non
ENSMUSG00000001666	267.881	-0.676177	0.000701949	0.0152749	Ddt	GO:0005615,GO:0002020,GO:0033981,GO:0016829,GO:0042438,GO:0050729,GO:0005737,GO:0005126,GO:0050178	D-dopachrome tautomerase	Non
ENSMUSG00000025855	116.435	0.715539	0.000709596	0.0154201	Prkar1b	GO:0030552,GO:0045202,GO:0098685,GO:0007611,GO:0000166,GO:0004862,GO:0008603,GO:0005771,GO:0098978,GO:0005886,GO:1903367,GO:0005952,GO:0016020,GO:0001932,GO:1904058,GO:0005737,GO:2000463,GO:0034236,GO:0050804,GO:0045859,GO:2000480,GO:0098693,GO:1900273,GO:0098686,GO:0006468,GO:0009887	protein kinase, cAMP dependent regulatory, type I beta	Non
ENSMUSG00000031557	104.338	1.23797	0.000713427	0.0154629	Plekha2	GO:0016020,GO:0005634,GO:0032991,GO:0030165,GO:0005737,GO:0005886,GO:0001968,GO:0005515,GO:0043236,GO:0001954,GO:0008289,GO:0043325	pleckstrin homology domain-containing, family A (phosphoinositide binding specific) member 2	Up
ENSMUSG00000031879	317.348	-0.484673	0.000713522	0.0154629	Ciao2b	GO:0007059,GO:0005634,GO:0071817,GO:0003674,GO:0097361,GO:0097428,GO:0005819,GO:0005737,GO:0005829,GO:0005856,GO:0106035,GO:0016226,GO:0005654	cytosolic iron-sulfur assembly component 2B	Non
ENSMUSG00000003283	73.0891	1.71685	0.000716069	0.0154969	Hck	GO:0004713,GO:0005102,GO:0005901,GO:0031410,GO:0005764,GO:0030054,GO:2000251,GO:0004715,GO:0005829,GO:0005856,GO:0008360,GO:0071801,GO:0002376,GO:0000166,GO:0005794,GO:0005524,GO:0050764,GO:0008284,GO:0007169,GO:0005886,GO:0018108,GO:0005515,GO:0006909,GO:0031234,GO:0006887,GO:0016301,GO:0016020,GO:0045087,GO:0005737,GO:0004672,GO:0030154,GO:0051090,GO:0001784,GO:0016740,GO:0042995,GO:0046777,GO:…	hemopoietic cell kinase	Up
ENSMUSG00000023021	765.667	-0.38625	0.000717636	0.0155096	Cers5	GO:0003677,GO:0030148,GO:0016020,GO:0016410,GO:0050291,GO:0005783,GO:0006665,GO:0046513,GO:0006629,GO:0016740,GO:0016021	ceramide synthase 5	Non
ENSMUSG00000031990	480.876	-0.344324	0.000720202	0.0155438	Jam3	GO:0042803,GO:0033629,GO:0031941,GO:0030054,GO:0005887,GO:0034333,GO:0042552,GO:0098636,GO:0016021,GO:0002318,GO:0090022,GO:0019226,GO:0098609,GO:1905710,GO:0007286,GO:0005794,GO:0097530,GO:0097241,GO:0009986,GO:0005902,GO:0005886,GO:0042802,GO:0043220,GO:0005515,GO:0007155,GO:0001525,GO:0005178,GO:1902414,GO:0005615,GO:0016020,GO:0070160,GO:0034113,GO:0001780,GO:0002250,GO:0005576,GO:0005911,GO:…	junction adhesion molecule 3	Non
ENSMUSG00000031995	34.6482	1.87109	0.000722122	0.015564	St14	GO:0005615,GO:0016020,GO:0030216,GO:0008236,GO:0016787,GO:0019897,GO:0060672,GO:0004252,GO:0005576,GO:0005887,GO:0006508,GO:0005886,GO:0016323,GO:0001843,GO:0016477,GO:0016021,GO:0008233	suppression of tumorigenicity 14 (colon carcinoma)	Up
ENSMUSG00000020101	1319.04	1.01105	0.000728411	0.015661	Vsir	GO:0010628,GO:0030513,GO:0010950,GO:0120158,GO:0032693,GO:0019899,GO:0032689,GO:0016021,GO:0030509,GO:0031638,GO:0032720,GO:0005886,GO:0042802,GO:0005515,GO:0032700,GO:0002725,GO:0016020,GO:0061133,GO:2000738,GO:0050776,GO:0030335,GO:0048863,GO:0045591,GO:2000562,GO:2000565,GO:0009897	V-set immunoregulatory receptor	Up
ENSMUSG00000018858	514.83	-0.755022	0.000728601	0.015661	Mrpl58	GO:0006415,GO:0070126,GO:0016787,GO:0004045,GO:0005762,GO:0016150,GO:0005840,GO:0005739,GO:0006412,GO:0003747	mitochondrial ribosomal protein L58	Non
ENSMUSG00000026630	10.8789	1.76648	0.000740186	0.0158534	Batf3	GO:1990837,GO:0005654,GO:0000122,GO:0000978,GO:0001227,GO:0003677,GO:0005634,GO:0006357,GO:0000981,GO:0009615,GO:0043011,GO:0005829,GO:0003700,GO:0097028,GO:0030154,GO:0090575,GO:0005730,GO:0006355	basic leucine zipper transcription factor, ATF-like 3	Up
ENSMUSG00000059540	181.859	-0.610642	0.00074056	0.0158534	Tcea2	GO:0005654,GO:0003677,GO:0005634,GO:0046872,GO:0005813,GO:0008270,GO:0045944,GO:0003676,GO:0006355,GO:0006351	transcription elongation factor A (SII), 2	Non
ENSMUSG00000015599	261.185	0.518104	0.000739926	0.0158534	Ttbk1	GO:0010628,GO:0004713,GO:0048471,GO:0005829,GO:0007611,GO:0005654,GO:0032091,GO:0000166,GO:0010629,GO:0032273,GO:1904031,GO:0005524,GO:0048156,GO:0007165,GO:0106310,GO:0004674,GO:2001056,GO:0018108,GO:0018107,GO:0016301,GO:1903980,GO:0043025,GO:0005737,GO:0004672,GO:0018105,GO:0016740,GO:0050321,GO:0005634,GO:0016310,GO:0006468	tau tubulin kinase 1	Non
ENSMUSG00000114608	9.57105	2.58792	0.000748969	0.0158855	Gm36161		predicted gene, 36161	Up
ENSMUSG00000034382	9.41984	1.86306	0.000747149	0.0158855	AI661453	GO:0003674,GO:0005575,GO:0008150	expressed sequence AI661453	Up
ENSMUSG00000022488	441.846	1.66016	0.000747579	0.0158855	Nckap1l	GO:0000902,GO:0002262,GO:0005096,GO:0033630,GO:0048812,GO:0030031,GO:0005829,GO:1904515,GO:0016021,GO:0034101,GO:0030593,GO:0044877,GO:0001782,GO:0043029,GO:0070358,GO:0031209,GO:0035509,GO:0045579,GO:0060100,GO:0045621,GO:0032715,GO:0043318,GO:1904841,GO:0043378,GO:0030890,GO:0030838,GO:0030011,GO:0032700,GO:0016020,GO:0090023,GO:0005737,GO:0006935,GO:0002687,GO:0043372,GO:0043066,GO:0042102,GO:…	NCK associated protein 1 like	Up
ENSMUSG00000044447	167.022	0.979346	0.00074688	0.0158855	Dock5	GO:0031267,GO:0005096,GO:0016020,GO:0005085,GO:0005737,GO:0005829,GO:0005886,GO:1900026,GO:0007264,GO:1904754,GO:0010634,GO:0016477,GO:1904694	dedicator of cytokinesis 5	Non
ENSMUSG00000034639	46.5345	-0.892803	0.000750091	0.0158855	Setmar	GO:0090305,GO:0031297,GO:0042803,GO:0008168,GO:0006325,GO:0010452,GO:0034968,GO:0000737,GO:0006303,GO:0046975,GO:0097676,GO:0042800,GO:0000014,GO:0051568,GO:0003677,GO:2001034,GO:0005694,GO:0008270,GO:0032259,GO:0000729,GO:0008283,GO:0016740,GO:0003690,GO:0005730,GO:0015074,GO:0035861,GO:0044547,GO:2000373,GO:0004519,GO:0003697,GO:0000793,GO:0005634,GO:0046872,GO:0018024,GO:0044774,GO:2001251	SET domain without mariner transposase fusion	Non
ENSMUSG00000035158	166.308	0.841016	0.000743863	0.0158855	Mitf	GO:0010628,GO:0000978,GO:0030318,GO:0003682,GO:0030336,GO:0030316,GO:0043565,GO:0043010,GO:0043473,GO:0000122,GO:0046983,GO:0045165,GO:0001228,GO:2000144,GO:0005515,GO:0006351,GO:0007275,GO:0003677,GO:0016055,GO:0000981,GO:0032991,GO:0005737,GO:0042127,GO:0070888,GO:0030154,GO:0010468,GO:0006355,GO:0045670,GO:0006357,GO:0043066,GO:0045893,GO:0046849,GO:0005634,GO:2001141,GO:0065003,GO:0003700,GO:…	melanogenesis associated transcription factor	Non
ENSMUSG00000040048	2091.28	-0.691309	0.000750055	0.0158855	Ndufb10	GO:0032981,GO:0005747,GO:0016020,GO:0005743,GO:0070469,GO:0005739	NADH:ubiquinone oxidoreductase subunit B10	Non
ENSMUSG00000038383	476.172	-0.450118	0.000745452	0.0158855	Pigu	GO:0042765,GO:0016020,GO:0016021,GO:0046425,GO:0034235,GO:0005783,GO:0005886,GO:0016255,GO:0006506,GO:0034394	phosphatidylinositol glycan anchor biosynthesis, class U	Non
ENSMUSG00000058672	5024.57	-0.680198	0.000752826	0.0159221	Tubb2a	GO:0005874,GO:0000166,GO:0003924,GO:0000278,GO:0000226,GO:0005525,GO:0005737,GO:0005856,GO:0005200,GO:0001764,GO:0007017	tubulin, beta 2A class IIA	Non
ENSMUSG00000025279	7.89027	2.67413	0.000761014	0.0160592	Dnase1l3	GO:0010623,GO:0005783,GO:0070948,GO:0006309,GO:0000737,GO:0004518,GO:0003677,GO:0006915,GO:0005576,GO:0004530,GO:0004519,GO:0005634,GO:0016787,GO:0002673,GO:0004536,GO:0012501,GO:0002283,GO:0004520,GO:0006308	deoxyribonuclease 1-like 3	Up
ENSMUSG00000022283	2423.46	0.659284	0.000761339	0.0160592	Pabpc1	GO:0000184,GO:0003729,GO:0005681,GO:0005829,GO:0045202,GO:1990124,GO:0106002,GO:0003723,GO:0003730,GO:0010494,GO:1900153,GO:0008022,GO:0005515,GO:0060213,GO:1990904,GO:0005737,GO:0030425,GO:0036464,GO:0071013,GO:0031252,GO:0042995,GO:0008266,GO:0006397,GO:0005634,GO:0008380,GO:0031047,GO:0003676,GO:0008143	poly(A) binding protein, cytoplasmic 1	Non
ENSMUSG00000002204	9.52954	2.24931	0.000764618	0.0161069	Napsa	GO:0005615,GO:0097208,GO:0043129,GO:0016787,GO:0005764,GO:0004175,GO:0005576,GO:0006508,GO:0004190,GO:0008233,GO:0033619	napsin A aspartic peptidase	Up
ENSMUSG00000025724	616.895	-0.598461	0.000765713	0.0161085	Sec11a	GO:0016020,GO:0008236,GO:0016787,GO:0006465,GO:0004252,GO:0006508,GO:0005787,GO:0005783,GO:0043231,GO:0016021,GO:0008233	SEC11 homolog A, signal peptidase complex subunit	Non
ENSMUSG00000021822	93.0723	1.88035	0.000769416	0.0161128	Plau	GO:0008236,GO:1905370,GO:0004252,GO:2000345,GO:0030155,GO:0010469,GO:2000379,GO:0008233,GO:0008284,GO:0009986,GO:0014909,GO:0014911,GO:0043403,GO:0005515,GO:0060279,GO:0001525,GO:0042060,GO:0005615,GO:0016020,GO:0005576,GO:0006508,GO:0042127,GO:0014910,GO:0098637,GO:0030335,GO:0031639,GO:0016787,GO:0070997,GO:0042730,GO:0033628,GO:2000097,GO:0001666,GO:0097180	plasminogen activator, urokinase	Up
ENSMUSG00000029771	109.646	1.72561	0.000768324	0.0161128	Irf5	GO:0000978,GO:0043565,GO:0002376,GO:0019221,GO:0019901,GO:0032495,GO:0042802,GO:0001228,GO:0005515,GO:1990837,GO:0000976,GO:0003677,GO:0000981,GO:0045087,GO:0032481,GO:0051607,GO:0005737,GO:0006355,GO:0006357,GO:0005634,GO:0043065,GO:0006954,GO:0003700,GO:0045944,GO:0032494	interferon regulatory factor 5	Up
ENSMUSG00000049103	40.6852	1.23677	0.000769991	0.0161128	Ccr2	GO:1905517,GO:0043310,GO:0097350,GO:0006959,GO:0019233,GO:0002246,GO:0005887,GO:0035696,GO:0035716,GO:0050729,GO:2000412,GO:2000473,GO:0045580,GO:0030097,GO:0043277,GO:0007204,GO:0019957,GO:0016021,GO:0061756,GO:0060326,GO:0019221,GO:0035717,GO:0006968,GO:0007165,GO:0090265,GO:0005886,GO:0032743,GO:0004930,GO:0010574,GO:0005515,GO:0016525,GO:0002548,GO:0001525,GO:0030334,GO:0002829,GO:0032760,GO:…	chemokine (C-C motif) receptor 2	Up
ENSMUSG00000020648	102.769	-0.596982	0.000769589	0.0161128	Dus4l	GO:0016491,GO:0008033,GO:0017150,GO:0003824,GO:0050660	dihydrouridine synthase 4-like (S. cerevisiae)	Non
ENSMUSG00000026895	1449.64	-0.504163	0.000771242	0.0161176	Ndufa8	GO:0032981,GO:0005747,GO:0016020,GO:0005743,GO:0005758,GO:0070469,GO:0006120,GO:0005739,GO:0044877	NADH:ubiquinone oxidoreductase subunit A8	Non
ENSMUSG00000032171	769.782	-0.719807	0.000773913	0.0161521	Pin1	GO:0030182,GO:0007049,GO:0005829,GO:0001666,GO:0050808,GO:0032092,GO:0036064,GO:0005654,GO:1902430,GO:0032091,GO:0016853,GO:0001934,GO:0061051,GO:0031647,GO:0035307,GO:0090263,GO:2000146,GO:0098978,GO:0043005,GO:0043525,GO:0043547,GO:0005739,GO:0005515,GO:1900180,GO:0008013,GO:0099524,GO:0050815,GO:0000413,GO:0030496,GO:0050821,GO:0070373,GO:0042177,GO:0032465,GO:0001932,GO:0051443,GO:0003774,GO:…	peptidyl-prolyl cis/trans isomerase, NIMA-interacting 1	Non
ENSMUSG00000022354	1047.58	-0.928105	0.000776039	0.0161752	Ndufb9	GO:0032981,GO:0005747,GO:0016020,GO:0005743,GO:0070469,GO:0006120,GO:0005739	NADH:ubiquinone oxidoreductase subunit B9	Non
ENSMUSG00000108591	122.812	-0.539987	0.00077733	0.0161807	Particl	GO:0003674,GO:0005575,GO:0008150	promoter of Mat2a antisense radiation induced circulating long non-coding RNA	Non
ENSMUSG00000036155	2000.59	0.341579	0.000785697	0.016312	Mgat5	GO:1904894,GO:0030144,GO:0016020,GO:0005794,GO:0005576,GO:0008375,GO:0006487,GO:0018279,GO:0004864,GO:0016740,GO:0030145,GO:0016021,GO:0016757,GO:0030335,GO:1903614	mannoside acetylglucosaminyltransferase 5	Non
ENSMUSG00000028266	2338.05	-0.275912	0.000785212	0.016312	Lmo4	GO:0021514,GO:0090575,GO:0008134,GO:0030334,GO:0005515,GO:0033674,GO:0021522,GO:0031252,GO:0048538,GO:0006357,GO:0031333,GO:0005634,GO:0042659,GO:0046872,GO:0021527,GO:0003281,GO:0001843,GO:0050865,GO:0045944,GO:0140297	LIM domain only 4	Non
ENSMUSG00000096727	92.8901	1.20124	0.000791123	0.0163602	Psmb9	GO:0070628,GO:0005829,GO:0019882,GO:0002376,GO:0005654,GO:0008233,GO:1990111,GO:0005839,GO:0010498,GO:0000502,GO:0051603,GO:0019774,GO:0004175,GO:0006508,GO:0005737,GO:0009617,GO:0004298,GO:0005634,GO:0016787,GO:2000116	proteasome (prosome, macropain) subunit, beta type 9 (large multifunctional peptidase 2)	Up
ENSMUSG00000075595	1301.65	0.479301	0.000789211	0.0163602	Zfp652	GO:0006357,GO:0000978,GO:0003677,GO:0005634,GO:0046872,GO:0003700	zinc finger protein 652	Non
ENSMUSG00000006931	831.062	-0.402394	0.000790168	0.0163602	P3h4	GO:0017185,GO:0030199,GO:0046849,GO:0000795,GO:0005783,GO:0043231,GO:0005518,GO:0005515,GO:0032964,GO:1902494	prolyl 3-hydroxylase family member 4 (non-enzymatic)	Non
ENSMUSG00000048126	38.7238	1.89441	0.000794247	0.0164034	Col6a3	GO:0042383,GO:0005615,GO:0062023,GO:0005581,GO:0031012,GO:0030020	collagen, type VI, alpha 3	Up
ENSMUSG00000033420	789.796	0.316255	0.000795565	0.0164092	Antxr1	GO:0038023,GO:0031258,GO:0001568,GO:0051015,GO:0016021,GO:1905050,GO:1901202,GO:0009986,GO:0005886,GO:0004888,GO:0031532,GO:0016020,GO:0022414,GO:0042995,GO:1901998,GO:0046872,GO:0031527,GO:0005518,GO:0009897,GO:0034446	anthrax toxin receptor 1	Non
ENSMUSG00000033020	757.236	-0.915222	0.000798099	0.01644	Polr2f	GO:0003677,GO:0005736,GO:0005634,GO:0006366,GO:0001650,GO:0005665,GO:0003899,GO:0005654,GO:0005666,GO:0006351	polymerase (RNA) II (DNA directed) polypeptide F	Non
ENSMUSG00000028551	349.635	-0.517988	0.00080142	0.0164869	Cdkn2c	GO:0008285,GO:0007049,GO:0045736,GO:0005634,GO:0004861,GO:2000045,GO:0042326,GO:0005737,GO:0019901,GO:0000079,GO:0030308	cyclin dependent kinase inhibitor 2C	Non
ENSMUSG00000037428	8.76182	1.97348	0.000808969	0.0165986	Vgf	GO:0001541,GO:0030073,GO:0031410,GO:0009409,GO:0005184,GO:0008083,GO:0005794,GO:0006091,GO:0043005,GO:0033500,GO:0002021,GO:0048168,GO:0042593,GO:0043025,GO:0005615,GO:0043084,GO:0005179,GO:0005576,GO:0048167,GO:0019953,GO:0042742,GO:0030667,GO:0043231,GO:0032868	VGF nerve growth factor inducible	Up
ENSMUSG00000026458	170.912	1.26012	0.000810293	0.0165986	Ppfia4	GO:0045202,GO:0048786,GO:0050808,GO:0005515	protein tyrosine phosphatase, receptor type, f polypeptide (PTPRF), interacting protein (liprin), alpha 4	Up
ENSMUSG00000023236	558.09	-0.800532	0.000809666	0.0165986	Scg5	GO:0046883,GO:0005634,GO:0051082,GO:0030234,GO:0005576,GO:0007218,GO:0030141,GO:0004857,GO:0006886,GO:0016486	secretogranin V	Non
ENSMUSG00000020733	9237.39	-0.34686	0.000812094	0.0165986	Slc9a3r1	GO:0047485,GO:0019902,GO:0060158,GO:0045930,GO:0008285,GO:0090660,GO:0045198,GO:0070851,GO:0016020,GO:0007097,GO:0097225,GO:0051683,GO:0031799,GO:0031800,GO:0022612,GO:0060088,GO:0010766,GO:0030033,GO:0005102,GO:0008361,GO:1903402,GO:0098797,GO:0045121,GO:0007009,GO:0090090,GO:0050780,GO:0043495,GO:0044877,GO:0005902,GO:0042802,GO:0005515,GO:0019904,GO:0032416,GO:0003096,GO:0032420,GO:0034635,GO:…	solute carrier family 9 (sodium/hydrogen exchanger), member 3 regulator 1	Non
ENSMUSG00000039725	476.413	-0.31686	0.000812091	0.0165986	Trp53rka	GO:0005634,GO:0070525,GO:0000408,GO:0004674,GO:0005737,GO:0002039,GO:0006468	transformation related protein 53 regulating kinase A	Non
ENSMUSG00000053835	82.1387	1.30134	0.000813452	0.0166049	H2-T24	GO:0005102,GO:0005615,GO:0006955,GO:0002486,GO:0002476,GO:0001916,GO:0042605,GO:0009897	histocompatibility 2, T region locus 24	Up
ENSMUSG00000056952	483.438	0.388367	0.000815809	0.0166316	Tatdn2	GO:0003674,GO:0005575,GO:0008150	TatD DNase domain containing 2	Non
ENSMUSG00000071068	49.3988	2.48127	0.000821093	0.0166748	Treml2	GO:0042110,GO:0016020,GO:0038023,GO:0009986,GO:0005886,GO:0016021	triggering receptor expressed on myeloid cells-like 2	Up
ENSMUSG00000073411	3142.32	1.35979	0.000820588	0.0166748	H2-D1	GO:0005765,GO:0002474,GO:0005102,GO:0010977,GO:0042803,GO:0005769,GO:0045121,GO:0001916,GO:0042288,GO:0005797,GO:0005783,GO:0019882,GO:0002376,GO:0046979,GO:0016021,GO:0030670,GO:0046703,GO:0046978,GO:0005794,GO:0042824,GO:0002485,GO:0009986,GO:0033106,GO:0005886,GO:0042802,GO:0070971,GO:0005515,GO:0042608,GO:0005615,GO:0016020,GO:0062061,GO:0002486,GO:0002476,GO:0031901,GO:0071556,GO:0042612,GO:…	histocompatibility 2, D region locus 1	Up
ENSMUSG00000020014	103.884	0.637061	0.000819938	0.0166748	Cfap54	GO:0060294,GO:0044458,GO:0042995,GO:0003674,GO:0090660,GO:0007283,GO:0060271,GO:0005737,GO:0005856,GO:0120197,GO:0005929,GO:0030154,GO:0030030	cilia and flagella associated protein 54	Non
ENSMUSG00000000628	169.156	1.52472	0.000822338	0.0166787	Hk2	GO:1904925,GO:0003824,GO:0005829,GO:0004340,GO:0016529,GO:0004396,GO:0000166,GO:0006096,GO:0019158,GO:0005524,GO:0005813,GO:0072655,GO:0005886,GO:0046835,GO:0005739,GO:0001678,GO:0046324,GO:2000378,GO:0016301,GO:0016020,GO:0005536,GO:0072656,GO:0005737,GO:0016773,GO:0008865,GO:0016740,GO:1990830,GO:0008152,GO:0035795,GO:0051156,GO:0006002,GO:0016310,GO:0005741,GO:0005975,GO:0002931,GO:0043231,GO:…	hexokinase 2	Up
ENSMUSG00000056752	50.813	1.19023	0.000824506	0.0167013	Dnah9	GO:0030286,GO:0008569,GO:0036157,GO:0003341,GO:0090660,GO:0031514,GO:0097729,GO:0120135,GO:0007018,GO:0120197,GO:0045505,GO:0051959,GO:0005930	dynein, axonemal, heavy chain 9	Up
ENSMUSG00000095990	54.3163	-1.01112	0.000830715	0.0167841	Zfp97	GO:0000981,GO:0000978,GO:0005634,GO:0006357	zinc finger protein 97	Down
ENSMUSG00000018585	696.096	-0.912218	0.0008305	0.0167841	Atox1	GO:0051117,GO:0006811,GO:0043066,GO:0005507,GO:1903136,GO:0046872,GO:0006825,GO:0005829,GO:0006979,GO:0060003,GO:0006878,GO:0016531,GO:0032767	antioxidant 1 copper chaperone	Non
ENSMUSG00000031818	7449.45	-0.619696	0.000833849	0.0168064	Cox4i1	GO:0016491,GO:0016020,GO:0004129,GO:0005743,GO:0005751,GO:0005829,GO:0005739,GO:0005515,GO:0016021,GO:0005654,GO:0031966,GO:0006123	cytochrome c oxidase subunit 4I1	Non
ENSMUSG00000031532	9089.3	-0.379668	0.000833946	0.0168064	Saraf	GO:0030176,GO:0006811,GO:2001256,GO:0016020,GO:0140268,GO:0006816,GO:0005783,GO:0016021	store-operated calcium entry-associated regulatory factor	Non
ENSMUSG00000031207	1409.22	0.924806	0.000839109	0.0168889	Msn	GO:0010628,GO:0003779,GO:0005102,GO:0048471,GO:0030175,GO:0005829,GO:0005856,GO:0019899,GO:0008360,GO:0071803,GO:1902115,GO:0045177,GO:0001771,GO:0019901,GO:1902966,GO:0042098,GO:0043209,GO:0009986,GO:2000643,GO:0005902,GO:0005886,GO:0008092,GO:0071394,GO:0001931,GO:0005912,GO:0005515,GO:0045198,GO:0016020,GO:0072678,GO:0031143,GO:0016324,GO:0005737,GO:0016323,GO:0050839,GO:0070489,GO:0042995,GO:…	moesin	Non
ENSMUSG00000022623	257.469	0.955941	0.000842324	0.0168998	Shank3	GO:0003779,GO:0030534,GO:0040011,GO:0030054,GO:0043621,GO:0043197,GO:1900451,GO:0045202,GO:2000969,GO:0001838,GO:1904717,GO:0007611,GO:0061001,GO:0050885,GO:0060076,GO:0044877,GO:0097110,GO:0021773,GO:0045211,GO:1900452,GO:0060997,GO:0008306,GO:0098978,GO:0032232,GO:0043005,GO:0017124,GO:0042802,GO:0008022,GO:0048854,GO:0048170,GO:0060999,GO:0014069,GO:0007416,GO:0014009,GO:0005515,GO:0031234,GO:…	SH3 and multiple ankyrin repeat domains 3	Non
ENSMUSG00000021143	1602.18	0.535872	0.0008416	0.0168998	Pacs2	GO:1990456,GO:0000045,GO:0072659,GO:0032469,GO:0006915,GO:0034497,GO:0005783,GO:0005739,GO:0044325	phosphofurin acidic cluster sorting protein 2	Non
ENSMUSG00000021669	981.55	0.237904	0.000842853	0.0168998	Cert1	GO:0000902,GO:0048471,GO:0055088,GO:0005783,GO:0005829,GO:0006672,GO:0070584,GO:0005654,GO:0035627,GO:0007029,GO:0003007,GO:0005794,GO:0007165,GO:0120009,GO:0097001,GO:0042802,GO:0035621,GO:0005739,GO:0070273,GO:0008289,GO:0016301,GO:0001701,GO:0005737,GO:0008283,GO:0034976,GO:0006869,GO:1902387,GO:1902388,GO:0120012,GO:0006936,GO:0120017	ceramide transporter 1	Non
ENSMUSG00000039286	350.149	0.542045	0.000846083	0.0169431	Fndc3b	GO:0016020,GO:0060510,GO:0045600,GO:0048146,GO:0005783,GO:0045668,GO:0016477,GO:0016021,GO:0034446	fibronectin type III domain containing 3B	Non
ENSMUSG00000034902	875.061	0.649576	0.000847235	0.0169447	Pip5k1c	GO:0030054,GO:0005829,GO:1900242,GO:0006629,GO:0046488,GO:0005654,GO:1990147,GO:0000166,GO:0005524,GO:0006897,GO:0046854,GO:0098978,GO:0005886,GO:0006661,GO:0005515,GO:0014069,GO:0006909,GO:0016307,GO:0007155,GO:0006887,GO:0016301,GO:0016020,GO:0005737,GO:0007409,GO:0010008,GO:0016740,GO:0042995,GO:0006935,GO:0099149,GO:0016308,GO:0016310,GO:0070527	phosphatidylinositol-4-phosphate 5-kinase, type 1 gamma	Non
ENSMUSG00000031848	476.531	-0.319126	0.000848482	0.0169482	Lsm4	GO:0000398,GO:0005681,GO:0005829,GO:0005688,GO:0003723,GO:0005654,GO:0046540,GO:0033962,GO:0043005,GO:0016020,GO:0032991,GO:0005737,GO:0042731,GO:0071005,GO:0097526,GO:0000932,GO:0000956,GO:0006396,GO:0006397,GO:0017070,GO:0005634,GO:0008380,GO:0000387,GO:0120115	LSM4 homolog, U6 small nuclear RNA and mRNA degradation associated	Non
ENSMUSG00000057604	805.647	-0.480174	0.000851396	0.016985	Lmcd1	GO:0000122,GO:0070886,GO:0005634,GO:0046872,GO:0008270,GO:0010611,GO:0005737,GO:0003714,GO:0005515	LIM and cysteine-rich domains 1	Non
ENSMUSG00000073888	130.861	-0.797253	0.000861628	0.0171675	Ccl27a	GO:0031640,GO:0005634,GO:0071677,GO:0008009,GO:2000251,GO:0061844,GO:0005576,GO:0010820,GO:0031728,GO:0005515,GO:0005125,GO:0060326	chemokine (C-C motif) ligand 27A	Non
ENSMUSG00000027763	1281.12	0.442977	0.000867748	0.0172545	Mbnl1	GO:0005829,GO:0030326,GO:0003723,GO:0045445,GO:0005654,GO:0010494,GO:0007519,GO:0001701,GO:0007399,GO:0000381,GO:0005737,GO:0003725,GO:0006397,GO:0005634,GO:0008380,GO:0046872,GO:0001069,GO:0006376,GO:0043484,GO:0000380	muscleblind like splicing factor 1	Non
ENSMUSG00000029145	464.454	-0.32218	0.000868178	0.0172545	Eif2b4	GO:0001541,GO:0050852,GO:0009408,GO:0014003,GO:0031369,GO:1905098,GO:0003743,GO:0005737,GO:0005851,GO:0009749,GO:0043434,GO:0042552,GO:0006412,GO:0006413,GO:0005085,GO:0044237	eukaryotic translation initiation factor 2B, subunit 4 delta	Non
ENSMUSG00000021103	247.952	-0.527795	0.000874586	0.01736	Mnat1	GO:0007512,GO:0047485,GO:0007049,GO:0070516,GO:0006289,GO:0019907,GO:1905775,GO:0005654,GO:0006281,GO:2000045,GO:0048661,GO:0045737,GO:0005675,GO:0005515,GO:0061575,GO:0051592,GO:0006355,GO:0000079,GO:0006357,GO:0043066,GO:0070985,GO:0005634,GO:0000082,GO:0046872,GO:0006366,GO:0000439,GO:0021591	menage a trois 1	Non
ENSMUSG00000031697	345.465	-0.684998	0.000880679	0.0174436	Orc6	GO:0003677,GO:0005634,GO:0006261,GO:0006260,GO:0006270,GO:0001650,GO:0051782,GO:0005664,GO:0005654,GO:0000808	origin recognition complex, subunit 6	Non
ENSMUSG00000032384	157.056	0.563587	0.000881003	0.0174436	Csnk1g1	GO:0016301,GO:0000166,GO:0016055,GO:0005634,GO:0005524,GO:0006897,GO:0007165,GO:0016310,GO:0090263,GO:0004674,GO:0005737,GO:0005829,GO:0005886,GO:0004672,GO:0018105,GO:0016740,GO:0006468,GO:0046777	casein kinase 1, gamma 1	Non
ENSMUSG00000032122	213.518	1.4937	0.000887935	0.0175589	Slc37a2	GO:0030176,GO:0015794,GO:0035435,GO:0015297,GO:0016020,GO:0055085,GO:0061513,GO:0006072,GO:0005783,GO:0022857,GO:0015760,GO:0008643,GO:0016021,GO:0006127,GO:0015169	solute carrier family 37 (glycerol-3-phosphate transporter), member 2	Up
ENSMUSG00000022148	134.636	1.78172	0.000889871	0.0175752	Fyb	GO:0006955,GO:0015629,GO:0050852,GO:0005634,GO:0007229,GO:0072659,GO:0030054,GO:0032991,GO:0045576,GO:0005886,GO:0005737,GO:0005829,GO:0005515,GO:0008289,GO:0044877	FYN binding protein	Up
ENSMUSG00000069833	679.4	1.32102	0.000895771	0.0176631	Ahnak	GO:0097493,GO:0098797,GO:0045121,GO:0043034,GO:0070062,GO:0005829,GO:0044548,GO:0042383,GO:0015629,GO:0005886,GO:0042802,GO:0031982,GO:0005515,GO:0005911,GO:0005737,GO:0044291,GO:1901385,GO:0005634,GO:0043484	AHNAK nucleoprotein (desmoyokin)	Up
ENSMUSG00000022377	619.758	0.550099	0.000896555	0.0176631	Asap1	GO:0005096,GO:0002102,GO:0043197,GO:0031253,GO:0005829,GO:0071803,GO:0030030,GO:0001786,GO:0005886,GO:0017124,GO:0043547,GO:0005515,GO:1903527,GO:0016020,GO:0061000,GO:0005546,GO:0005547,GO:0005737,GO:0046872,GO:0060271,GO:0032266	ArfGAP with SH3 domain, ankyrin repeat and PH domain1	Non
ENSMUSG00000003873	513.532	-0.427414	0.000901868	0.0177457	Bax	GO:0035234,GO:0010248,GO:0032471,GO:0042981,GO:0048515,GO:0008285,GO:0097192,GO:1902263,GO:0046930,GO:0008053,GO:0035108,GO:0045136,GO:0048147,GO:0016020,GO:0007399,GO:0097136,GO:0006915,GO:0001822,GO:0008283,GO:0009636,GO:0048873,GO:1902262,GO:0060058,GO:2001241,GO:0009611,GO:0008630,GO:0051087,GO:1900103,GO:0043065,GO:0007281,GO:1902110,GO:1902445,GO:0048872,GO:0021854,GO:0048678,GO:0005789,GO:…	BCL2-associated X protein	Non
ENSMUSG00000034792	67.1802	1.99026	0.000905465	0.0177944	Gna15	GO:0031683,GO:0001508,GO:0000166,GO:0016020,GO:0046872,GO:0003924,GO:0007165,GO:0007200,GO:0005525,GO:0060158,GO:0005834,GO:0007186,GO:0001664,GO:0007188,GO:0019001,GO:0051482	guanine nucleotide binding protein, alpha 15	Up
ENSMUSG00000020805	1931.61	-0.328001	0.000906838	0.0177992	Slc13a5	GO:0098656,GO:0015142,GO:0005829,GO:0015746,GO:0016021,GO:0005654,GO:0015137,GO:0005886,GO:0006814,GO:0022857,GO:0042802,GO:0006811,GO:0016020,GO:0055085,GO:0017153,GO:0016323,GO:0015293,GO:0005343,GO:0015729,GO:0006842,GO:0071285,GO:0015744,GO:0015141,GO:0015742,GO:0015741	solute carrier family 13 (sodium-dependent citrate transporter), member 5	Non
ENSMUSG00000028407	68.0644	-1.48883	0.000910725	0.0178534	Smim27	GO:0016021,GO:0016020	small integral membrane protein 27	Down
ENSMUSG00000042286	860.96	2.93197	0.000914702	0.0179015	Stab1	GO:0016020,GO:0042742,GO:0005041,GO:0005887,GO:0005509,GO:0030169,GO:0006954,GO:0005737,GO:0005044,GO:0016525,GO:0007155,GO:0005540,GO:0016021,GO:0007267	stabilin 1	Up
ENSMUSG00000014355	1113.62	0.375625	0.000915441	0.0179015	Anapc1	GO:0060090,GO:0007049,GO:0005634,GO:0005680,GO:0031145,GO:0051301,GO:0070979,GO:0005515,GO:0007091	anaphase promoting complex subunit 1	Non
ENSMUSG00000004791	152.91	-0.410018	0.000918338	0.0179359	Pgf	GO:0001658,GO:0008083,GO:0044877,GO:0050930,GO:0001934,GO:0008284,GO:0042802,GO:0038084,GO:0051781,GO:0048010,GO:0060688,GO:0001525,GO:0007275,GO:0005615,GO:0016020,GO:0005576,GO:0042056,GO:0030154,GO:0002040,GO:0005172,GO:0001938,GO:0060754,GO:0045766,GO:0001666	placental growth factor	Non
ENSMUSG00000063524	29443.6	-0.670642	0.00092056	0.0179572	Eno1	GO:0000977,GO:0042803,GO:0071229,GO:0005829,GO:0003714,GO:0003723,GO:0045933,GO:0000122,GO:0006096,GO:0000015,GO:0019897,GO:2001171,GO:0043209,GO:0009986,GO:0051099,GO:0005886,GO:0098761,GO:1903298,GO:0005515,GO:0001222,GO:0010756,GO:0001701,GO:0030308,GO:0001227,GO:0016020,GO:0061621,GO:0005640,GO:0005938,GO:0005737,GO:0004634,GO:0051020,GO:0045892	enolase 1, alpha non-neuron	Non
ENSMUSG00000044468	237.169	1.92279	0.000923237	0.0179651	Tent5c	GO:0005654,GO:0045596,GO:0004652,GO:0005634,GO:0005813,GO:0048255,GO:1990817,GO:0005737,GO:0016740,GO:0003723,GO:0016779,GO:0001701	terminal nucleotidyltransferase 5C	Up
ENSMUSG00000024590	92.6778	0.853849	0.000922207	0.0179651	Lmnb1	GO:0043274,GO:0005654,GO:1904609,GO:0005635,GO:0005882,GO:0010971,GO:1990837,GO:0016020,GO:0006998,GO:0031965,GO:0005637,GO:0005737,GO:0003690,GO:0008432,GO:0005634,GO:0005652,GO:0005638,GO:0046330,GO:0016363	lamin B1	Non
ENSMUSG00000030745	66.7983	2.01536	0.000929142	0.0180356	Il21r	GO:0019221,GO:0016064,GO:0016020,GO:0004888,GO:0004896,GO:0016021,GO:0009897	interleukin 21 receptor	Up
ENSMUSG00000015846	876.993	0.71378	0.000928628	0.0180356	Rxra	GO:0000978,GO:0001890,GO:0001972,GO:0070644,GO:0048856,GO:0000122,GO:0008285,GO:0001221,GO:0042809,GO:0050692,GO:0000785,GO:0030424,GO:0031641,GO:0006357,GO:0043065,GO:0048384,GO:0019899,GO:0060687,GO:0005654,GO:0044877,GO:0003007,GO:0010629,GO:0001223,GO:0055007,GO:0005667,GO:0042802,GO:0055010,GO:0005515,GO:0019904,GO:0009755,GO:0001701,GO:1990837,GO:0001893,GO:0003677,GO:0060038,GO:0008270,GO:…	retinoid X receptor alpha	Non
ENSMUSG00000005699	204.955	-0.43637	0.000935157	0.0181301	Pard6a	GO:0007049,GO:0030054,GO:0005856,GO:0034451,GO:0045177,GO:0120157,GO:0007098,GO:0005813,GO:0001933,GO:0051301,GO:0005886,GO:0005515,GO:0043025,GO:0016020,GO:0030742,GO:0032991,GO:0005938,GO:0016324,GO:0005737,GO:0050714,GO:0005923,GO:0045197,GO:0005080,GO:0045217,GO:0031267,GO:0005634,GO:0030010,GO:0044295,GO:0007163,GO:0060341,GO:1904781	par-6 family cell polarity regulator alpha	Non
ENSMUSG00000034854	180.526	1.51792	0.000936933	0.0181423	Mfsd12	GO:0005770,GO:0005764,GO:0005887,GO:0016021,GO:0043473,GO:0048021,GO:0001942,GO:0016020,GO:0042438,GO:0015293,GO:0071702,GO:0043474,GO:0005215,GO:0006865,GO:1903712,GO:0048022,GO:0033229,GO:0008643,GO:0042470	major facilitator superfamily domain containing 12	Up
ENSMUSG00000035021	92.3549	1.05421	0.000941037	0.0181785	Baz1a	GO:0045740,GO:0005634,GO:0006261,GO:0006334,GO:0046872,GO:0016590,GO:0016584,GO:0005721,GO:0005515,GO:0008623,GO:0006275,GO:0042766,GO:0006338,GO:0000228	bromodomain adjacent to zinc finger domain 1A	Up
ENSMUSG00000033307	1900	-0.575172	0.000942246	0.0181785	Mif	GO:0061081,GO:0010739,GO:0019752,GO:0030336,GO:0043518,GO:0048146,GO:0005829,GO:0070207,GO:0002376,GO:0004167,GO:0005126,GO:0005654,GO:2000343,GO:0061078,GO:0001819,GO:0002020,GO:0010629,GO:0001934,GO:0016853,GO:0050731,GO:0090238,GO:0043406,GO:0043209,GO:0008284,GO:0009986,GO:0005886,GO:0042802,GO:0030330,GO:0030890,GO:0032760,GO:0050178,GO:0005615,GO:0010760,GO:0045087,GO:0031666,GO:0005576,GO:…	macrophage migration inhibitory factor (glycosylation-inhibiting factor)	Non
ENSMUSG00000038387	602.368	-0.406661	0.000942047	0.0181785	Rras	GO:0003924,GO:0030336,GO:0005525,GO:0005829,GO:0044877,GO:0000166,GO:0060325,GO:0007165,GO:0010595,GO:1904906,GO:0005886,GO:0019003,GO:0070372,GO:0016020,GO:0051896,GO:0002521,GO:2001214,GO:0016787,GO:0045766,GO:0007265	related RAS viral (r-ras) oncogene	Non
ENSMUSG00000028599	260.704	2.39531	0.000946597	0.0181811	Tnfrsf1b	GO:0048471,GO:0003177,GO:0045121,GO:0048714,GO:0071222,GO:0050779,GO:0016021,GO:0050728,GO:0031625,GO:0150098,GO:0060548,GO:0005031,GO:1902339,GO:0005515,GO:0031643,GO:0150077,GO:0097191,GO:0043025,GO:0003332,GO:0010614,GO:0016020,GO:0042129,GO:1901215,GO:0002724,GO:0007166,GO:0031641,GO:0030424,GO:0002718,GO:0043196,GO:0006955,GO:0005634,GO:0008630,GO:2001141,GO:0150079,GO:0006954,GO:0043120,GO:…	tumor necrosis factor receptor superfamily, member 1b	Up
ENSMUSG00000004266	186.983	1.74469	0.000948129	0.0181811	Ptpn6	GO:0030220,GO:0033630,GO:0035335,GO:0033277,GO:0005829,GO:0050860,GO:0050732,GO:0014068,GO:0005654,GO:0042130,GO:0035855,GO:0019221,GO:0046703,GO:0042169,GO:2000045,GO:0008284,GO:0032720,GO:0017124,GO:0018108,GO:0004725,GO:0032715,GO:0005515,GO:1905867,GO:0070372,GO:0140031,GO:0002924,GO:0032991,GO:0045577,GO:0005911,GO:0035556,GO:0005737,GO:0033007,GO:0050839,GO:0002244,GO:0030154,GO:0001784,GO:…	protein tyrosine phosphatase, non-receptor type 6	Up
ENSMUSG00000036537	20.265	-1.10127	0.00094753	0.0181811	Rnf113a1	GO:0005634,GO:0061630,GO:0071005,GO:0034247,GO:0005684,GO:0005654	ring finger protein 113A1	Down
ENSMUSG00000078816	23.757	0.993096	0.000944975	0.0181811	Prkcg	GO:0048471,GO:0030054,GO:1990911,GO:0004712,GO:0045202,GO:0005829,GO:0043278,GO:0032425,GO:0099171,GO:0048265,GO:0000166,GO:0099523,GO:0005524,GO:0050764,GO:0004674,GO:0004698,GO:0005886,GO:0043005,GO:0005515,GO:0014069,GO:0042752,GO:0016301,GO:0097060,GO:0042177,GO:0016020,GO:0004697,GO:0007268,GO:0005911,GO:0008270,GO:0035556,GO:0005737,GO:0030425,GO:0004672,GO:0018105,GO:0016740,GO:0042995,GO:…	protein kinase C, gamma	Non
ENSMUSG00000027624	661.655	0.494912	0.000944264	0.0181811	Epb41l1	GO:0003779,GO:0005102,GO:0097060,GO:0005198,GO:0005515,GO:0032991,GO:0030866,GO:0005737,GO:0005829,GO:0005856,GO:0005886,GO:0008092,GO:0014069,GO:0031032	erythrocyte membrane protein band 4.1 like 1	Non
ENSMUSG00000046157	169.818	0.800972	0.000955798	0.018306	Tmem229b	GO:0016020,GO:0003674,GO:0005575,GO:0009617,GO:0016021	transmembrane protein 229B	Non
ENSMUSG00000070327	828.672	1.21814	0.000958087	0.0183276	Rnf213	GO:0005829,GO:0005811,GO:0004842,GO:0016887,GO:0001525,GO:0120323,GO:0006511,GO:2000051,GO:0140042,GO:0005737,GO:0070534,GO:0016740,GO:0005730,GO:0002040,GO:0019216,GO:0042742,GO:0061630,GO:0046872,GO:0016787,GO:0051865,GO:0098792,GO:0016567	ring finger protein 213	Up
ENSMUSG00000056130	28.8593	1.92968	0.000959511	0.0183327	Ticam2	GO:0005770,GO:0006888,GO:0005769,GO:0005783,GO:0001817,GO:0071651,GO:0002376,GO:0045323,GO:0005768,GO:0005794,GO:0007165,GO:0001891,GO:0005886,GO:0030134,GO:0043122,GO:0005515,GO:0006909,GO:0016020,GO:0070671,GO:0032648,GO:0045087,GO:0051607,GO:0005737,GO:2000494,GO:0042995,GO:0006886,GO:0005793,GO:0032729,GO:0007030,GO:0005543,GO:0006954,GO:0032755,GO:0046982,GO:0005149	toll-like receptor adaptor molecule 2	Up
ENSMUSG00000020264	17.9904	2.17569	0.000960714	0.0183335	Slc36a2	GO:0015193,GO:0015171,GO:0016021,GO:0003333,GO:0070881,GO:0005886,GO:0010155,GO:1900925,GO:0016020,GO:0015824,GO:0005737,GO:0015180,GO:0015816,GO:0032973,GO:0005302,GO:0035524,GO:0015187,GO:1902600,GO:0005280,GO:0015808	solute carrier family 36 (proton/amino acid symporter), member 2	Up
ENSMUSG00000027035	50.418	1.883	0.000962605	0.0183475	Cers6	GO:0003677,GO:0030148,GO:0016020,GO:0016410,GO:0050291,GO:0005783,GO:0006954,GO:0046513,GO:0005515,GO:0006629,GO:0016740,GO:0016021	ceramide synthase 6	Up
ENSMUSG00000018654	138.761	1.81857	0.000964854	0.0183682	Ikzf1	GO:0010628,GO:0000977,GO:0000978,GO:0007049,GO:0032968,GO:0045184,GO:0045899,GO:0030098,GO:0006325,GO:0001779,GO:0005829,GO:0040018,GO:0043565,GO:0030097,GO:0030218,GO:0005654,GO:0030217,GO:0030900,GO:0008187,GO:0000122,GO:0051138,GO:0005667,GO:0042802,GO:0032993,GO:0005515,GO:0048541,GO:0019904,GO:0030183,GO:0007275,GO:0000976,GO:0001227,GO:0003677,GO:0032991,GO:0048535,GO:0048732,GO:0005737,GO:…	IKAROS family zinc finger 1	Up
ENSMUSG00000039497	94.5456	1.92151	0.000975278	0.0184556	Dse	GO:0031410,GO:0016020,GO:0016853,GO:0005794,GO:0046872,GO:0030204,GO:0030205,GO:0005783,GO:0030208,GO:0043231,GO:0047757,GO:0016021	dermatan sulfate epimerase	Up
ENSMUSG00000086328	34.4282	-0.988944	0.000972856	0.0184556	2700033N17Rik			Non
ENSMUSG00000032462	176.955	0.88245	0.000972216	0.0184556	Pik3cb	GO:0010628,GO:0051898,GO:0006874,GO:0033031,GO:0007156,GO:0014065,GO:0016303,GO:0036092,GO:0046934,GO:0005829,GO:0048015,GO:0006629,GO:0035005,GO:0001952,GO:0043560,GO:0005654,GO:1903671,GO:0000166,GO:0052742,GO:0005524,GO:0006897,GO:0046854,GO:0010595,GO:0005886,GO:0001935,GO:0005515,GO:1903298,GO:0007155,GO:0003376,GO:0016301,GO:0030496,GO:0035022,GO:0035004,GO:0016020,GO:1900747,GO:0005737,GO:…	phosphatidylinositol-4,5-bisphosphate 3-kinase catalytic subunit beta	Non
ENSMUSG00000028868	871.035	0.772316	0.000974766	0.0184556	Wasf2	GO:0003779,GO:0005769,GO:0051497,GO:0045202,GO:0005856,GO:0030048,GO:0035855,GO:0031209,GO:0006897,GO:0010592,GO:0005886,GO:0017124,GO:0005515,GO:0001525,GO:0030027,GO:0098974,GO:0016020,GO:0001667,GO:0071933,GO:0032991,GO:0072673,GO:0005911,GO:0001726,GO:0034237,GO:0005737,GO:0005622,GO:0042995,GO:0016601,GO:0030032,GO:0051018,GO:0006928,GO:2000601,GO:0030036	WASP family, member 2	Non
ENSMUSG00000048096	51.2872	0.711468	0.000974581	0.0184556	Lmod1	GO:0003779,GO:0007015,GO:0051694,GO:0005884,GO:0005523,GO:0005829,GO:0005856,GO:0005737,GO:0005865,GO:0006936,GO:0030016,GO:0030017,GO:0045010,GO:0030838,GO:0030239	leiomodin 1 (smooth muscle)	Non
ENSMUSG00000056737	157.317	1.9089	0.000979224	0.018464	Capg	GO:0003779,GO:0072686,GO:0030031,GO:0051015,GO:0071346,GO:0005654,GO:0044877,GO:0051016,GO:0015629,GO:0005814,GO:0090543,GO:0007417,GO:0019904,GO:0051693,GO:0005615,GO:0005546,GO:0005737,GO:0008154,GO:0042995,GO:0005730,GO:0045335,GO:0005634,GO:0051014	capping protein (actin filament), gelsolin-like	Up
ENSMUSG00000033615	131.22	0.666077	0.000978114	0.018464	Cplx1	GO:0031630,GO:0030073,GO:0030054,GO:0045202,GO:0000149,GO:0098685,GO:0098978,GO:0006836,GO:0005326,GO:0006887,GO:0031201,GO:0043025,GO:0032991,GO:0019905,GO:0043195,GO:0098967,GO:0005737,GO:0030425,GO:0099003,GO:0046928,GO:0098794,GO:0042995,GO:0017075,GO:0044305,GO:0016079,GO:0098793,GO:0070032	complexin 1	Non
ENSMUSG00000026966	408.071	-0.662468	0.000979159	0.018464	Ssna1	GO:0060830,GO:0005634,GO:0005813,GO:0042073,GO:0005737,GO:0005856,GO:0042802,GO:0036064	SS nuclear autoantigen 1	Non
ENSMUSG00000032020	194.187	0.578139	0.00098635	0.0185763	Ubash3b	GO:0035335,GO:0038065,GO:0038063,GO:0043393,GO:0045779,GO:0031625,GO:0009968,GO:0042802,GO:0004725,GO:0005515,GO:0005737,GO:0090331,GO:0045671,GO:0045670,GO:0004721,GO:0006469,GO:0005634,GO:0016787,GO:0030168,GO:0051219,GO:0051279,GO:0070527	ubiquitin associated and SH3 domain containing, B	Non
ENSMUSG00000006435	80.1564	1.20239	0.000989863	0.0186123	Neurl1a	GO:0090129,GO:0030054,GO:0007595,GO:0043197,GO:0030317,GO:0045202,GO:0007219,GO:0051491,GO:0043204,GO:0008285,GO:0045183,GO:0004842,GO:0005886,GO:0097440,GO:0048170,GO:0060999,GO:0005515,GO:0014069,GO:0016020,GO:0007399,GO:0005737,GO:0016740,GO:0006417,GO:0042995,GO:0006513,GO:0007288,GO:0045741,GO:0005634,GO:0061630,GO:0046872,GO:0071230,GO:0043065,GO:0045746	neuralized E3 ubiquitin protein ligase 1A	Up
ENSMUSG00000024911	779.38	-0.729883	0.000991795	0.0186123	Fibp	GO:0016607,GO:0005634,GO:0016020,GO:0017134	fibroblast growth factor (acidic) intracellular binding protein	Non
ENSMUSG00000018143	155.79	0.614708	0.000991288	0.0186123	Mafk	GO:0000976,GO:0000122,GO:0000978,GO:0003677,GO:0001227,GO:0005634,GO:0001221,GO:0000981,GO:0006357,GO:0007399,GO:0071535,GO:0003700,GO:0043565,GO:0005515,GO:0005654,GO:0006355	v-maf musculoaponeurotic fibrosarcoma oncogene family, protein K (avian)	Non
ENSMUSG00000051335	183.246	0.505398	0.000994449	0.01864	Gfod1	GO:0005575,GO:0016491,GO:0005576	glucose-fructose oxidoreductase domain containing 1	Non
ENSMUSG00000021366	1523.18	0.426216	0.00100038	0.0187291	Hivep1	GO:0000978,GO:0005829,GO:0016604,GO:0005654,GO:0030509,GO:0000122,GO:0005739,GO:0005515,GO:1990837,GO:0001227,GO:0003677,GO:0000981,GO:0008270,GO:0001162,GO:0006357,GO:0045892,GO:0005634,GO:0046872,GO:0071837,GO:0003676,GO:0045944	human immunodeficiency virus type I enhancer binding protein 1	Non
ENSMUSG00000030188	75.3116	-0.957575	0.00100314	0.0187586	Magohb	GO:0000184,GO:0043025,GO:0006397,GO:0051028,GO:0005634,GO:0008380,GO:0071006,GO:0005681,GO:0000398,GO:0071005,GO:0035145,GO:1990501,GO:0071013,GO:0003723	mago homolog B, exon junction complex core component	Non
ENSMUSG00000039501	767.855	0.824788	0.00100552	0.0187732	Znfx1	GO:0042742,GO:0005634,GO:0004386,GO:0010494,GO:0002218,GO:0045071,GO:0046872,GO:0005741,GO:0008270,GO:0051607,GO:0031380,GO:0003723,GO:0031048	zinc finger, NFX1-type containing 1	Non
ENSMUSG00000091512	691.402	-0.474536	0.0010063	0.0187732	Lamtor3	GO:0005770,GO:0043410,GO:0060090,GO:0016020,GO:0005768,GO:1902414,GO:0071230,GO:0071986,GO:0032008,GO:0034613,GO:0019209,GO:0032006,GO:0005515,GO:0005085	late endosomal/lysosomal adaptor, MAPK and MTOR activator 3	Non
ENSMUSG00000085024	72.9849	-1.22121	0.00101108	0.0188225	C230035I16Rik	GO:0003674,GO:0005575,GO:0008150	RIKEN cDNA C230035I16 gene	Down
ENSMUSG00000026867	1366.21	0.36218	0.00101132	0.0188225	Gapvd1	GO:0051223,GO:0031267,GO:0005096,GO:0005768,GO:0016020,GO:0030139,GO:0006897,GO:0007165,GO:0032794,GO:0005829,GO:0005886,GO:0043087,GO:0005515,GO:0005085	GTPase activating protein and VPS9 domains 1	Non
ENSMUSG00000045318	11.7589	1.32793	0.00101761	0.0189173	Adra2c	GO:0051379,GO:0042803,GO:0051930,GO:0032148,GO:0005887,GO:0071875,GO:0019229,GO:0016021,GO:0045907,GO:0007565,GO:0043679,GO:0007165,GO:0006940,GO:0005886,GO:0004930,GO:0035624,GO:0043025,GO:0043410,GO:0004938,GO:0016020,GO:0005737,GO:0030424,GO:0007186,GO:0071880,GO:0030168,GO:0070473,GO:0045666,GO:0031694,GO:0004935,GO:0046982	adrenergic receptor, alpha 2c	Up
ENSMUSG00000049323	597.232	0.490447	0.00102062	0.018951	Smcr8	GO:1902902,GO:0005654,GO:0019901,GO:0010629,GO:1903432,GO:1901098,GO:0043547,GO:0005515,GO:0010506,GO:0032045,GO:0005737,GO:0000785,GO:1990316,GO:0098794,GO:0006469,GO:0005634,GO:0098793,GO:0006914,GO:0032008,GO:0004860,GO:0005085,GO:0016242	Smith-Magenis syndrome chromosome region, candidate 8 homolog (human)	Non
ENSMUSG00000042190	125.408	2.0353	0.00102326	0.0189757	Cmklr1	GO:0016021,GO:0007204,GO:0032695,GO:0032088,GO:0007165,GO:0045600,GO:0005886,GO:0002430,GO:0004930,GO:0097004,GO:0004875,GO:0097003,GO:0120162,GO:0016020,GO:0007200,GO:0007186,GO:0006935,GO:0010759,GO:0006954,GO:0050848	chemokine-like receptor 1	Up
ENSMUSG00000083282	2460.73	-0.303935	0.00102435	0.0189757	Ctsf	GO:0005615,GO:0005764,GO:0016787,GO:0006508,GO:0008234,GO:0004197,GO:0051603,GO:0008233	cathepsin F	Non
ENSMUSG00000021368	203.404	-0.489644	0.00102845	0.0190294	Tbc1d7	GO:0031267,GO:0005096,GO:0031410,GO:0031398,GO:0033596,GO:0043547,GO:0090630,GO:0032007,GO:1902018,GO:0036064,GO:0070848	TBC1 domain family, member 7	Non
ENSMUSG00000008845	43.5436	0.982676	0.00102981	0.0190322	Cd163	GO:0097110,GO:0016020,GO:0005576,GO:0009986,GO:0006954,GO:0005044,GO:0005886,GO:0016021,GO:0009897,GO:0006953	CD163 antigen	Non
ENSMUSG00000021286	1684.78	-0.480998	0.00103223	0.0190325	Zfyve21	GO:0031410,GO:0005768,GO:0046872,GO:0030054,GO:0003674,GO:0008150,GO:0005575	zinc finger, FYVE domain containing 21	Non
ENSMUSG00000027222	302.379	-0.343572	0.00103123	0.0190325	Pex16	GO:0016020,GO:0005779,GO:0005778,GO:0032581,GO:0007031,GO:0016558,GO:0005777,GO:0022615,GO:0005783,GO:0006625,GO:0045046,GO:0008022,GO:0016557,GO:0016021,GO:0005789,GO:0106101	peroxisomal biogenesis factor 16	Non
ENSMUSG00000040466	396.494	-0.594674	0.0010347	0.0190558	Blvrb	GO:0016491,GO:0106277,GO:0042602,GO:0042167,GO:0004074,GO:0043195,GO:0043231,GO:0005737,GO:0005829,GO:0005886,GO:0005654,GO:0106276	biliverdin reductase B (flavin reductase (NADPH))	Non
ENSMUSG00000029417	33.6547	1.0129	0.00103825	0.0190669	Cxcl9	GO:0031640,GO:0045236,GO:0071222,GO:0030593,GO:0006952,GO:1901741,GO:0070098,GO:0048248,GO:0005615,GO:0061844,GO:0005576,GO:0051607,GO:0042127,GO:0045663,GO:0009617,GO:0006935,GO:0005125,GO:0008009,GO:0007189,GO:0006955,GO:0006954,GO:0051281,GO:0009897	chemokine (C-X-C motif) ligand 9	Up
ENSMUSG00000031107	101.344	-0.716138	0.00103892	0.0190669	Rbmx2	GO:0006397,GO:0005634,GO:0008380,GO:0000398,GO:0005681,GO:0005686,GO:0071005,GO:0071011,GO:0003723,GO:0003676	RNA binding motif protein, X-linked 2	Non
ENSMUSG00000068015	162.471	0.683893	0.00103888	0.0190669	Lrch1	GO:2000405,GO:0005737,GO:0005515,GO:1990869,GO:0034260	leucine-rich repeats and calponin homology (CH) domain containing 1	Non
ENSMUSG00000039298	692.525	0.26055	0.00104389	0.019136	Cdk5rap2	GO:0047485,GO:0048471,GO:0000931,GO:0030054,GO:0007099,GO:0015631,GO:0005829,GO:0005856,GO:0000242,GO:0044877,GO:0007059,GO:0097431,GO:0005874,GO:0090266,GO:0005794,GO:0005813,GO:0008017,GO:0042802,GO:0008022,GO:0005515,GO:0005516,GO:0007420,GO:0000132,GO:0000976,GO:0032991,GO:0005737,GO:0001578,GO:0005815,GO:0022008,GO:0031116,GO:0045893,GO:0045892,GO:0046600,GO:0043015,GO:0071889,GO:0045665,GO:…	CDK5 regulatory subunit associated protein 2	Non
ENSMUSG00000061132	72.0767	1.94568	0.00104518	0.0191374	Blnk	GO:0010628,GO:0043274,GO:0016020,GO:0042169,GO:1990782,GO:0005515,GO:0035556,GO:0007169,GO:0005886,GO:0005737,GO:0005829,GO:0019899,GO:0036464,GO:0050853,GO:0035591,GO:0019901,GO:0042113	B cell linker	Up
ENSMUSG00000047798	53.6656	3.12449	0.00105199	0.0191998	Cd300lf	GO:0030316,GO:0001618,GO:2000426,GO:0002376,GO:0016021,GO:0001786,GO:0097001,GO:0005886,GO:0042802,GO:0004888,GO:2000427,GO:0005515,GO:0005136,GO:0008289,GO:0016020,GO:0035772,GO:1902216,GO:0033004,GO:0035666,GO:0034125	CD300 molecule like family member F	Up
ENSMUSG00000039853	23.4485	2.26892	0.00105566	0.0191998	Trim14	GO:0043123,GO:0031410,GO:0042803,GO:0005829,GO:0003713,GO:0002376,GO:0005654,GO:0051092,GO:0010508,GO:0051091,GO:0005739,GO:0016020,GO:0045087,GO:0008270,GO:0005737,GO:0032897,GO:0010468,GO:0046596,GO:0046872,GO:0061630,GO:0005741,GO:0032880,GO:0000209,GO:0016567,GO:0019901	tripartite motif-containing 14	Up
ENSMUSG00000058064	35.9379	-1.02937	0.00105514	0.0191998	Gm10036		ribosomal protein L11 pseudogene	Down
ENSMUSG00000058833	669.281	-0.789602	0.00105298	0.0191998	Rex1bd	GO:0003674,GO:0005575,GO:0008150	required for excision 1-B domain containing	Non
ENSMUSG00000115338	784.564	-0.714124	0.0010529	0.0191998	Pnp	GO:0001916,GO:0003824,GO:0006166,GO:0006196,GO:0005829,GO:0001882,GO:0046038,GO:0045579,GO:0006738,GO:0042301,GO:0006161,GO:0042802,GO:0032743,GO:0006157,GO:0006202,GO:0043101,GO:0000255,GO:0006149,GO:0006139,GO:0032263,GO:0005576,GO:0046070,GO:0016763,GO:0005737,GO:0034418,GO:0009165,GO:0016740,GO:0009116,GO:0046115,GO:0045739,GO:0046638,GO:0002060,GO:0004731,GO:0006204,GO:0005634,GO:0006183,GO:…	purine-nucleoside phosphorylase	Non
ENSMUSG00000042350	878.544	0.317244	0.00105587	0.0191998	Arel1	GO:0043066,GO:0016567,GO:0061630,GO:0006511,GO:0006915,GO:0050727,GO:0004842,GO:0005737,GO:0005829,GO:0000209,GO:0070979,GO:1990390,GO:0005515,GO:0016740,GO:0045732,GO:0043161	apoptosis resistant E3 ubiquitin protein ligase 1	Non
ENSMUSG00000036644	2271.29	0.335894	0.00105818	0.0192198	Tbc1d9b	GO:0005096,GO:0016020,GO:0005509,GO:0090630,GO:0016021	TBC1 domain family, member 9B	Non
ENSMUSG00000027322	125.268	3.58682	0.00105975	0.0192263	Siglec1	GO:0005770,GO:0046790,GO:0016020,GO:0005769,GO:0006897,GO:0030246,GO:2001238,GO:0005576,GO:0005886,GO:0005515,GO:0007155,GO:0016021,GO:0075512,GO:0070234	sialic acid binding Ig-like lectin 1, sialoadhesin	Up
ENSMUSG00000065954	1918.92	0.351662	0.00106441	0.0192887	Tacc1	GO:0007049,GO:0021987,GO:0042974,GO:0005829,GO:0005856,GO:0032886,GO:0042975,GO:0035259,GO:0051301,GO:0046965,GO:0022027,GO:0019904,GO:0030331,GO:0005737,GO:0008283,GO:0022008,GO:0005634,GO:0046966,GO:0000226,GO:0016922,GO:0030374,GO:0007052	transforming, acidic coiled-coil containing protein 1	Non
ENSMUSG00000022208	202.283	0.828183	0.0010676	0.0193023	Jph4	GO:2001256,GO:0016020,GO:0030314,GO:0005789,GO:0005783,GO:0005886,GO:0048167,GO:0001817,GO:0043198,GO:0007612,GO:0005790,GO:0016021,GO:0050885	junctophilin 4	Non
ENSMUSG00000028630	501.819	0.373703	0.00106757	0.0193023	Dyrk2	GO:0004713,GO:0004712,GO:0005829,GO:0005856,GO:0030145,GO:0005654,GO:0000151,GO:0042771,GO:0000166,GO:0005524,GO:0004674,GO:0018108,GO:0018107,GO:0000287,GO:0016301,GO:0006915,GO:1990904,GO:0005737,GO:0004672,GO:0018105,GO:0016740,GO:0070885,GO:0005634,GO:0016310,GO:0045725,GO:0007224,GO:0006468	dual-specificity tyrosine-(Y)-phosphorylation regulated kinase 2	Non
ENSMUSG00000030536	988.004	1.01011	0.00107065	0.0193352	Iqgap1	GO:0060090,GO:0005078,GO:0005096,GO:0045121,GO:0016328,GO:0044548,GO:0001817,GO:0051015,GO:1904754,GO:0045860,GO:0044877,GO:1990138,GO:0030426,GO:0005874,GO:0015629,GO:0015630,GO:0048008,GO:0007165,GO:0043406,GO:0036120,GO:0071364,GO:0019903,GO:0035305,GO:0005886,GO:0043005,GO:0005515,GO:0031234,GO:1900006,GO:0019904,GO:0005516,GO:0030496,GO:0043410,GO:0044344,GO:0016020,GO:0030864,GO:0007173,GO:…	IQ motif containing GTPase activating protein 1	Up
ENSMUSG00000022490	227.953	-0.729864	0.00107333	0.0193615	Ppp1r1a	GO:0005615,GO:0005515,GO:0007165,GO:0035556,GO:0005975,GO:0005737,GO:0005977,GO:0004864	protein phosphatase 1, regulatory inhibitor subunit 1A	Non
ENSMUSG00000024621	2595.13	1.6508	0.00107596	0.0193869	Csf1r	GO:0004713,GO:0042803,GO:0044794,GO:0014005,GO:0021542,GO:1990682,GO:0005887,GO:0048015,GO:0030316,GO:0008360,GO:0071902,GO:0030097,GO:0002376,GO:0016021,GO:0046488,GO:0005011,GO:0005654,GO:0019221,GO:1990138,GO:0008285,GO:0000166,GO:0001934,GO:0005524,GO:0008284,GO:0007169,GO:0009986,GO:0005886,GO:0019903,GO:0018108,GO:0032722,GO:0120041,GO:0005515,GO:0033674,GO:0007275,GO:0016301,GO:0019955,GO:…	colony stimulating factor 1 receptor	Up
ENSMUSG00000021303	16.2435	1.16565	0.00108015	0.0194403	Gng4	GO:0016020,GO:0003924,GO:0007165,GO:0005886,GO:0005834,GO:0031681,GO:0007186,GO:0030308	guanine nucleotide binding protein (G protein), gamma 4	Up
ENSMUSG00000043940	1697.26	0.526949	0.0010858	0.0195196	Wdfy3	GO:0005829,GO:0005776,GO:0005654,GO:0005635,GO:0005545,GO:0005886,GO:0097635,GO:0008289,GO:0034274,GO:0007275,GO:0016020,GO:0005737,GO:0016605,GO:0019898,GO:0042995,GO:0005730,GO:0005634,GO:0046872,GO:0006914,GO:0016234,GO:0003831,GO:0035973	WD repeat and FYVE domain containing 3	Non
ENSMUSG00000021624	181.518	1.79658	0.00109519	0.0196352	Cd180	GO:0005615,GO:0006955,GO:0016020,GO:0045087,GO:0002322,GO:0031666,GO:0006954,GO:0005886,GO:0004888,GO:0071222,GO:0005515,GO:0002376,GO:0002224,GO:0016021,GO:0031012	CD180 antigen	Up
ENSMUSG00000057863	1919.3	-0.975173	0.00109487	0.0196352	Rpl36	GO:0042788,GO:0003735,GO:0045202,GO:0005829,GO:0005737,GO:0005840,GO:0002181,GO:0006412,GO:0022625,GO:0022626,GO:0005730	ribosomal protein L36	Non
ENSMUSG00000031807	608.978	-0.588204	0.00109595	0.0196352	Pgls	GO:0017057,GO:0016787,GO:0006098,GO:0005975,GO:0048029,GO:0005737,GO:0009051	6-phosphogluconolactonase	Non
ENSMUSG00000021662	250.77	0.422776	0.00109817	0.0196527	Arhgef28	GO:0000902,GO:0035023,GO:0016020,GO:0046872,GO:0021955,GO:0060052,GO:0035556,GO:0005737,GO:0005886,GO:0005515,GO:0030154,GO:0003723,GO:0005085	Rho guanine nucleotide exchange factor (GEF) 28	Non
ENSMUSG00000051515	1109.22	-0.370974	0.00109979	0.0196594	Fam181b	GO:0003674,GO:0005575,GO:0008150	family with sequence similarity 181, member B	Non
ENSMUSG00000027637	779.451	-0.585488	0.00110238	0.0196835	Rab5if	GO:0005746,GO:0016020,GO:0097250,GO:0005743,GO:0005739,GO:0005515,GO:0016021	RAB5 interacting factor	Non
ENSMUSG00000027293	223.978	1.93811	0.00110514	0.0197107	Ehd4	GO:0030100,GO:0048471,GO:0005769,GO:0005525,GO:0005783,GO:0006907,GO:0000166,GO:0005768,GO:0050731,GO:0071363,GO:0005524,GO:0006897,GO:0030139,GO:0032456,GO:0005886,GO:0005515,GO:0016020,GO:0055038,GO:0016197,GO:0005737,GO:0051260,GO:0046872,GO:0072659,GO:0005509,GO:0060271,GO:0043231	EH-domain containing 4	Up
ENSMUSG00000008398	183.281	0.817383	0.00110962	0.0197518	Elk3	GO:0000978,GO:0043565,GO:0005654,GO:0032422,GO:0005739,GO:0001228,GO:0001525,GO:0042060,GO:1990837,GO:0001227,GO:0003677,GO:0000981,GO:0005737,GO:0030154,GO:0006355,GO:0006357,GO:0045892,GO:0045893,GO:0005634,GO:0003700,GO:0045944	ELK3, member of ETS oncogene family	Non
ENSMUSG00000015759	1340.25	-0.543707	0.00111052	0.0197518	Cnih1	GO:0016192,GO:0016020,GO:0005794,GO:0003674,GO:0005783,GO:0008150,GO:0005575,GO:0016021	cornichon family AMPA receptor auxiliary protein 1	Non
ENSMUSG00000024410	387.594	-0.395614	0.00111119	0.0197518	Rmc1	GO:0010506,GO:0016020,GO:0005768,GO:0031902,GO:0005764,GO:0006914,GO:0035658	regulator of MON1-CCZ1	Non
ENSMUSG00000015340	277.065	2.39752	0.00111739	0.0197731	Cybb	GO:0020037,GO:0005887,GO:0016021,GO:0050660,GO:0016491,GO:0006952,GO:0043020,GO:0045730,GO:0050665,GO:0005886,GO:0042554,GO:0005739,GO:0005515,GO:0006811,GO:0016020,GO:0045087,GO:0005244,GO:0005737,GO:0009055,GO:0034765,GO:0016175,GO:0045335,GO:0046872,GO:0006801,GO:0006954,GO:0046982	cytochrome b-245, beta polypeptide	Up
ENSMUSG00000032551	221.243	-0.778874	0.00111426	0.0197731	1110059G10Rik	GO:0003674,GO:0005575,GO:0008150	RIKEN cDNA 1110059G10 gene	Non
ENSMUSG00000030554	336.644	0.738423	0.00111706	0.0197731	Synm	GO:0017166,GO:0042383,GO:0016020,GO:0030054,GO:0030674,GO:0030018,GO:0005882,GO:0031443,GO:0043034,GO:0019215,GO:0008307,GO:0005737,GO:0005856,GO:0060053,GO:0005200,GO:0005515,GO:0045111,GO:0045104	synemin, intermediate filament protein	Non
ENSMUSG00000031537	516.364	0.316707	0.00111638	0.0197731	Ikbkb	GO:0061847,GO:0043123,GO:0042803,GO:0046982,GO:0007249,GO:0070498,GO:0005829,GO:1903140,GO:2001259,GO:0010976,GO:0044877,GO:0045944,GO:0051092,GO:0001782,GO:0097110,GO:0033209,GO:0000166,GO:0035509,GO:1903347,GO:0005524,GO:0006468,GO:0035631,GO:0008284,GO:0004674,GO:0019903,GO:1990459,GO:0042802,GO:0005515,GO:0031175,GO:0008385,GO:0016301,GO:0071356,GO:0016020,GO:0010765,GO:0005737,GO:0004672,GO:…	inhibitor of kappaB kinase beta	Non
ENSMUSG00000042737	405.352	-1.03746	0.00112087	0.0198124	Dpm3	GO:0030176,GO:0016020,GO:0006486,GO:0031647,GO:0008047,GO:0005783,GO:0033185,GO:0006506,GO:0016021	dolichyl-phosphate mannosyltransferase polypeptide 3	Down
ENSMUSG00000020053	420.001	1.70751	0.00112267	0.0198222	Igf1	GO:0010628,GO:0032148,GO:0071333,GO:0014065,GO:0010656,GO:0030307,GO:1904193,GO:0071902,GO:0035867,GO:0008285,GO:1902430,GO:0097192,GO:0050731,GO:0060736,GO:0001775,GO:0048661,GO:0014911,GO:1904075,GO:0005614,GO:0051924,GO:0060426,GO:0043025,GO:0043410,GO:0007399,GO:0031017,GO:0010001,GO:0050714,GO:0008283,GO:0033143,GO:0005496,GO:0010468,GO:0034392,GO:0048286,GO:0046579,GO:0043154,GO:0001649,GO:…	insulin-like growth factor 1	Up
ENSMUSG00000027544	40.3895	1.77612	0.00112422	0.0198274	Nfatc2	GO:0010628,GO:0000978,GO:0003682,GO:0019902,GO:0014904,GO:0033173,GO:0005829,GO:0043565,GO:0005654,GO:0000122,GO:0008134,GO:0001816,GO:0005667,GO:1901741,GO:0035976,GO:0001228,GO:0005515,GO:1905064,GO:0030890,GO:0006974,GO:1990837,GO:0000976,GO:0001227,GO:0003677,GO:0000981,GO:1990904,GO:0005737,GO:0000785,GO:0006355,GO:0006357,GO:0045893,GO:0005634,GO:0009410,GO:0003700,GO:0050853,GO:0016477,GO:…	nuclear factor of activated T cells, cytoplasmic, calcineurin dependent 2	Up
ENSMUSG00000029561	206.285	1.02612	0.00112619	0.0198399	Oasl2	GO:0009615,GO:0005829,GO:0002376,GO:0003723,GO:0005654,GO:0016779,GO:0001730,GO:0000166,GO:0070106,GO:0005524,GO:0045071,GO:0006164,GO:0016020,GO:0045087,GO:0060700,GO:0051607,GO:0016740,GO:0003725,GO:0046872	2'-5' oligoadenylate synthetase-like 2	Up
ENSMUSG00000025318	58.4703	0.906442	0.00112753	0.0198416	Jph3	GO:0016020,GO:0005789,GO:0030314,GO:0040011,GO:0060314,GO:0007613,GO:0005783,GO:0005886,GO:0048167,GO:0035640,GO:0007612,GO:0048168,GO:0016021,GO:0050885	junctophilin 3	Non
ENSMUSG00000026787	31.4139	1.02175	0.00113521	0.0199544	Gad2	GO:0048471,GO:0031410,GO:0006540,GO:0019752,GO:0030054,GO:0003824,GO:0045202,GO:0005829,GO:0061202,GO:0004351,GO:0044877,GO:0042136,GO:0005794,GO:0030170,GO:0005886,GO:0030672,GO:0016831,GO:0016020,GO:0016829,GO:0005737,GO:0030424,GO:0042995,GO:0060077,GO:0016595,GO:0031225	glutamic acid decarboxylase 2	Up
ENSMUSG00000028648	1997.01	-1.02865	0.0011393	0.0200041	Ndufs5	GO:0032981,GO:0005747,GO:0016020,GO:0003674,GO:0005743,GO:0070469,GO:0005739	NADH:ubiquinone oxidoreductase core subunit S5	Down
ENSMUSG00000035834	140.861	-0.706906	0.00114058	0.0200044	Polr3g	GO:0005634,GO:0003682,GO:0045087,GO:0045089,GO:0006383,GO:0051607,GO:0005737,GO:0005829,GO:0008283,GO:0016604,GO:0002376,GO:0032728,GO:0005654,GO:0005666	polymerase (RNA) III (DNA directed) polypeptide G	Non
ENSMUSG00000027131	928.377	-0.591776	0.00114251	0.0200161	Emc4	GO:0030176,GO:0072546,GO:0016020,GO:0032977,GO:0071816,GO:0006915,GO:0005783,GO:0045050,GO:0016021	ER membrane protein complex subunit 4	Non
ENSMUSG00000022452	1926.61	-0.589982	0.00115004	0.0201257	Smdt1	GO:0006811,GO:0016020,GO:0051560,GO:0006851,GO:0006816,GO:0031305,GO:0003674,GO:1990246,GO:0005743,GO:0005739,GO:0016021,GO:0005654,GO:0036444	single-pass membrane protein with aspartate rich tail 1	Non
ENSMUSG00000023852	416.209	0.401668	0.00115193	0.0201364	Chd1	GO:0003682,GO:0006325,GO:0035064,GO:0006333,GO:0000166,GO:0042393,GO:0005524,GO:0003678,GO:0016887,GO:0003677,GO:0005737,GO:0000785,GO:0043923,GO:0006338,GO:0006357,GO:0034728,GO:0005634,GO:0004386,GO:0016787,GO:0140658,GO:0000228	chromodomain helicase DNA binding protein 1	Non
ENSMUSG00000047180	65.9845	1.88596	0.00115349	0.0201414	Neurl3	GO:0046872,GO:0016740,GO:0016567,GO:0061630	neuralized E3 ubiquitin protein ligase 3	Up
ENSMUSG00000018899	197.173	0.85432	0.00115521	0.0201493	Irf1	GO:0000977,GO:0000978,GO:0007249,GO:0043374,GO:0043565,GO:0002376,GO:0045088,GO:0060333,GO:0008285,GO:0035458,GO:0010942,GO:0032735,GO:0034124,GO:0001228,GO:0071375,GO:0005515,GO:0032728,GO:0071356,GO:0000976,GO:0003677,GO:0000981,GO:0045590,GO:0045087,GO:0071347,GO:0006915,GO:0032481,GO:0051607,GO:0060416,GO:0005737,GO:0000785,GO:0050776,GO:0032825,GO:0010468,GO:0006355,GO:0051726,GO:0006357,GO:…	interferon regulatory factor 1	Non
ENSMUSG00000002658	681.869	-0.375001	0.00116524	0.0203018	Gtf2f1	GO:0032968,GO:0030054,GO:0019211,GO:1990841,GO:0005654,GO:0006367,GO:0032091,GO:0019903,GO:0005515,GO:0005674,GO:0006368,GO:0005669,GO:0019904,GO:0001096,GO:0003677,GO:0032991,GO:0016251,GO:0005634,GO:0001091,GO:0043231,GO:0045944	general transcription factor IIF, polypeptide 1	Non
ENSMUSG00000026281	477.895	-0.572792	0.00117883	0.0205161	Dtymk	GO:0006227,GO:0000166,GO:0071363,GO:0005634,GO:0006233,GO:0005524,GO:0016310,GO:0009165,GO:0005758,GO:0005737,GO:0009041,GO:0004550,GO:0005739,GO:0005759,GO:0016740,GO:0004798,GO:0006235,GO:0016301	deoxythymidylate kinase	Non
ENSMUSG00000030560	567.225	1.36498	0.0011857	0.0205911	Ctsc	GO:0019902,GO:0005764,GO:0043621,GO:0004252,GO:0005783,GO:0005654,GO:0001913,GO:0008233,GO:0010033,GO:0062023,GO:0008239,GO:0005794,GO:0005813,GO:0042802,GO:0004197,GO:1903052,GO:0051603,GO:0031642,GO:1903980,GO:0005615,GO:0031404,GO:0006508,GO:0005737,GO:2001235,GO:0016505,GO:0051087,GO:0016787,GO:0043231,GO:0008234	cathepsin C	Up
ENSMUSG00000047238	2482.63	-0.517405	0.00118575	0.0205911	Mageh1	GO:0005737,GO:0000122,GO:0003674,GO:0005634	MAGE family member H1	Non
ENSMUSG00000074657	2638.31	0.985285	0.00118905	0.0206258	Kif5a	GO:0005829,GO:0007018,GO:0043204,GO:0044877,GO:0097110,GO:0016192,GO:0005874,GO:0097440,GO:0043005,GO:0008017,GO:0099641,GO:0016887,GO:0005515,GO:0019894,GO:0035253,GO:0043025,GO:0003777,GO:0007411,GO:0098971,GO:0005737,GO:0030425,GO:0030424,GO:0005871,GO:0000932,GO:0048489,GO:0030705,GO:0090724,GO:1990049,GO:0008574	kinesin family member 5A	Non
ENSMUSG00000034227	263.483	0.712281	0.00119103	0.0206376	Foxj1	GO:0000978,GO:0006959,GO:0034613,GO:0035082,GO:0043565,GO:0044458,GO:0030856,GO:0033085,GO:0030030,GO:0042130,GO:0000122,GO:0050869,GO:0032088,GO:0007368,GO:1901248,GO:0032715,GO:0001228,GO:0007420,GO:0000976,GO:0035089,GO:0003677,GO:0000981,GO:0002924,GO:0002508,GO:0002635,GO:0002897,GO:0090630,GO:0060429,GO:0050900,GO:0007507,GO:0006355,GO:0060972,GO:0006357,GO:0045893,GO:0005634,GO:0060271,GO:…	forkhead box J1	Non
ENSMUSG00000033213	11.3974	1.88737	0.00120305	0.020755	AA467197	GO:0009617,GO:0005739,GO:0005634,GO:0005751	expressed sequence AA467197	Up
ENSMUSG00000029544	25.416	1.03369	0.00120194	0.020755	Cabp1	GO:0048471,GO:0044280,GO:0048306,GO:0005829,GO:0005856,GO:0030141,GO:0098885,GO:0098978,GO:0005886,GO:0042802,GO:0005515,GO:0014069,GO:0019904,GO:0043025,GO:0007601,GO:0032991,GO:1905539,GO:0005737,GO:0030425,GO:0008139,GO:0030424,GO:0000139,GO:0031800,GO:1901385,GO:0010651,GO:0005634,GO:0009898,GO:0046872,GO:0099527,GO:0005509,GO:0044325,GO:1901386,GO:0050896,GO:0042308	calcium binding protein 1	Up
ENSMUSG00000030512	280.825	-0.58794	0.00120091	0.020755	Snrpa1	GO:0016607,GO:0006397,GO:0005634,GO:0008380,GO:0071007,GO:0007283,GO:0000398,GO:0005681,GO:0005686,GO:0030620,GO:0071005,GO:0016604,GO:0071013,GO:0003723,GO:0005654	small nuclear ribonucleoprotein polypeptide A'	Non
ENSMUSG00000029120	468.38	0.515718	0.00120249	0.020755	Ppp2r2c	GO:0019888,GO:0005829,GO:0000159,GO:0070262	protein phosphatase 2, regulatory subunit B, gamma	Non
ENSMUSG00000105265	402.389	0.333778	0.00120861	0.0208281	Sox2ot	GO:0003674,GO:0005575,GO:0008150	SOX2 overlapping transcript (non-protein coding)	Non
ENSMUSG00000095789	54.7025	-0.811058	0.00121295	0.0208575	Nupr1l	GO:0006357,GO:0007049,GO:0000122,GO:0008285,GO:0005634,GO:0045786,GO:0009267,GO:0006974,GO:0051726	nuclear protein transcriptional regulator 1 like	Non
ENSMUSG00000022637	190.648	0.665279	0.00121195	0.0208575	Cblb	GO:0042110,GO:0045121,GO:0050856,GO:0030971,GO:0005829,GO:0030155,GO:0050860,GO:2000583,GO:0007175,GO:0043393,GO:0005654,GO:0046642,GO:0031398,GO:0050852,GO:0007165,GO:0018193,GO:0002669,GO:0004842,GO:0005886,GO:0017124,GO:0005515,GO:0023051,GO:0047690,GO:0035556,GO:0005737,GO:0043087,GO:0007166,GO:0016740,GO:0001784,GO:0006955,GO:0061630,GO:0046872,GO:0005509,GO:0045732,GO:0019901	Casitas B-lineage lymphoma b	Non
ENSMUSG00000022533	863.282	0.385691	0.0012145	0.0208614	Atp13a3	GO:0006874,GO:0000166,GO:0005768,GO:0016020,GO:0031902,GO:0005524,GO:0031901,GO:0015594,GO:0046872,GO:0055038,GO:0006812,GO:1902047,GO:0016887,GO:0015203,GO:0016021	ATPase type 13A3	Non
ENSMUSG00000037926	259.891	1.32812	0.00123224	0.0211286	Ssh2	GO:0030837,GO:0003779,GO:0004721,GO:0017018,GO:0016787,GO:0030054,GO:0016311,GO:0005737,GO:0005856,GO:0004725,GO:0006470,GO:0030036,GO:0016791,GO:0008138,GO:0030335,GO:0004722	slingshot protein phosphatase 2	Up
ENSMUSG00000020340	307.038	0.688677	0.00123272	0.0211286	Cyfip2	GO:0000902,GO:0048471,GO:0030054,GO:0045202,GO:0030833,GO:0031209,GO:0098609,GO:0043005,GO:0005515,GO:0031175,GO:0007155,GO:0097484,GO:0045862,GO:0000340,GO:0006915,GO:0005737,GO:0051388,GO:0031267,GO:0005634,GO:0097202	cytoplasmic FMR1 interacting protein 2	Non
ENSMUSG00000057137	17.4738	2.0297	0.00123974	0.0211352	Tmem140	GO:0016020,GO:0003674,GO:0008150,GO:0005575,GO:0016021	transmembrane protein 140	Up
ENSMUSG00000049502	163.064	1.06811	0.0012379	0.0211352	Dtx3l	GO:0005769,GO:0005764,GO:0006325,GO:1901666,GO:0005829,GO:0019899,GO:0007219,GO:0006302,GO:0002376,GO:0097677,GO:0032092,GO:0005654,GO:0006281,GO:1902966,GO:0005768,GO:0042393,GO:0004842,GO:0015031,GO:0006974,GO:0002230,GO:0016020,GO:0033523,GO:0070936,GO:2001034,GO:0006511,GO:0032991,GO:0045087,GO:2000646,GO:0051607,GO:0005737,GO:0004857,GO:0010390,GO:0016740,GO:0044389,GO:0035563,GO:1900182,GO:…	deltex 3-like, E3 ubiquitin ligase	Up
ENSMUSG00000024829	332.278	-0.818234	0.00123979	0.0211352	Mrpl21	GO:0003735,GO:0005762,GO:0008150,GO:0005840,GO:0005739,GO:0006412,GO:0003723	mitochondrial ribosomal protein L21	Non
ENSMUSG00000078317	179.759	-0.467065	0.00123752	0.0211352	F8a	GO:0005768,GO:0005634,GO:0005769,GO:0005737,GO:0005515,GO:0016604,GO:0099518	factor 8-associated gene A	Non
ENSMUSG00000070436	1989.74	-0.222531	0.00123762	0.0211352	Serpinh1	GO:0030199,GO:0005615,GO:0062023,GO:0045121,GO:0051604,GO:0051082,GO:0003433,GO:0005793,GO:0004867,GO:0005783,GO:0005737,GO:0005518,GO:0005515,GO:0032964,GO:0010951	serine (or cysteine) peptidase inhibitor, clade H, member 1	Non
ENSMUSG00000017400	26.3564	1.04491	0.00124902	0.0211785	Stac2	GO:1901387,GO:0016020,GO:0046872,GO:0003674,GO:0035556,GO:0005737,GO:0005886,GO:0003009,GO:0031234,GO:1903078	SH3 and cysteine rich domain 2	Up
ENSMUSG00000037204	364.077	-0.701899	0.00124469	0.0211785	Atg101	GO:0008285,GO:0000407,GO:0000045,GO:0044877,GO:0006914,GO:0010508,GO:0005737,GO:0042802,GO:1990316,GO:0046777,GO:0006468,GO:1903059	autophagy related 101	Non
ENSMUSG00000029038	731.767	-0.535147	0.0012469	0.0211785	Ssu72	GO:0004721,GO:0006397,GO:0017018,GO:0005634,GO:0005847,GO:0008420,GO:0006369,GO:0016787,GO:0005737,GO:0005829,GO:0070940,GO:0006378,GO:0005654,GO:0004722	Ssu72 RNA polymerase II CTD phosphatase homolog (yeast)	Non
ENSMUSG00000067818	294.654	-0.410798	0.0012458	0.0211785	Myl9	GO:0001725,GO:0032036,GO:0046872,GO:0030018,GO:0016460,GO:0005509,GO:0005737,GO:0005856,GO:0030016,GO:0016459,GO:0030239	myosin, light polypeptide 9, regulatory	Non
ENSMUSG00000031157	675.425	-0.410769	0.00124832	0.0211785	Pqbp1	GO:0097546,GO:0043021,GO:0016604,GO:0002376,GO:0048814,GO:0010494,GO:0005813,GO:0008022,GO:0031175,GO:0034063,GO:0002230,GO:0016607,GO:0045087,GO:0032481,GO:0051607,GO:0005737,GO:0005929,GO:0003690,GO:0006397,GO:0071360,GO:0005634,GO:0002218,GO:0008380,GO:1902857,GO:0071598,GO:0043484,GO:0000380	polyglutamine binding protein 1	Non
ENSMUSG00000031103	94.9105	1.58014	0.00125109	0.0211908	Elf4	GO:0000978,GO:0001866,GO:0043565,GO:0016604,GO:0005654,GO:0001228,GO:1990837,GO:0003677,GO:0000981,GO:0045087,GO:0001787,GO:0016605,GO:0030154,GO:0006355,GO:0006357,GO:0045893,GO:0005634,GO:0003700,GO:0045944	E74-like factor 4 (ets domain transcription factor)	Up
ENSMUSG00000006281	197.282	1.25968	0.00125386	0.0211934	Tep1	GO:0070034,GO:0000166,GO:0005634,GO:0005524,GO:0005694,GO:0000781,GO:1990904,GO:0005737,GO:0003720,GO:0005697,GO:0019899,GO:0002039,GO:0007004,GO:0003723,GO:0000722,GO:0016363	telomerase associated protein 1	Up
ENSMUSG00000035673	309.812	1.22136	0.00125526	0.0211934	Sbno2	GO:0030316,GO:0071222,GO:0002281,GO:0042393,GO:0061430,GO:0005515,GO:0050727,GO:0030282,GO:0031490,GO:0030154,GO:1990830,GO:0006355,GO:0045892,GO:0005634,GO:0071348,GO:0071354,GO:0072674,GO:0072675,GO:0045944,GO:0001503	strawberry notch 2	Up
ENSMUSG00000020721	462.687	0.57036	0.00125495	0.0211934	Helz	GO:0000166,GO:0005634,GO:0004386,GO:0016787,GO:0005524,GO:0046872,GO:0035194,GO:0005829,GO:0043186,GO:0005515,GO:0003723	helicase with zinc finger domain	Non
ENSMUSG00000061613	583.166	-0.483079	0.00125719	0.0212033	U2af1	GO:0016607,GO:0006397,GO:0003676,GO:0005634,GO:0008380,GO:0030628,GO:0046872,GO:0089701,GO:0000398,GO:0005681,GO:0050733,GO:0005515,GO:0071013,GO:0003723,GO:0005654	U2 small nuclear ribonucleoprotein auxiliary factor (U2AF) 1	Non
ENSMUSG00000059027	11.9793	-1.46255	0.00126772	0.0213582	9630013D21Rik			Down
ENSMUSG00000070733	1195.32	0.515232	0.00127369	0.021436	Fryl	GO:0000902,GO:0030427,GO:0005938,GO:0005515,GO:0031175	FRY like transcription coactivator	Non
ENSMUSG00000002944	154.524	3.29506	0.00129138	0.0216009	Cd36	GO:0010628,GO:0043123,GO:0055096,GO:0006898,GO:0019395,GO:2000379,GO:0051092,GO:0000122,GO:0001819,GO:0050731,GO:0009986,GO:0034197,GO:0044539,GO:0016525,GO:0007155,GO:0032760,GO:0071221,GO:0043410,GO:1990000,GO:0016020,GO:1903428,GO:0019934,GO:0035634,GO:0070892,GO:0001676,GO:0071447,GO:0050909,GO:0030299,GO:0032731,GO:0005324,GO:0030301,GO:0043231,GO:0032755,GO:0050766,GO:0042308,GO:0043254,GO:…	CD36 molecule	Up
ENSMUSG00000027318	8.09448	3.02241	0.0012983	0.0216009	Adam33	GO:0016020,GO:0008237,GO:0046872,GO:0016787,GO:0006508,GO:0008270,GO:0004222,GO:0042127,GO:0001817,GO:0016021,GO:0008233	a disintegrin and metallopeptidase domain 33	Up
ENSMUSG00000028413	200.176	1.49762	0.00129565	0.0216009	B4galt1	GO:0009897,GO:0003945,GO:0006629,GO:0060046,GO:0030145,GO:0016021,GO:0030879,GO:0008285,GO:0005794,GO:0009986,GO:0005886,GO:0002064,GO:0008092,GO:0042802,GO:0045136,GO:0060054,GO:0005515,GO:0007155,GO:0048487,GO:0070085,GO:0042060,GO:0002526,GO:0016020,GO:0035250,GO:0098638,GO:0006486,GO:0005576,GO:0009312,GO:0006487,GO:0016323,GO:0042127,GO:0043014,GO:0016740,GO:0042995,GO:0031526,GO:0050900,GO:…	UDP-Gal:betaGlcNAc beta 1,4- galactosyltransferase, polypeptide 1	Up
ENSMUSG00000035860	37.4962	1.22391	0.00129825	0.0216009	Cdhr3	GO:0016020,GO:0007156,GO:0005887,GO:0005509,GO:0005886,GO:0007155,GO:0016021	cadherin-related family member 3	Up
ENSMUSG00000028803	189.253	0.871851	0.0012974	0.0216009	Nipal3	GO:0015095,GO:0002377,GO:0016020,GO:0007610,GO:0015693,GO:0016021	NIPA-like domain containing 3	Non
ENSMUSG00000040265	147.357	0.82627	0.00129169	0.0216009	Dnm3	GO:0061829,GO:0031802,GO:0048471,GO:0003924,GO:0043197,GO:0005525,GO:0045202,GO:0005856,GO:0098884,GO:0051491,GO:0061001,GO:0061828,GO:0000166,GO:0005874,GO:0005794,GO:0006897,GO:0044327,GO:0005886,GO:0008017,GO:0042802,GO:0005739,GO:0050998,GO:0007416,GO:0005515,GO:0014069,GO:0061002,GO:0016020,GO:1903423,GO:0046847,GO:0005737,GO:0016185,GO:0030424,GO:0001917,GO:0099186,GO:0098793,GO:0016787,GO:…	dynamin 3	Non
ENSMUSG00000033845	514.892	-0.677283	0.00128565	0.0216009	Mrpl15	GO:0015934,GO:0003735,GO:0005762,GO:0000002,GO:0005840,GO:0005739,GO:0006412,GO:1990830	mitochondrial ribosomal protein L15	Non
ENSMUSG00000025731	390.596	-0.675954	0.00129851	0.0216009	Mettl26	GO:0003674,GO:0005575,GO:0008150	methyltransferase like 26	Non
ENSMUSG00000001305	131.166	-0.640645	0.00129849	0.0216009	Rrp15	GO:0003674,GO:0006364,GO:0030687,GO:0000460,GO:0000470	ribosomal RNA processing 15 homolog	Non
ENSMUSG00000011884	866.477	0.447521	0.00129745	0.0216009	Gltp	GO:0035627,GO:0006869,GO:1902387,GO:1902388,GO:0120009,GO:0005737,GO:0005829,GO:0042802,GO:0051861,GO:0008289,GO:0120013	glycolipid transfer protein	Non
ENSMUSG00000006335	193.663	-0.430583	0.00129523	0.0216009	Tfpt	GO:0060382,GO:0006282,GO:0097190,GO:0005654,GO:0044877,GO:0006281,GO:0006310,GO:0033044,GO:0006275,GO:0006974,GO:0000723,GO:0003677,GO:0031011,GO:0006915,GO:0005737,GO:0042766,GO:0006338,GO:0051726,GO:0045995,GO:0045893,GO:0005634,GO:0043065,GO:0005884,GO:1904507,GO:0019901,GO:0045739	TCF3 (E2A) fusion partner	Non
ENSMUSG00000027667	376.017	-0.363854	0.00130008	0.0216043	Zfp639	GO:0000976,GO:0000978,GO:0045892,GO:0003677,GO:0006357,GO:0005634,GO:0001228,GO:0046872,GO:0043621,GO:0043922,GO:0030307,GO:0003700,GO:0046718,GO:0043923,GO:0005654,GO:0045944	zinc finger protein 639	Non
ENSMUSG00000009292	67.3141	1.52365	0.00130391	0.0216452	Trpm2	GO:0005765,GO:0051289,GO:0051209,GO:0031410,GO:0070301,GO:0006816,GO:0005764,GO:0098703,GO:0005216,GO:0047631,GO:0005384,GO:0005887,GO:0071577,GO:0097028,GO:0051489,GO:0005261,GO:0016021,GO:0009408,GO:0034220,GO:0043005,GO:0005886,GO:0006814,GO:0006979,GO:0032024,GO:0006828,GO:0006811,GO:0043025,GO:0016020,GO:0055085,GO:1903223,GO:0002407,GO:0006812,GO:0014074,GO:0035584,GO:0042995,GO:0005272,GO:…	transient receptor potential cation channel, subfamily M, member 2	Up
ENSMUSG00000026222	92.5541	1.73336	0.00130975	0.0216676	Sp100	GO:0042803,GO:0032526,GO:0046826,GO:0016604,GO:0043433,GO:0005654,GO:0070087,GO:0000122,GO:0034341,GO:0046983,GO:0042802,GO:0051091,GO:0045765,GO:0005515,GO:0019900,GO:0019904,GO:0061629,GO:0034399,GO:0000723,GO:0003677,GO:1902044,GO:0000981,GO:0005737,GO:0016605,GO:0034097,GO:0032897,GO:0030870,GO:0005730,GO:0051271,GO:0045185,GO:0034340,GO:0006978,GO:0006357,GO:0045892,GO:0045893,GO:0005634,GO:…	nuclear antigen Sp100	Up
ENSMUSG00000020514	234.498	-0.804807	0.00130962	0.0216676	Mrpl22	GO:0015934,GO:0003735,GO:0005762,GO:0005840,GO:0005739,GO:0042255,GO:0006412	mitochondrial ribosomal protein L22	Non
ENSMUSG00000026121	146.664	0.701695	0.00131479	0.0216676	Sema4c	GO:0030215,GO:0031410,GO:0030054,GO:0005887,GO:0045499,GO:0045202,GO:0016021,GO:0050919,GO:0045211,GO:0021535,GO:0005886,GO:0030672,GO:0005515,GO:0014069,GO:0007275,GO:0005615,GO:0016020,GO:0007399,GO:0007411,GO:0021549,GO:0030154,GO:0042692,GO:0048843,GO:0030335,GO:0001755,GO:0071526,GO:0032874,GO:0001843	sema domain, immunoglobulin domain (Ig), transmembrane domain (TM) and short cytoplasmic domain, (semaphorin) 4C	Non
ENSMUSG00000070287	265.965	-0.383545	0.00131132	0.0216676	Slc35g2	GO:0016020,GO:0005794,GO:0003674,GO:0005886,GO:0008150,GO:0016021	solute carrier family 35, member G2	Non
ENSMUSG00000026701	24108	-0.379875	0.00130824	0.0216676	Prdx6	GO:0048471,GO:0004601,GO:0005764,GO:0003824,GO:0005829,GO:0016209,GO:0006629,GO:0016491,GO:0031625,GO:0042744,GO:0042802,GO:0005739,GO:0006979,GO:0005515,GO:0045454,GO:0046475,GO:0032060,GO:0016042,GO:0000302,GO:0004623,GO:0005737,GO:0047184,GO:0016740,GO:0008152,GO:0005634,GO:0016787,GO:0051920,GO:0004602,GO:0048026,GO:0098869,GO:0047499	peroxiredoxin 6	Non
ENSMUSG00000034297	1438.24	0.337888	0.00131485	0.0216676	Med13	GO:0005654,GO:0060261,GO:0006357,GO:0045893,GO:0046966,GO:0005634,GO:0016592,GO:0070328,GO:0042632,GO:0003712,GO:0003713,GO:0043433,GO:0045944	mediator complex subunit 13	Non
ENSMUSG00000038024	1005.26	0.284024	0.00131455	0.0216676	Dennd4c	GO:0031410,GO:0016020,GO:0005794,GO:0032593,GO:0072659,GO:0043231,GO:0005886,GO:0005737,GO:0005829,GO:0015031,GO:0030904,GO:0032869,GO:0032483,GO:0005085	DENN/MADD domain containing 4C	Non
ENSMUSG00000025085	1321.95	0.312653	0.00131748	0.0216885	Ablim1	GO:0003779,GO:0015629,GO:0001725,GO:0007411,GO:0030032,GO:0046872,GO:0005515,GO:0060271,GO:0005737,GO:0005856,GO:0014069,GO:0051015,GO:0007010,GO:0030027,GO:0045944	actin-binding LIM protein 1	Non
ENSMUSG00000024446	162.97	-0.744531	0.00132891	0.0218538	Rpp21	GO:0033204,GO:0030681,GO:0005655,GO:0005634,GO:0004526,GO:0001682,GO:0016787,GO:0046872,GO:0008033	ribonuclease P 21 subunit	Non
ENSMUSG00000033938	1182.63	-0.736369	0.00133087	0.0218633	Ndufb7	GO:0003954,GO:0032981,GO:0005747,GO:0016020,GO:0003674,GO:0005743,GO:0005758,GO:0070469,GO:0005739,GO:0008137	NADH:ubiquinone oxidoreductase subunit B7	Non
ENSMUSG00000022671	456.632	-0.605659	0.00134142	0.0220003	Mzt2	GO:0005813,GO:0000931,GO:0003674,GO:0005819,GO:0005737,GO:0005829,GO:0005856,GO:0008150,GO:0005654	mitotic spindle organizing protein 2	Non
ENSMUSG00000052712	1085.55	-0.578637	0.00134199	0.0220003	BC004004	GO:0030496,GO:0045787,GO:0016020,GO:0005794,GO:0050673,GO:0003674,GO:0005737,GO:0005886,GO:0000139,GO:1901727,GO:0016021,GO:0005730,GO:0042060	cDNA sequence BC004004	Non
ENSMUSG00000021188	1056.35	0.333915	0.00134338	0.0220003	Trip11	GO:0006888,GO:0002081,GO:0005654,GO:0005794,GO:0005801,GO:0090161,GO:0051216,GO:0005515,GO:0002080,GO:0016607,GO:0006486,GO:0060122,GO:0060348,GO:0005793,GO:0031267,GO:0007030,GO:0003281,GO:0099041,GO:0002079,GO:0003413	thyroid hormone receptor interactor 11	Non
ENSMUSG00000058351	417.285	-1.29428	0.00134558	0.0220135	Smim4	GO:0016020,GO:0003674,GO:0008150,GO:0005739,GO:0016021	small integral membrane protein 4	Down
ENSMUSG00000030761	263.07	0.921207	0.00134834	0.0220359	Myo7a	GO:0005765,GO:0003779,GO:0007015,GO:0047485,GO:0007423,GO:0032391,GO:0030054,GO:0001750,GO:0034613,GO:0042490,GO:0005829,GO:0005856,GO:0045202,GO:0051015,GO:0048563,GO:0050953,GO:0016459,GO:0030048,GO:0030030,GO:0007600,GO:0042491,GO:0044877,GO:0000146,GO:0000166,GO:0015629,GO:0005524,GO:0048839,GO:0031477,GO:0005902,GO:0042802,GO:0031982,GO:0051904,GO:0006909,GO:0005515,GO:0019904,GO:0005516,GO:…	myosin VIIA	Non
ENSMUSG00000005410	38.8299	1.39297	0.00135267	0.0220838	Mcm5	GO:0007049,GO:0006260,GO:0071162,GO:0005654,GO:0000166,GO:0005524,GO:0017116,GO:0042555,GO:0043138,GO:0003678,GO:0003677,GO:0032508,GO:0005694,GO:0000727,GO:0006270,GO:0005737,GO:0006268,GO:0003688,GO:0003697,GO:0005634,GO:0004386,GO:0016787	minichromosome maintenance complex component 5	Up
ENSMUSG00000041757	75.754	0.92178	0.00135907	0.0221654	Plekha6	GO:0003674,GO:0005575,GO:0008150	pleckstrin homology domain containing, family A member 6	Non
ENSMUSG00000056215	30.6396	1.16837	0.00136303	0.0222071	Lrguk	GO:0031410,GO:0000166,GO:0002177,GO:0030154,GO:0001669,GO:0005524,GO:0007283,GO:0005737,GO:0005829,GO:0005856,GO:0004385,GO:0035082,GO:0005515,GO:0016740,GO:0042995,GO:0016301	leucine-rich repeats and guanylate kinase domain containing	Up
ENSMUSG00000015968	297.601	0.761284	0.00136583	0.0222298	Cacna1d	GO:1901379,GO:0006816,GO:0098703,GO:0086059,GO:0005216,GO:0005887,GO:0098683,GO:0045762,GO:0086091,GO:1904879,GO:0016021,GO:0086002,GO:1901016,GO:0042383,GO:0086046,GO:0030018,GO:0032590,GO:0009986,GO:0005886,GO:0051393,GO:0007188,GO:0005515,GO:0035774,GO:0051924,GO:0030506,GO:0051928,GO:0070509,GO:1990454,GO:0043025,GO:0006811,GO:0019722,GO:0016020,GO:0099059,GO:0055085,GO:0005244,GO:0016324,GO:…	calcium channel, voltage-dependent, L type, alpha 1D subunit	Non
ENSMUSG00000070570	64.7094	1.09799	0.00137521	0.0223595	Slc17a7	GO:0031410,GO:0006817,GO:0015319,GO:0008021,GO:0030054,GO:0048786,GO:0097401,GO:0045202,GO:0098700,GO:1900242,GO:0030285,GO:0016021,GO:0060076,GO:0035249,GO:0043005,GO:0006814,GO:0006836,GO:0022857,GO:0030672,GO:0005326,GO:0006811,GO:0016020,GO:0055085,GO:0042137,GO:0005315,GO:0015293,GO:0050803,GO:0006820,GO:0043229,GO:0005313,GO:0005436,GO:0007616,GO:0051938,GO:0008068,GO:0007268,GO:0050896,GO:…	solute carrier family 17 (sodium-dependent inorganic phosphate cotransporter), member 7	Up
ENSMUSG00000024867	12.019	1.29065	0.00138297	0.0224627	Pip5k1b	GO:0016308,GO:0000166,GO:0016020,GO:0005524,GO:0046854,GO:0016310,GO:0016307,GO:0005737,GO:0005829,GO:0005886,GO:0001931,GO:0006661,GO:0005515,GO:0006629,GO:0016740,GO:0046488,GO:0016301	phosphatidylinositol-4-phosphate 5-kinase, type 1 beta	Up
ENSMUSG00000012519	7.56201	1.9891	0.00138708	0.0225062	Mlkl	GO:0030054,GO:0005829,GO:0070266,GO:0070207,GO:0044877,GO:0004706,GO:0000166,GO:0005524,GO:0005886,GO:0042802,GO:0005515,GO:0016020,GO:0051607,GO:0005737,GO:0007166,GO:0004672,GO:0097527,GO:0097528,GO:0005634,GO:0012501,GO:0019901	mixed lineage kinase domain-like	Up
ENSMUSG00000036570	3119.4	-0.866108	0.00138865	0.0225086	Fxyd1	GO:0086036,GO:0043269,GO:0005901,GO:0014704,GO:0016021,GO:0042383,GO:0005886,GO:0006814,GO:1903278,GO:1903797,GO:0017080,GO:0017022,GO:0051480,GO:0006813,GO:0006811,GO:0016020,GO:0016324,GO:2000649,GO:0099106,GO:0032892,GO:0086004,GO:0051117,GO:0030315	FXYD domain-containing ion transport regulator 1	Non
ENSMUSG00000023169	638.637	0.791301	0.0013905	0.0225155	Slc38a1	GO:0015171,GO:0006868,GO:0005887,GO:0015179,GO:0016021,GO:0003333,GO:0005886,GO:0006814,GO:0005295,GO:0043025,GO:0006811,GO:0016020,GO:0098591,GO:0015186,GO:0016323,GO:0015293,GO:0030424,GO:1902475,GO:0006865,GO:0015804	solute carrier family 38, member 1	Non
ENSMUSG00000020315	8627.85	0.394652	0.00139283	0.0225302	Sptbn1	GO:0003779,GO:0060390,GO:0030863,GO:0030054,GO:0007009,GO:0005829,GO:0005856,GO:0030673,GO:0005200,GO:0051015,GO:0031430,GO:1903078,GO:0032437,GO:1903076,GO:0008091,GO:0005886,GO:0000281,GO:0032743,GO:0005515,GO:0014069,GO:0030506,GO:0005516,GO:0051693,GO:0016020,GO:0030864,GO:0043001,GO:0005737,GO:0042995,GO:0005730,GO:0051020,GO:0005634,GO:0072659,GO:0005543,GO:0007182,GO:0071709,GO:0030036	spectrin beta, non-erythrocytic 1	Non
ENSMUSG00000037126	213.807	0.717254	0.00139832	0.0225959	Psd	GO:0016020,GO:0005543,GO:0043197,GO:0005886,GO:0032154,GO:0014069,GO:0032012,GO:0032587,GO:0005515,GO:0098999,GO:0031175,GO:0042995,GO:0016021,GO:0005085,GO:0099092	pleckstrin and Sec7 domain containing	Non
ENSMUSG00000008496	90.4627	1.72548	0.00140232	0.0226374	Pou2f2	GO:0000978,GO:0043565,GO:0005654,GO:0002335,GO:0048469,GO:0001228,GO:0019904,GO:1990837,GO:0000976,GO:0003677,GO:0000981,GO:0005737,GO:0006355,GO:0006357,GO:0002377,GO:0045893,GO:0098586,GO:0005634,GO:0043231,GO:0003700,GO:0002381,GO:0032755,GO:0045944	POU domain, class 2, transcription factor 2	Up
ENSMUSG00000118664	2182.59	-0.666302	0.00140723	0.0226936	Tusc3	GO:0015095,GO:0016020,GO:0008250,GO:0050890,GO:0005783,GO:0015693,GO:0018279,GO:0005739,GO:0016021	tumor suppressor candidate 3	Non
ENSMUSG00000078572	402.296	-1.21972	0.00141424	0.0227834	Ndufaf8	GO:0032981,GO:0003674,GO:0005739	NADH:ubiquinone oxidoreductase complex assembly factor 8	Down
ENSMUSG00000029622	692.468	1.27566	0.00142981	0.0229342	Arpc1b	GO:0003779,GO:0015629,GO:0005634,GO:0034314,GO:0005737,GO:0005856,GO:0036284,GO:0051015,GO:0005200,GO:0030833,GO:0044877,GO:0005885	actin related protein 2/3 complex, subunit 1B	Up
ENSMUSG00000038175	218.918	1.2201	0.0014323	0.0229342	Mylip	GO:0010977,GO:0005856,GO:0016567,GO:0004842,GO:0005886,GO:0008092,GO:0042632,GO:0031648,GO:0016020,GO:0010989,GO:0006511,GO:0007399,GO:0005737,GO:0016740,GO:0071404,GO:0032803,GO:0061630,GO:0046872,GO:0045732	myosin regulatory light chain interacting protein	Up
ENSMUSG00000021079	224.33	-0.730244	0.00142658	0.0229342	Timm9	GO:0042719,GO:0016020,GO:0042803,GO:0032977,GO:0046872,GO:0051087,GO:0005743,GO:0005758,GO:0045039,GO:0015031,GO:0005739,GO:0042721	translocase of inner mitochondrial membrane 9	Non
ENSMUSG00000058446	417.605	0.674127	0.00143136	0.0229342	Znrf2	GO:0005654,GO:0016020,GO:0005768,GO:0061630,GO:0046872,GO:0005764,GO:0030054,GO:0030659,GO:0032991,GO:0043231,GO:0001650,GO:0005737,GO:0005886,GO:0045202,GO:0016740,GO:0042995,GO:0016567	zinc and ring finger 2	Non
ENSMUSG00000018442	1008.22	-0.37494	0.00143109	0.0229342	Derl2	GO:0005770,GO:0005769,GO:0030970,GO:0005783,GO:0030307,GO:0016021,GO:0044877,GO:0000839,GO:0006986,GO:0001967,GO:0005047,GO:0008284,GO:0005515,GO:0030176,GO:0016020,GO:1904153,GO:0030968,GO:0051787,GO:1990381,GO:0030433	Der1-like domain family, member 2	Non
ENSMUSG00000041997	638.235	0.31248	0.00143118	0.0229342	Tlk1	GO:0007059,GO:0007049,GO:0000166,GO:0005634,GO:0005524,GO:0006468,GO:0001672,GO:0016310,GO:0006325,GO:0004674,GO:0035556,GO:0004672,GO:0018105,GO:0016740,GO:0006886,GO:0005654,GO:0006974,GO:0016301	tousled-like kinase 1	Non
ENSMUSG00000036305	13.1925	-1.55448	0.00143546	0.0229384	Rpl39-ps			Down
ENSMUSG00000003644	257.96	1.12789	0.00143501	0.0229384	Rps6ka1	GO:0043154,GO:0004712,GO:0005829,GO:0005654,GO:0000166,GO:0043027,GO:0005524,GO:0006468,GO:0004674,GO:0072574,GO:0000287,GO:0004711,GO:0016301,GO:0035556,GO:0005819,GO:0005737,GO:0004672,GO:0018105,GO:0016740,GO:0043066,GO:0045893,GO:0005634,GO:2000491,GO:0016310,GO:0045944,GO:0140297	ribosomal protein S6 kinase polypeptide 1	Up
ENSMUSG00000030201	1056.4	0.450928	0.00144215	0.023022	Lrp6	GO:0060444,GO:1990909,GO:0030901,GO:0010976,GO:2000149,GO:0110135,GO:0060325,GO:0090009,GO:0001933,GO:0009986,GO:0035108,GO:2000164,GO:0043025,GO:0016020,GO:0036342,GO:0001947,GO:0014033,GO:0060535,GO:0006469,GO:0043065,GO:0030917,GO:0060070,GO:0034392,GO:0005102,GO:0019210,GO:0031410,GO:0061310,GO:0019534,GO:0005783,GO:0021794,GO:0045599,GO:0007204,GO:0016021,GO:0005794,GO:0003401,GO:0060059,GO:…	low density lipoprotein receptor-related protein 6	Non
ENSMUSG00000048120	554.106	0.820121	0.00145017	0.0231268	Entpd1	GO:0005604,GO:0102487,GO:0008021,GO:0102485,GO:0016021,GO:0017111,GO:0000166,GO:0005524,GO:0009986,GO:0043005,GO:0005886,GO:0042802,GO:0102490,GO:0016887,GO:0014069,GO:0004382,GO:0043025,GO:0005615,GO:0009181,GO:0016020,GO:0033602,GO:0009134,GO:0043262,GO:0097060,GO:0102491,GO:2001170,GO:0016323,GO:0045134,GO:0007186,GO:0102489,GO:0102486,GO:0016787,GO:0046032,GO:0030168,GO:0102488,GO:0009897,GO:…	ectonucleoside triphosphate diphosphohydrolase 1	Non
ENSMUSG00000049583	125.986	0.557408	0.00145401	0.0231647	Grm5	GO:0099170,GO:0007205,GO:0050890,GO:0099553,GO:0005887,GO:0043197,GO:0050808,GO:0043198,GO:0098685,GO:0007611,GO:0016021,GO:0007165,GO:0043005,GO:0005886,GO:0006448,GO:0042802,GO:0004930,GO:0048170,GO:0005515,GO:0014069,GO:0051966,GO:0043410,GO:0016020,GO:1990782,GO:0001932,GO:0001639,GO:0031687,GO:1902938,GO:0007626,GO:0098839,GO:0099530,GO:0002029,GO:0005737,GO:0007186,GO:0035584,GO:0048169,GO:…	glutamate receptor, metabotropic 5	Non
ENSMUSG00000018581	31.0016	1.28553	0.00145744	0.0231772	Dnah11	GO:0008569,GO:0003341,GO:0060287,GO:0030317,GO:0097729,GO:0007018,GO:0120229,GO:0007611,GO:0003356,GO:0005930,GO:0097728,GO:0003351,GO:0007368,GO:0045505,GO:0030286,GO:0031514,GO:0005929,GO:0007507,GO:0035545,GO:0120134,GO:0060411,GO:0051959	dynein, axonemal, heavy chain 11	Up
ENSMUSG00000018672	373.67	-0.450383	0.00145773	0.0231772	Copz2	GO:0006890,GO:0006891,GO:0016192,GO:0016020,GO:0030126,GO:0031410,GO:0005794,GO:0003674,GO:0005737,GO:0015031,GO:0006886,GO:0030137	coatomer protein complex, subunit zeta 2	Non
ENSMUSG00000040006	1091.18	-0.677381	0.00146294	0.0232367	Ginm1	GO:0003674,GO:0016021,GO:0008150,GO:0016020	glycoprotein integral membrane 1	Non
ENSMUSG00000032897	482.28	-0.27904	0.00146711	0.0232796	Nfyc	GO:0000976,GO:0000978,GO:0045893,GO:0003677,GO:0005634,GO:0035065,GO:0005667,GO:0080182,GO:0006355,GO:0003700,GO:0016602,GO:0032993,GO:0045944,GO:0001228,GO:0090575,GO:0005654,GO:0046982	nuclear transcription factor-Y gamma	Non
ENSMUSG00000008658	29.3401	0.989191	0.00147007	0.0232798	Rbfox1	GO:0006397,GO:0003676,GO:0005634,GO:0003729,GO:0007399,GO:0008380,GO:0010494,GO:0000381,GO:0050885,GO:2001014,GO:0005737,GO:0008022,GO:0003730,GO:0043484,GO:0003723,GO:0005654,GO:0097165,GO:0005802	RNA binding protein, fox-1 homolog (C. elegans) 1	Non
ENSMUSG00000034656	122.535	0.853141	0.00146869	0.0232798	Cacna1a	GO:0048791,GO:0001505,GO:0006816,GO:0098703,GO:0017156,GO:0005216,GO:0019233,GO:0014051,GO:0021750,GO:0032353,GO:0043204,GO:0021702,GO:0050770,GO:0007204,GO:0016021,GO:0050885,GO:0021679,GO:0048265,GO:0019226,GO:0048813,GO:0035249,GO:0098978,GO:0021680,GO:0005886,GO:0007270,GO:0099626,GO:0030644,GO:0005515,GO:0007416,GO:0042391,GO:0005516,GO:0070509,GO:0042593,GO:0006811,GO:0043025,GO:0016020,GO:…	calcium channel, voltage-dependent, P/Q type, alpha 1A subunit	Non
ENSMUSG00000035896	128.699	-1.32109	0.00147336	0.0232853	Rnase1	GO:0090501,GO:0004519,GO:0016829,GO:0004540,GO:0016787,GO:0005576,GO:0009617,GO:0004522,GO:0003676,GO:0004518	ribonuclease, RNase A family, 1 (pancreatic)	Down
ENSMUSG00000006299	2275.69	-0.330768	0.00147288	0.0232853	Aamp	GO:0015630,GO:0045171,GO:0009986,GO:0005829,GO:0008201	angio-associated migratory protein	Non
ENSMUSG00000070639	345.562	0.74244	0.00147521	0.0232912	Lrrc8b	GO:0006811,GO:0016020,GO:0005225,GO:0098656,GO:0005887,GO:0005783,GO:0005737,GO:0005886,GO:0034702,GO:0016021	leucine rich repeat containing 8 family, member B	Non
ENSMUSG00000075031	11.8936	-1.94638	0.00147996	0.0232965	H2bc3	GO:0003677,GO:0005634,GO:0006334,GO:0005694,GO:0005829,GO:0000786,GO:0005654,GO:0046982	H2B clustered histone 3	Down
ENSMUSG00000020032	182.591	1.08427	0.00147829	0.0232965	Nuak1	GO:0030155,GO:0005654,GO:0042149,GO:0000166,GO:0015630,GO:0005524,GO:0004674,GO:0007155,GO:2000772,GO:0006974,GO:0016301,GO:0035556,GO:0001650,GO:0005737,GO:0004672,GO:0016740,GO:0005634,GO:0016310,GO:0002039,GO:0006468,GO:0035507	NUAK family, SNF1-like kinase, 1	Up
ENSMUSG00000019505	10760.7	-0.465923	0.00147921	0.0232965	Ubb	GO:0060613,GO:0097009,GO:0048812,GO:0061136,GO:0005829,GO:0008584,GO:0031315,GO:0005654,GO:0031625,GO:0019941,GO:0031398,GO:0031386,GO:0043209,GO:0043005,GO:0047497,GO:0007141,GO:0005739,GO:1901214,GO:0043025,GO:0051881,GO:0008585,GO:0021888,GO:1902527,GO:0005737,GO:0060612,GO:0007144,GO:0072520,GO:0005634,GO:1902255,GO:0016567	ubiquitin B	Non
ENSMUSG00000041112	157.42	1.27174	0.0014833	0.0233259	Elmo1	GO:0007015,GO:0016020,GO:0006911,GO:0006915,GO:0032045,GO:0006909,GO:0005886,GO:0005737,GO:0017124,GO:0030036,GO:0048870,GO:0030029,GO:0005515,GO:0016477,GO:0016601,GO:0005085	engulfment and cell motility 1	Up
ENSMUSG00000034330	187.429	1.42107	0.0014855	0.0233372	Plcg2	GO:0010628,GO:0032747,GO:0048471,GO:0051209,GO:0001878,GO:0005829,GO:0032959,GO:0097708,GO:0071396,GO:0006629,GO:0002281,GO:0007204,GO:1903721,GO:0051092,GO:0061760,GO:0032733,GO:0097110,GO:0032496,GO:0002316,GO:0050731,GO:0050852,GO:0001775,GO:0007165,GO:0060100,GO:0004629,GO:0032735,GO:0005886,GO:0002223,GO:0006661,GO:0032743,GO:0043122,GO:0050850,GO:0005515,GO:0051091,GO:0002092,GO:0030183,GO:…	phospholipase C, gamma 2	Up
ENSMUSG00000004626	70.7086	1.5289	0.00149344	0.0234155	Stxbp2	GO:0044194,GO:0007269,GO:0005829,GO:0030141,GO:0071346,GO:0043304,GO:0016192,GO:0042582,GO:0005886,GO:0015031,GO:0005515,GO:0030027,GO:0006887,GO:0070820,GO:0042581,GO:0032991,GO:0016324,GO:0019905,GO:0005737,GO:0043306,GO:0042589,GO:0006886,GO:0017075,GO:0045335,GO:0001909,GO:0030348,GO:0006904	syntaxin binding protein 2	Up
ENSMUSG00000040195	84.5769	0.657316	0.00149284	0.0234155	Nemp1	GO:0016020,GO:0005634,GO:0003674,GO:0071763,GO:0008150,GO:0005575,GO:0005515,GO:0016021,GO:0005635	RIKEN cDNA 1700012D01 gene,nuclear envelope integral membrane protein 1	Non
ENSMUSG00000026656	594.679	2.15691	0.00150343	0.023458	Fcgr2b	GO:0033030,GO:0016064,GO:0045121,GO:0002638,GO:0006911,GO:0032693,GO:0005887,GO:0043197,GO:0005856,GO:0050765,GO:0055037,GO:0006898,GO:0016021,GO:0044877,GO:0002862,GO:0006952,GO:0005794,GO:0032456,GO:0019864,GO:0050777,GO:0009986,GO:0005886,GO:0051091,GO:0004888,GO:0005515,GO:0019865,GO:1902950,GO:1905898,GO:0016020,GO:0002924,GO:0019886,GO:0005576,GO:0005737,GO:0044297,GO:0007166,GO:0009617,GO:…	Fc receptor, IgG, low affinity IIb	Up
ENSMUSG00000032440	592.877	1.46544	0.00150059	0.023458	Tgfbr2	GO:0001570,GO:1990428,GO:0010718,GO:0038023,GO:0060412,GO:0031435,GO:0006898,GO:2000379,GO:0008285,GO:0048661,GO:0009986,GO:0018107,GO:0070723,GO:1905007,GO:0004675,GO:0007420,GO:0016020,GO:0001947,GO:0006915,GO:0060434,GO:0060433,GO:0007178,GO:0004672,GO:0010468,GO:0051138,GO:0007224,GO:0060440,GO:0032147,GO:0045121,GO:0005829,GO:0060443,GO:1905316,GO:0016021,GO:0070021,GO:0000166,GO:0001569,GO:…	transforming growth factor, beta receptor II	Up
ENSMUSG00000030446	90.6179	-0.85698	0.00150356	0.023458	Zfp273	GO:0000981,GO:0000978,GO:0005634,GO:0006357	zinc finger protein 273	Non
ENSMUSG00000020121	467.931	0.407762	0.00150336	0.023458	Srgap1	GO:0031267,GO:0005096,GO:0007266,GO:0007165,GO:0030336,GO:0005737,GO:0005515,GO:0016477	SLIT-ROBO Rho GTPase activating protein 1	Non
ENSMUSG00000068290	1467.69	-0.331765	0.00149877	0.023458	Ddrgk1	GO:0010628,GO:0005783,GO:0071569,GO:1905636,GO:1990592,GO:0045944,GO:1903721,GO:0033146,GO:0051092,GO:1905050,GO:0032435,GO:0010629,GO:0031647,GO:0008284,GO:0051216,GO:0005515,GO:0061629,GO:0070972,GO:0016020,GO:1901800,GO:1903895,GO:0044389,GO:1905552,GO:0034976,GO:0030335,GO:0005730,GO:0043066,GO:0061709,GO:0005789,GO:0032436	DDRGK domain containing 1	Non
ENSMUSG00000029162	332.466	-0.456419	0.00150883	0.0235169	Khk	GO:0009744,GO:0016301,GO:0070873,GO:0000166,GO:0005634,GO:0005524,GO:0016310,GO:0004454,GO:0005975,GO:0005737,GO:0032868,GO:0006000,GO:0009749,GO:0016740,GO:0010043,GO:0009750,GO:0061625,GO:0061624	ketohexokinase	Non
ENSMUSG00000020865	176.405	2.64411	0.00151491	0.023519	Abcc3	GO:0015722,GO:0005887,GO:0098656,GO:0016021,GO:0071716,GO:0000166,GO:0005524,GO:0015721,GO:0005886,GO:0022857,GO:0016887,GO:0006855,GO:0015164,GO:0042626,GO:0016020,GO:0055085,GO:0042910,GO:0016323,GO:0006869,GO:0015432,GO:0071714,GO:0015431,GO:0008559,GO:0042908	ATP-binding cassette, sub-family C (CFTR/MRP), member 3	Up
ENSMUSG00000035493	147.184	1.84382	0.00151054	0.023519	Tgfbi	GO:0005604,GO:0030198,GO:0005615,GO:0062023,GO:0005576,GO:0005201,GO:0042802,GO:0008283,GO:0050839,GO:0005518,GO:0031012,GO:0007155,GO:0050840,GO:0005802,GO:0005178	transforming growth factor, beta induced	Up
ENSMUSG00000038608	346.935	1.23645	0.00151419	0.023519	Dock10	GO:0001782,GO:0031267,GO:0005634,GO:0030054,GO:0060997,GO:0043197,GO:0045202,GO:0005737,GO:0005829,GO:0043547,GO:0007264,GO:0030334,GO:0002315,GO:0042995,GO:0005654,GO:0005085	dedicator of cytokinesis 10	Up
ENSMUSG00000040055	8931.01	-0.382597	0.00151441	0.023519	Gjb6	GO:1990349,GO:0030054,GO:0005829,GO:0051015,GO:0005243,GO:0016021,GO:0008285,GO:0005922,GO:0005886,GO:0008017,GO:0007154,GO:0016264,GO:0005515,GO:0048487,GO:0016020,GO:0055085,GO:0016324,GO:0007605,GO:0005921,GO:0042471,GO:1903763,GO:0007267,GO:0005884	gap junction protein, beta 6	Non
ENSMUSG00000061950	480.189	0.461224	0.00151871	0.023555	Ppp4r1	GO:0019888,GO:0007165,GO:0030289,GO:0006470	protein phosphatase 4, regulatory subunit 1	Non
ENSMUSG00000056529	96.6365	1.74037	0.0015208	0.0235642	Ptafr	GO:0004992,GO:0048015,GO:0032959,GO:1904306,GO:0001875,GO:0016021,GO:0045776,GO:0001816,GO:0032496,GO:0007165,GO:0048661,GO:1903039,GO:0001530,GO:0005886,GO:0004930,GO:0032760,GO:0045987,GO:0016020,GO:0045727,GO:1904058,GO:1903238,GO:0045028,GO:0007186,GO:0006935,GO:0007567,GO:0043315,GO:0006357,GO:1904300,GO:0045056,GO:0002693,GO:0005543,GO:0051019,GO:1904303,GO:0006954,GO:0010863,GO:0032755,GO:…	platelet-activating factor receptor	Up
ENSMUSG00000021770	1174.48	0.375365	0.00153134	0.0237043	Samd8	GO:0030176,GO:0002950,GO:0016020,GO:0033188,GO:0005887,GO:0005783,GO:0005829,GO:0047493,GO:0006665,GO:1905373,GO:0046513,GO:0006629,GO:0016740,GO:0006686,GO:0016021,GO:2000303,GO:0030173	sterile alpha motif domain containing 8	Non
ENSMUSG00000049313	3528.9	0.280184	0.00153377	0.0237187	Sorl1	GO:0010897,GO:0048471,GO:0031410,GO:1902948,GO:1902953,GO:0005769,GO:0034067,GO:0005783,GO:0042923,GO:0006622,GO:0055037,GO:0006898,GO:0006892,GO:0016021,GO:0005641,GO:1902430,GO:0032091,GO:1902966,GO:0005768,GO:0005794,GO:0006897,GO:1900168,GO:0005771,GO:0070863,GO:0009986,GO:0030169,GO:0005886,GO:0004888,GO:1902963,GO:0005515,GO:1990845,GO:0007275,GO:0005615,GO:0016020,GO:0045053,GO:0051604,GO:…	sortilin-related receptor, LDLR class A repeats-containing	Non
ENSMUSG00000037579	22.7309	1.08075	0.00153661	0.0237394	Kcnh3	GO:0006811,GO:0016020,GO:0055085,GO:0005216,GO:0005244,GO:0005887,GO:0005249,GO:0071805,GO:0042391,GO:0006813,GO:0005267,GO:0016021,GO:0034765	potassium voltage-gated channel, subfamily H (eag-related), member 3	Up
ENSMUSG00000028108	127.768	2.40431	0.00154002	0.0237688	Ecm1	GO:0001503,GO:0019899,GO:0005134,GO:0062023,GO:0002020,GO:0007165,GO:0008022,GO:0005515,GO:0043236,GO:0001525,GO:0005615,GO:0003416,GO:0005576,GO:0002828,GO:0002063,GO:0006357,GO:0030500,GO:0001960,GO:0031214,GO:0001938,GO:0006954,GO:0005201,GO:0045766,GO:0010466,GO:2000404,GO:0030502	extracellular matrix protein 1	Up
ENSMUSG00000045532	28.8987	1.56279	0.00154918	0.0238637	C1ql1	GO:0043083,GO:0005102,GO:0005615,GO:0099558,GO:0098793,GO:0005576,GO:0005737,GO:0005515,GO:0044301,GO:0005581,GO:0016322,GO:0061743	complement component 1, q subcomponent-like 1	Up
ENSMUSG00000020928	49.6398	-0.80723	0.00154865	0.0238637	Higd1b	GO:0016020,GO:0097250,GO:0003674,GO:0005739,GO:0016021	HIG1 domain family, member 1B	Non
ENSMUSG00000018927	211.075	1.59059	0.0015547	0.0239254	Ccl6	GO:0031726,GO:0048247,GO:0071346,GO:0030593,GO:0060326,GO:0043547,GO:0070098,GO:0002548,GO:0071356,GO:0005615,GO:0071347,GO:0005576,GO:0042056,GO:0070374,GO:0007186,GO:0006935,GO:0005125,GO:0008009,GO:0006955,GO:0006954,GO:0048020	chemokine (C-C motif) ligand 6	Up
ENSMUSG00000036712	599.416	0.331342	0.00156098	0.0239988	Cyld	GO:0004843,GO:0060544,GO:0070536,GO:0050856,GO:0045581,GO:0090090,GO:0005829,GO:0005856,GO:0046329,GO:0070266,GO:0002376,GO:0043393,GO:0036064,GO:0008233,GO:0019901,GO:0005874,GO:0032088,GO:0005813,GO:0045582,GO:2001238,GO:1901026,GO:0050862,GO:0005886,GO:1903753,GO:0005515,GO:0031234,GO:1902017,GO:0030496,GO:0043369,GO:0070507,GO:0016020,GO:0016055,GO:0006511,GO:1901223,GO:0045087,GO:0045577,GO:…	CYLD lysine 63 deubiquitinase	Non
ENSMUSG00000052229	24.0809	2.34164	0.00156575	0.0240185	Gpr17	GO:0016020,GO:0007165,GO:0005887,GO:0005886,GO:0004930,GO:0007186,GO:0005515,GO:0051482,GO:0035025,GO:0016021,GO:0033612,GO:0002862	G protein-coupled receptor 17	Up
ENSMUSG00000021948	576.875	0.935128	0.00156682	0.0240185	Prkcd	GO:0004715,GO:0051490,GO:0060326,GO:0030837,GO:0036019,GO:0046627,GO:0004698,GO:0018107,GO:0043410,GO:0016020,GO:0006915,GO:0034351,GO:0004672,GO:0071447,GO:0042307,GO:0043065,GO:0042325,GO:0032613,GO:0004713,GO:0032147,GO:0070301,GO:0005783,GO:0005829,GO:0019899,GO:0050732,GO:0043560,GO:0070779,GO:0000166,GO:0005515,GO:0019900,GO:0016301,GO:1904385,GO:0090331,GO:0034599,GO:0043407,GO:0046872,GO:…	protein kinase C, delta	Non
ENSMUSG00000037772	473.353	-0.761208	0.00156572	0.0240185	Mrpl23	GO:0032543,GO:0003735,GO:0005761,GO:0005762,GO:0001650,GO:0005840,GO:0005739,GO:0006412	mitochondrial ribosomal protein L23	Non
ENSMUSG00000028859	228.455	1.84783	0.00157267	0.0240848	Csf3r	GO:0019221,GO:0019955,GO:0009897,GO:0016020,GO:0051916,GO:0030666,GO:0005515,GO:0004896,GO:0005886,GO:0045637,GO:0007155,GO:0016021,GO:0030593,GO:0043235	colony stimulating factor 3 receptor (granulocyte)	Up
ENSMUSG00000030124	328.433	1.37166	0.00157849	0.02412	Lag3	GO:0042289,GO:0016020,GO:0002270,GO:0050868,GO:0045590,GO:0002250,GO:0005576,GO:0005886,GO:0007166,GO:0004888,GO:0050776,GO:0005515,GO:0002376,GO:0045954,GO:0016021,GO:0009897,GO:0032703	lymphocyte-activation gene 3	Up
ENSMUSG00000099034	64.4311	-0.66624	0.00157954	0.02412	2810039B14Rik			Non
ENSMUSG00000028842	755.362	0.41299	0.00157737	0.02412	Ago3	GO:0010628,GO:0005829,GO:0003723,GO:0005654,GO:0010501,GO:0035278,GO:0035280,GO:0000794,GO:0016246,GO:0070578,GO:0004518,GO:0003727,GO:0005737,GO:0036464,GO:0035196,GO:0006417,GO:0035198,GO:0004519,GO:0003725,GO:0004521,GO:0072091,GO:0046872,GO:0016787,GO:0016442,GO:0031047,GO:1901224,GO:0090624,GO:0031054,GO:0006402,GO:0003676	argonaute RISC catalytic subunit 3	Non
ENSMUSG00000051844	16.4718	-1.30631	0.00158815	0.0242282	B230319C09Rik	GO:0003674,GO:0005575,GO:0008150	RIKEN cDNA B230319C09 gene	Down
ENSMUSG00000050271	155.051	1.1984	0.00158977	0.0242295	Prag1	GO:0008593,GO:0005634,GO:0010977,GO:0005524,GO:0030054,GO:0005925,GO:2000145,GO:0005737,GO:0042802,GO:0008360,GO:0004672,GO:0005515,GO:0016477,GO:0035025,GO:0006468	PEAK1 related kinase activating pseudokinase 1	Up
ENSMUSG00000024251	195.298	0.46749	0.00159158	0.0242337	Thada	GO:0003674,GO:0030488,GO:0055088,GO:0032471	thyroid adenoma associated	Non
ENSMUSG00000025314	438.366	1.16104	0.00159792	0.0242835	Ptprj	GO:0070097,GO:0001570,GO:0045785,GO:0051898,GO:0035335,GO:2000272,GO:0016791,GO:0030054,GO:0030336,GO:0030155,GO:0045296,GO:0050860,GO:0001954,GO:0016021,GO:0008285,GO:0050918,GO:0048008,GO:0050731,GO:0046627,GO:0009986,GO:0005886,GO:0045295,GO:0004725,GO:0048709,GO:0005161,GO:0008013,GO:0030183,GO:0032760,GO:0030308,GO:0042593,GO:0043410,GO:0016020,GO:0005911,GO:0010642,GO:0051897,GO:0001772,GO:…	protein tyrosine phosphatase, receptor type, J	Up
ENSMUSG00000037306	533.813	1.14447	0.00159688	0.0242835	Man1c1	GO:0005794,GO:0005509,GO:0005783,GO:0004571,GO:0006013,GO:0000139,GO:0006491,GO:0030166	mannosidase, alpha, class 1C, member 1	Up
ENSMUSG00000040824	985.942	-1.10468	0.00160115	0.0243093	Snrpd2	GO:0005689,GO:0000398,GO:0005681,GO:0005829,GO:0005687,GO:0046540,GO:0034709,GO:0071007,GO:0005682,GO:0034719,GO:0030532,GO:1990446,GO:0005737,GO:0005685,GO:0005686,GO:0071005,GO:0071013,GO:0006397,GO:0005634,GO:0008380,GO:0034715,GO:0000387,GO:0071011	small nuclear ribonucleoprotein D2	Down
ENSMUSG00000019838	37.5338	1.91068	0.0016038	0.0243261	Slc16a10	GO:0016020,GO:0055085,GO:0030054,GO:0015349,GO:0070460,GO:0015173,GO:0005887,GO:0043231,GO:0005886,GO:0006590,GO:0016323,GO:0022857,GO:0070327,GO:0016021	solute carrier family 16 (monocarboxylic acid transporters), member 10	Up
ENSMUSG00000034708	2394.22	1.65357	0.00160565	0.0243308	Grn	GO:0005765,GO:0005770,GO:0002282,GO:0005764,GO:0060266,GO:0005783,GO:1903979,GO:1905671,GO:1905673,GO:0007042,GO:0010976,GO:0050728,GO:0002265,GO:0005768,GO:1905247,GO:0005794,GO:0010595,GO:0008284,GO:1905146,GO:0005886,GO:0043525,GO:0031982,GO:0060179,GO:0005739,GO:0060999,GO:0005515,GO:1903334,GO:0050679,GO:0045824,GO:0050821,GO:0005615,GO:0016020,GO:0032355,GO:0007040,GO:0005576,GO:0050727,GO:…	granulin	Up
ENSMUSG00000020297	172.988	0.720894	0.00160852	0.024351	Nsg2	GO:0005770,GO:0031410,GO:0005769,GO:0005764,GO:1990674,GO:0016021,GO:0032585,GO:0005768,GO:0005794,GO:0048268,GO:0016020,GO:0016197,GO:0030425,GO:0042995,GO:0032588,GO:0032051,GO:0030659,GO:0007212,GO:0043202	neuron specific gene family member 2	Non
ENSMUSG00000034641	16.5465	2.3576	0.00161862	0.0244182	Cd300ld	GO:0016020,GO:0032675,GO:0032680,GO:0005886,GO:0004888,GO:0001618,GO:0005515,GO:0002376,GO:0016021	CD300 molecule like family member d	Up
ENSMUSG00000035769	19.5847	1.39329	0.00162	0.0244182	Xylb	GO:0000166,GO:0005524,GO:0042732,GO:0005997,GO:0016310,GO:0005975,GO:0005829,GO:0004856,GO:0016773,GO:0016740,GO:0016301	xylulokinase homolog (H. influenzae)	Up
ENSMUSG00000020877	230.47	-0.434885	0.00161785	0.0244182	Scrn2	GO:0016805,GO:0003674,GO:0070004,GO:0006508	secernin 2	Non
ENSMUSG00000002808	2682.34	-0.377985	0.00161459	0.0244182	Epdr1	GO:1990764,GO:0005764,GO:0005543,GO:0005509,GO:0005576,GO:0007160,GO:0042802,GO:0008289,GO:1905573	ependymin related protein 1 (zebrafish)	Non
ENSMUSG00000051853	3000.26	0.330516	0.00162068	0.0244182	Arf3	GO:0006890,GO:0016192,GO:0000166,GO:0005794,GO:0005525,GO:0005737,GO:0005886,GO:0015031,GO:0006886	ADP-ribosylation factor 3	Non
ENSMUSG00000005045	132.812	0.777845	0.00163905	0.0246716	Chd5	GO:0003682,GO:0016581,GO:0000792,GO:0006325,GO:0005829,GO:0005654,GO:0021895,GO:0000122,GO:0008285,GO:0000166,GO:0042393,GO:0005524,GO:0003678,GO:0042826,GO:0016887,GO:0005515,GO:0035093,GO:0016607,GO:0003677,GO:0098532,GO:0007399,GO:0045595,GO:0000785,GO:0030154,GO:0006338,GO:0006357,GO:0005634,GO:0004386,GO:0016787,GO:0046872,GO:0006366,GO:0007283,GO:0061628,GO:1901798,GO:0043967,GO:0140658	chromodomain helicase DNA binding protein 5	Non
ENSMUSG00000039304	69.7201	1.34628	0.0016413	0.024682	Tnfsf10	GO:0043123,GO:0032813,GO:0016021,GO:0090200,GO:0005164,GO:2001238,GO:0005886,GO:0042802,GO:0045569,GO:0005615,GO:0016020,GO:0006915,GO:0005576,GO:0008270,GO:0005125,GO:0043280,GO:0006955,GO:0046872,GO:0043065	tumor necrosis factor (ligand) superfamily, member 10	Up
ENSMUSG00000070942	31.5654	2.09302	0.00164779	0.0247324	Il1rl2	GO:0016020,GO:0016787,GO:0007165,GO:0004909,GO:0045087,GO:0045582,GO:0050135,GO:0050727,GO:0004908,GO:0006954,GO:0002376,GO:0005575,GO:0032755,GO:0004896,GO:0061809,GO:0016021	interleukin 1 receptor-like 2	Up
ENSMUSG00000030879	743.846	-0.316328	0.00164701	0.0247324	Mrpl17	GO:0015934,GO:0003735,GO:0005743,GO:0005762,GO:0000002,GO:0005840,GO:0005739,GO:0006412,GO:0019904	mitochondrial ribosomal protein L17	Non
ENSMUSG00000048251	16.2958	1.29479	0.00165004	0.0247428	Bcl11b	GO:0000978,GO:0043368,GO:0046632,GO:0043565,GO:0021773,GO:0008285,GO:0042475,GO:0033077,GO:0043005,GO:0001228,GO:0005515,GO:0016514,GO:0003382,GO:1990837,GO:0045664,GO:0097535,GO:0021953,GO:0003334,GO:0043588,GO:0005622,GO:0071678,GO:0007409,GO:0021902,GO:0010468,GO:0048538,GO:0006357,GO:0043066,GO:0019216,GO:0005634,GO:0010837,GO:0046872,GO:0003700,GO:0033153,GO:0009791,GO:0031077,GO:0035701,GO:…	B cell leukemia/lymphoma 11B	Up
ENSMUSG00000046756	712.448	-0.457451	0.00165951	0.0248612	Mrps7	GO:0000028,GO:0003729,GO:0003735,GO:0019843,GO:0005840,GO:0005739,GO:0005763,GO:0006412	mitchondrial ribosomal protein S7	Non
ENSMUSG00000031264	46.3244	1.64395	0.00166475	0.0248983	Btk	GO:0004713,GO:0043274,GO:0031410,GO:0045121,GO:0007249,GO:0004715,GO:0002344,GO:0005829,GO:0002376,GO:0000166,GO:0005524,GO:0005886,GO:0042802,GO:0018108,GO:0098761,GO:0048469,GO:0005515,GO:0008289,GO:0016301,GO:0016020,GO:0005547,GO:0045087,GO:0002250,GO:0006915,GO:0035556,GO:0005737,GO:0004672,GO:0016740,GO:0005634,GO:0046872,GO:0016310,GO:0001818,GO:0016004,GO:0050853,GO:0030889,GO:0006468	Bruton agammaglobulinemia tyrosine kinase	Up
ENSMUSG00000052139	412.945	-0.345094	0.00166513	0.0248983	Babam2	GO:0007049,GO:0071479,GO:0006325,GO:0005829,GO:0010212,GO:0006302,GO:0006281,GO:0005164,GO:0051301,GO:0070552,GO:0006974,GO:0000152,GO:0031593,GO:0006915,GO:0070531,GO:0005737,GO:0007095,GO:0043066,GO:0005634,GO:0045739	BRISC and BRCA1 A complex member 2	Non
ENSMUSG00000038026	12.1174	1.36613	0.00167119	0.0249652	Kcnj9	GO:1990573,GO:0006811,GO:0098688,GO:0016020,GO:0005244,GO:0030165,GO:0005886,GO:0005242,GO:0015467,GO:0006813,GO:0099056,GO:0016021,GO:0034765	potassium inwardly-rectifying channel, subfamily J, member 9	Up
ENSMUSG00000021607	439.152	-0.615923	0.00168602	0.025163	Mrpl36	GO:0003735,GO:0005762,GO:0042254,GO:0005840,GO:0005739,GO:0016604,GO:0006412	mitochondrial ribosomal protein L36	Non
ENSMUSG00000032014	2722.38	-0.564986	0.00168958	0.0251686	Oaf	GO:0003674,GO:0008150	out at first homolog	Non
ENSMUSG00000026872	1573.08	0.438682	0.00168809	0.0251686	Zeb2	GO:0000978,GO:0021957,GO:0045636,GO:0001756,GO:0005829,GO:0030177,GO:0043565,GO:1903056,GO:0061373,GO:0048023,GO:0005654,GO:0097324,GO:0048856,GO:0048066,GO:0000122,GO:0090263,GO:0021540,GO:0001228,GO:0050772,GO:0007417,GO:0070412,GO:0001227,GO:0003677,GO:0000981,GO:0005694,GO:0030511,GO:0000785,GO:0005730,GO:0001755,GO:1902748,GO:0006357,GO:0005634,GO:0046872,GO:0043507,GO:0048668,GO:0021766,GO:…	zinc finger E-box binding homeobox 2	Non
ENSMUSG00000020458	4135.77	0.22692	0.00169315	0.0251982	Rtn4	GO:0050771,GO:0005789,GO:0010977,GO:0051930,GO:0042803,GO:0030054,GO:0071782,GO:0005783,GO:1905653,GO:0051292,GO:0045296,GO:0033601,GO:0021801,GO:0016021,GO:0044877,GO:0005635,GO:0007029,GO:1902430,GO:0031625,GO:0001825,GO:0043209,GO:0045687,GO:1990809,GO:0043005,GO:0005886,GO:0030334,GO:0030517,GO:0014069,GO:0005515,GO:0044294,GO:0001525,GO:0071456,GO:0071787,GO:0022009,GO:0030308,GO:0030176,GO:…	reticulon 4	Non
ENSMUSG00000032528	10.8513	2.35752	0.0016991	0.0252629	Vipr1	GO:0004999,GO:0016020,GO:0007165,GO:0007187,GO:0005886,GO:0007166,GO:0004888,GO:0004930,GO:0007188,GO:0008528,GO:0017046,GO:0016021,GO:0043235	vasoactive intestinal peptide receptor 1	Up
ENSMUSG00000019857	291.366	-0.700002	0.00170261	0.0252913	Asf1a	GO:0006281,GO:0001649,GO:0005634,GO:0003682,GO:0006334,GO:0032991,GO:0042393,GO:0006335,GO:0006325,GO:0006336,GO:0000785,GO:0042692,GO:0006333,GO:0005654	anti-silencing function 1A histone chaperone	Non
ENSMUSG00000086610	30.3419	-1.01061	0.00170768	0.0253428	Gm15408	GO:0003674,GO:0005575,GO:0008150	predicted gene 15408	Down
ENSMUSG00000036835	999.85	-0.673247	0.00170996	0.025353	Psenen	GO:0010950,GO:0006509,GO:0005887,GO:0005783,GO:0019899,GO:0007219,GO:0034205,GO:0016021,GO:0042987,GO:0042982,GO:0005794,GO:0005886,GO:0005739,GO:0005515,GO:0016020,GO:0061133,GO:0043085,GO:0007220,GO:0031293,GO:0070765,GO:0016485	presenilin enhancer gamma secretase subunit	Non
ENSMUSG00000098332	96.8018	-1.20891	0.00171331	0.0253788	Pigbos1	GO:0003674,GO:0005575,GO:0008150	Pigb opposite strand 1	Down
ENSMUSG00000048978	176.763	0.782475	0.00172109	0.0254703	Nrsn1	GO:0043025,GO:0030426,GO:0016020,GO:0031410,GO:0007399,GO:0003674,GO:0043005,GO:0042995,GO:0016021,GO:0030133	neurensin 1	Non
ENSMUSG00000020437	30.8347	1.85032	0.00172962	0.0255612	Myo1g	GO:0003779,GO:0007015,GO:0030175,GO:0071976,GO:0051015,GO:0002376,GO:0016459,GO:0005654,GO:0031589,GO:0000166,GO:0015629,GO:0005524,GO:0001891,GO:0031256,GO:0002456,GO:0005886,GO:0005902,GO:0031982,GO:0006909,GO:0038096,GO:0030027,GO:0005516,GO:0008289,GO:0006887,GO:0016020,GO:0005546,GO:0003774,GO:0005547,GO:0002250,GO:0005737,GO:0042995,GO:0030050,GO:0120117,GO:0000146,GO:0043325	myosin IG	Up
ENSMUSG00000047721	549.396	-1.05844	0.00173047	0.0255612	Bola2	GO:0006879,GO:0005634,GO:1990229,GO:0005737,GO:0005829,GO:0051536	bolA-like 2 (E. coli)	Down
ENSMUSG00000030432	2685.91	-0.441141	0.00173601	0.0256191	Rpl28	GO:0003735,GO:0044297,GO:0005829,GO:0030425,GO:0005840,GO:0036464,GO:0006412,GO:0022625,GO:0022626	ribosomal protein L28	Non
ENSMUSG00000097383	33.7363	-1.48107	0.00174054	0.0256325	1500026H17Rik	GO:0003674,GO:0005575,GO:0008150	RIKEN cDNA 1500026H17 gene	Down
ENSMUSG00000030786	195.867	1.36508	0.00173905	0.0256325	Itgam	GO:0006911,GO:0014005,GO:0090314,GO:0060376,GO:1904151,GO:0097190,GO:0007159,GO:0006898,GO:0016021,GO:0030593,GO:0061756,GO:0044877,GO:0030900,GO:0098609,GO:0008305,GO:0001774,GO:0009986,GO:0005886,GO:0038024,GO:0008201,GO:0005515,GO:0006909,GO:0001851,GO:0007155,GO:0150064,GO:1905114,GO:0005178,GO:0110090,GO:0005615,GO:1903223,GO:0044853,GO:0033627,GO:0150062,GO:0050798,GO:0001781,GO:0045123,GO:…	integrin alpha M	Up
ENSMUSG00000020397	452.729	-0.474635	0.00174178	0.0256325	Med7	GO:0000151,GO:0005654,GO:0006357,GO:0005634,GO:0061630,GO:0016592,GO:0019827,GO:0005667,GO:0070847,GO:0003712,GO:0016604,GO:0016567	mediator complex subunit 7	Non
ENSMUSG00000033220	119.57	1.73257	0.00174591	0.0256695	Rac2	GO:1902622,GO:0007015,GO:0031410,GO:0043652,GO:0003924,GO:0060263,GO:0005525,GO:0005829,GO:0005856,GO:0030031,GO:0008360,GO:0043304,GO:0005635,GO:0000166,GO:0010592,GO:0008284,GO:0005886,GO:0060753,GO:0007264,GO:0030865,GO:0045453,GO:0030027,GO:0016020,GO:0090023,GO:0005938,GO:0042129,GO:0005737,GO:0007186,GO:0010810,GO:0019887,GO:0042995,GO:0006935,GO:0016601,GO:0008045,GO:0007163,GO:0032956,GO:…	Rac family small GTPase 2	Up
ENSMUSG00000025351	7768.3	-0.554491	0.00175685	0.0258062	Cd63	GO:0005765,GO:0005770,GO:0010633,GO:0045785,GO:1901379,GO:0031226,GO:0005764,GO:0005887,GO:0034613,GO:0070062,GO:1900746,GO:0031904,GO:0016021,GO:0005654,GO:0044877,GO:0043473,GO:0032585,GO:0005768,GO:0050931,GO:0031902,GO:0009986,GO:0005886,GO:0015031,GO:0097487,GO:0005515,GO:0048757,GO:0002092,GO:0005615,GO:0016020,GO:0030855,GO:0032991,GO:0005576,GO:0005737,GO:0010008,GO:0043231,GO:0045807,GO:…	CD63 antigen	Non
ENSMUSG00000019122	84.1332	1.31753	0.00176132	0.025848	Ccl9	GO:0031726,GO:0048247,GO:0071346,GO:0030593,GO:0043547,GO:0070098,GO:0002548,GO:0071356,GO:0005615,GO:0071347,GO:0005576,GO:0042056,GO:0070374,GO:0007186,GO:0006935,GO:0005125,GO:0008009,GO:0006955,GO:0045662,GO:0006954,GO:0048020	chemokine (C-C motif) ligand 9	Up
ENSMUSG00000020173	39.5219	0.945954	0.00176565	0.0258875	Cobl	GO:0003785,GO:0003779,GO:0048471,GO:0051639,GO:1990357,GO:0005856,GO:0051764,GO:0001757,GO:0030041,GO:0005886,GO:0030036,GO:0005515,GO:0044294,GO:1900006,GO:0000578,GO:0043025,GO:0001889,GO:0016020,GO:0048565,GO:0005938,GO:0001726,GO:0005737,GO:0030425,GO:0030424,GO:1900029,GO:0048669,GO:0042995,GO:0033504,GO:0030903,GO:0044295,GO:0001843,GO:0005884	cordon-bleu WH2 repeat	Non
ENSMUSG00000049871	17.0667	1.97896	0.00178431	0.0261222	Nlrc3	GO:0042110,GO:0048471,GO:0036312,GO:0007249,GO:0005829,GO:0032688,GO:0034451,GO:1900016,GO:0043124,GO:0050728,GO:0000166,GO:0032496,GO:0032695,GO:0032088,GO:0005524,GO:0032720,GO:0032715,GO:0005515,GO:0032687,GO:0048147,GO:0045824,GO:0014067,GO:1901223,GO:0035556,GO:0005737,GO:0050680,GO:1900226,GO:0032691,GO:0043231,GO:0031396	NLR family, CARD domain containing 3	Up
ENSMUSG00000055435	330.501	1.16426	0.00178496	0.0261222	Maf	GO:0010628,GO:0000978,GO:0043565,GO:0090575,GO:0005654,GO:0044877,GO:0000122,GO:0001816,GO:0048839,GO:0042802,GO:0001228,GO:0005515,GO:0032330,GO:1990837,GO:0002088,GO:0003677,GO:0000981,GO:0005737,GO:0003690,GO:0006355,GO:0006357,GO:0070306,GO:0005634,GO:0048468,GO:0003700,GO:0045944	avian musculoaponeurotic fibrosarcoma oncogene homolog	Up
ENSMUSG00000034570	33.3492	1.34271	0.00180147	0.0262002	Inpp5j	GO:0033137,GO:0030426,GO:0004439,GO:0010977,GO:0016787,GO:0052658,GO:0046855,GO:0046856,GO:0004445,GO:0001726,GO:0005886,GO:0005737,GO:0017124,GO:0019898,GO:0043198,GO:0052659,GO:0031115,GO:0034485	inositol polyphosphate 5-phosphatase J	Up
ENSMUSG00000087698	90.9491	-0.682798	0.0017941	0.0262002	Gm13031	GO:0003674,GO:0005575,GO:0008150	predicted gene 13031	Non
ENSMUSG00000047613	190.409	-0.673171	0.00179976	0.0262002	A430005L14Rik	GO:0003674,GO:0005654,GO:0005634,GO:0008150	RIKEN cDNA A430005L14 gene	Non
ENSMUSG00000041697	4456.84	-0.628634	0.00180117	0.0262002	Cox6a1	GO:0016491,GO:0016020,GO:0004129,GO:0030234,GO:0043209,GO:0005743,GO:0005751,GO:0005739,GO:0016021,GO:0031966,GO:0006123	cytochrome c oxidase subunit 6A1	Non
ENSMUSG00000026098	95.073	-0.615652	0.00180106	0.0262002	Pms1	GO:0005634,GO:0032300,GO:0019899,GO:0016887,GO:0006298	PMS1 homolog 1, mismatch repair system component	Non
ENSMUSG00000027968	217.959	-0.536933	0.00179899	0.0262002	Larp7	GO:0120259,GO:1900087,GO:0005829,GO:0003723,GO:0005654,GO:1905382,GO:0000122,GO:0035562,GO:0030532,GO:1990904,GO:1990438,GO:0048024,GO:1904871,GO:0032897,GO:0030154,GO:0000494,GO:0097322,GO:0006396,GO:0006397,GO:0017070,GO:0005634,GO:0008380,GO:0007283,GO:0036093,GO:0003676	La ribonucleoprotein domain family, member 7	Non
ENSMUSG00000068874	944.347	-0.340464	0.00180189	0.0262002	Selenbp1	GO:0016491,GO:0016020,GO:0005634,GO:0008430,GO:0018549,GO:0001650,GO:0005737,GO:0015031,GO:0050873,GO:0005730	selenium binding protein 1	Non
ENSMUSG00000038011	39.8727	1.33879	0.00180526	0.0262252	Dnah10	GO:0030286,GO:0003777,GO:0008569,GO:0003341,GO:0007018,GO:0036156,GO:0045505,GO:0051959,GO:0005930	dynein, axonemal, heavy chain 10	Up
ENSMUSG00000028102	275.651	-0.51463	0.00180809	0.0262422	Pex11b	GO:0044375,GO:0016020,GO:0005779,GO:0042803,GO:0005778,GO:0016559,GO:0032991,GO:0007031,GO:0005777,GO:0043231,GO:0042802,GO:0005739,GO:0016021,GO:0005654	peroxisomal biogenesis factor 11 beta	Non
ENSMUSG00000031583	267.819	0.458283	0.00181261	0.0262837	Wrn	GO:0090399,GO:0061749,GO:0031297,GO:0042803,GO:0003682,GO:0006260,GO:0003824,GO:0044806,GO:0061821,GO:0042981,GO:0000405,GO:0005657,GO:0006302,GO:0032405,GO:0030145,GO:0005654,GO:0044877,GO:0044237,GO:0006281,GO:0000731,GO:0000724,GO:0000166,GO:0006310,GO:0005524,GO:0005813,GO:0071480,GO:0051345,GO:0043005,GO:0043138,GO:0003678,GO:1905773,GO:0016887,GO:0006979,GO:0005515,GO:0000287,GO:0061820,GO:…	Werner syndrome RecQ like helicase	Non
ENSMUSG00000022831	146.56	1.48588	0.00182371	0.0263832	Hcls1	GO:0003779,GO:0005829,GO:0051015,GO:0014068,GO:0030833,GO:0030218,GO:0044877,GO:0030041,GO:0000122,GO:0019901,GO:0050731,GO:0005667,GO:0008284,GO:0005886,GO:0017124,GO:0051091,GO:0005739,GO:0005515,GO:0030427,GO:0061629,GO:0030864,GO:2000107,GO:0005737,GO:0051897,GO:0071345,GO:0045651,GO:0033138,GO:0005634,GO:0030854,GO:0042307,GO:0009725,GO:0042531,GO:0045944,GO:0005884	hematopoietic cell specific Lyn substrate 1	Up
ENSMUSG00000067212	432.441	1.39033	0.00183815	0.0263832	H2-T23	GO:0005765,GO:0002474,GO:0005102,GO:0042803,GO:0005769,GO:0001916,GO:0042288,GO:0005783,GO:0002376,GO:0046979,GO:0016021,GO:0030670,GO:0046703,GO:0046978,GO:0002489,GO:0048839,GO:0009986,GO:0033106,GO:0005886,GO:0042802,GO:0042608,GO:0005615,GO:0016020,GO:0002486,GO:0002476,GO:0031901,GO:0071556,GO:0042612,GO:0000139,GO:0042605,GO:0042610,GO:0071889,GO:0006955,GO:0030881,GO:0032398,GO:0009897	histocompatibility 2, T region locus 23	Up
ENSMUSG00000039001	3550.05	-1.32963	0.00183055	0.0263832	Rps21	GO:0047485,GO:0042788,GO:0000461,GO:0003735,GO:0022627,GO:0000447,GO:0005737,GO:0005783,GO:0005829,GO:0005840,GO:0045202,GO:0002181,GO:0006412,GO:0022626	ribosomal protein S21	Down
ENSMUSG00000028445	6452.23	-0.960442	0.00183596	0.0263832	Enho	GO:0045747,GO:0005179,GO:0005576,GO:0005886,GO:0005515	energy homeostasis associated	Non
ENSMUSG00000040883	906.228	-0.955602	0.00182732	0.0263832	Tmem205	GO:0003674,GO:0016021,GO:0008150,GO:0016020	transmembrane protein 205	Non
ENSMUSG00000037216	51.0607	-0.892314	0.00184115	0.0263832	Lipt1	GO:0009249,GO:0017118,GO:0016746,GO:0006464,GO:0005737,GO:0005739,GO:0016740	lipoyltransferase 1	Non
ENSMUSG00000021241	795.542	-0.835052	0.00184013	0.0263832	Isca2	GO:0046872,GO:0016226,GO:0051536,GO:0005739,GO:0106035,GO:0051539,GO:0005506,GO:0051537	iron-sulfur cluster assembly 2	Non
ENSMUSG00000023904	788.686	-0.528284	0.00182797	0.0263832	Hcfc1r1	GO:0005634,GO:0003674,GO:0005737,GO:0008150,GO:0005654	host cell factor C1 regulator 1 (XPO1-dependent)	Non
ENSMUSG00000014547	627.517	0.518313	0.00183193	0.0263832	Wdfy2	GO:0005768,GO:0001934,GO:0005769,GO:0046872,GO:0045600,GO:0043231,GO:0005737,GO:0031982,GO:0005515	WD repeat and FYVE domain containing 2	Non
ENSMUSG00000030471	330.686	-0.496742	0.00183178	0.0263832	Zdhhc13	GO:0015095,GO:0016020,GO:0031410,GO:0005794,GO:0030660,GO:0016409,GO:0016746,GO:0018345,GO:0005783,GO:0019706,GO:0005515,GO:0000139,GO:0016740,GO:0016021	zinc finger, DHHC domain containing 13	Non
ENSMUSG00000037070	517.292	-0.433983	0.00183709	0.0263832	Rbmxl1	GO:0000978,GO:0006397,GO:0044530,GO:0005634,GO:0008380,GO:0003682,GO:0005681,GO:0048026,GO:0005515,GO:0003723,GO:0003676,GO:0045944	RNA binding motif protein, X-linked like-1	Non
ENSMUSG00000026024	425.068	0.419926	0.00182712	0.0263832	Als2	GO:0005096,GO:0042803,GO:0005769,GO:0048812,GO:0043197,GO:0005829,GO:0016050,GO:0007528,GO:0045860,GO:0030426,GO:0005813,GO:0035249,GO:0043005,GO:0042802,GO:0031982,GO:0043547,GO:0006979,GO:0005515,GO:0014069,GO:0030027,GO:0043025,GO:0016020,GO:0008104,GO:0032991,GO:0016197,GO:0007626,GO:0001726,GO:0008219,GO:0005737,GO:0030425,GO:0043087,GO:0043539,GO:0030424,GO:0007409,GO:0016601,GO:0001662,GO:…	alsin Rho guanine nucleotide exchange factor	Non
ENSMUSG00000049550	558.052	0.409413	0.00184054	0.0263832	Clip1	GO:0031410,GO:0015631,GO:0005856,GO:0005635,GO:0005874,GO:0015630,GO:0005813,GO:0008017,GO:0042802,GO:0005515,GO:1900006,GO:0031122,GO:0044861,GO:0044354,GO:0016020,GO:0008270,GO:0005737,GO:0001578,GO:0042995,GO:0031116,GO:0005634,GO:0046872,GO:0035371,GO:0005881,GO:0051010	CAP-GLY domain containing linker protein 1	Non
ENSMUSG00000028382	532.286	0.760409	0.00184308	0.0263869	Ptbp3	GO:0006397,GO:0003676,GO:0005634,GO:0008380,GO:0003729,GO:0045595,GO:0033119,GO:0048025,GO:0030154,GO:0043484,GO:0003723,GO:0043249	polypyrimidine tract binding protein 3	Non
ENSMUSG00000012443	41.2241	0.864043	0.00184554	0.0263983	Kif11	GO:0007049,GO:0072686,GO:0005829,GO:0005856,GO:0007018,GO:0007051,GO:0019901,GO:0005876,GO:0000166,GO:0005874,GO:0051225,GO:0005524,GO:0051301,GO:0008017,GO:0003777,GO:0032991,GO:0046602,GO:0005819,GO:0005737,GO:0005634,GO:0000922,GO:0007100,GO:0090307,GO:0008574	kinesin family member 11	Non
ENSMUSG00000049960	503.404	-0.9813	0.00185323	0.0264643	Mrps16	GO:0015935,GO:0032543,GO:0003735,GO:0005829,GO:0005840,GO:0005739,GO:0005763,GO:0006412	mitochondrial ribosomal protein S16	Non
ENSMUSG00000032217	344.706	0.610253	0.00185351	0.0264643	Rnf111	GO:0032184,GO:0005829,GO:0005654,GO:0006281,GO:0031398,GO:0004842,GO:0005515,GO:0006974,GO:0030579,GO:0007275,GO:0006511,GO:0032991,GO:0030511,GO:0005737,GO:0016740,GO:0046332,GO:0045893,GO:0005634,GO:0061630,GO:0046872,GO:0007389,GO:0000209,GO:0016567	ring finger 111	Non
ENSMUSG00000038708	1207.12	0.339895	0.00186054	0.0265408	Golga4	GO:0045773,GO:0005654,GO:0031267,GO:0016020,GO:0043001,GO:0005794,GO:0005737,GO:0048193,GO:0051020	golgi autoantigen, golgin subfamily a, 4	Non
ENSMUSG00000036908	674.768	1.63918	0.00186576	0.0265913	Unc93b1	GO:0000902,GO:0031410,GO:0005764,GO:0005783,GO:0002376,GO:0019882,GO:0016021,GO:0034154,GO:0005768,GO:0034162,GO:0032735,GO:0005515,GO:0016020,GO:0034138,GO:0035325,GO:0019886,GO:0045087,GO:0002250,GO:0051607,GO:0006886,GO:0002224,GO:0032009,GO:0032755	unc-93 homolog B1, TLR signaling regulator	Up
ENSMUSG00000009418	221.004	1.03132	0.00187202	0.0266564	Nav1	GO:0043194,GO:0005874,GO:0015630,GO:0007399,GO:0005737,GO:0005856,GO:0001578,GO:0001764,GO:0030154,GO:0022008,GO:0007275	neuron navigator 1	Up
ENSMUSG00000027381	92.3884	1.63364	0.00188908	0.0266595	Bcl2l11	GO:0002262,GO:0006919,GO:0060139,GO:0048536,GO:2000271,GO:0005829,GO:0008584,GO:0042981,GO:0070242,GO:2001244,GO:0048563,GO:0030879,GO:0046620,GO:0048066,GO:0001782,GO:0043029,GO:0090200,GO:0005874,GO:0042475,GO:0097192,GO:0031334,GO:1902263,GO:0010942,GO:0035148,GO:0008017,GO:0043525,GO:0005739,GO:0043583,GO:0005515,GO:0097141,GO:0001701,GO:0045787,GO:0070840,GO:0016020,GO:0097136,GO:0001776,GO:…	BCL2-like 11 (apoptosis facilitator)	Up
ENSMUSG00000029009	108.936	1.16134	0.00188102	0.0266595	Mthfr	GO:0050661,GO:0003824,GO:0009086,GO:0045202,GO:0005829,GO:0046653,GO:0004489,GO:0071949,GO:0044877,GO:0050660,GO:0016491,GO:0006555,GO:0072341,GO:0035999,GO:0008152,GO:0070828,GO:0031060,GO:0001843,GO:0050667	methylenetetrahydrofolate reductase	Up
ENSMUSG00000020272	193.623	1.00005	0.00188692	0.0266595	Stk10	GO:0016301,GO:0007049,GO:0000166,GO:0016020,GO:0042803,GO:0005524,GO:0016310,GO:0004674,GO:0005886,GO:0042802,GO:0004672,GO:0071593,GO:0016740,GO:2000401,GO:0006468,GO:0046777	serine/threonine kinase 10	Up
ENSMUSG00000116953	31.79	-0.915136	0.00188032	0.0266595	9030025P20Rik	GO:0003674,GO:0005575,GO:0008150	RIKEN cDNA 9030025P20 gene	Non
ENSMUSG00000027639	389.594	0.878878	0.00188534	0.0266595	Samhd1	GO:0051289,GO:0006260,GO:0003824,GO:0016793,GO:0005525,GO:0032567,GO:0016446,GO:0110025,GO:0002376,GO:0045088,GO:0003723,GO:0005654,GO:0006281,GO:0000724,GO:0060339,GO:0000166,GO:0009264,GO:0006203,GO:0005886,GO:0042802,GO:0006974,GO:0046061,GO:0005694,GO:0045087,GO:0008270,GO:0051607,GO:0035861,GO:0008152,GO:0003697,GO:0005634,GO:0046872,GO:0008832,GO:0016787,GO:0097197,GO:0003676	SAM domain and HD domain, 1	Non
ENSMUSG00000034171	54.383	0.797424	0.00188108	0.0266595	Faah	GO:0016788,GO:0005783,GO:0006629,GO:0016021,GO:0045907,GO:0005794,GO:0042802,GO:0008289,GO:0016042,GO:0009062,GO:0102077,GO:0031090,GO:0016020,GO:0006631,GO:0047372,GO:0017064,GO:0103073,GO:0005543,GO:0016787,GO:0004040,GO:0052651	fatty acid amide hydrolase	Non
ENSMUSG00000025810	579.504	0.789223	0.00188809	0.0266595	Nrp1	GO:0038085,GO:0048012,GO:0051496,GO:0003253,GO:1902378,GO:0050731,GO:1904835,GO:0009986,GO:0048666,GO:0090050,GO:0048010,GO:0043025,GO:0016020,GO:0007399,GO:0007411,GO:0060385,GO:0030424,GO:0032489,GO:0048846,GO:0021612,GO:0051894,GO:0007229,GO:0150020,GO:1902287,GO:0099055,GO:0097490,GO:0061299,GO:0016358,GO:0035924,GO:0021637,GO:0005829,GO:0021649,GO:0016021,GO:0061551,GO:0030426,GO:0038190,GO:…	neuropilin 1	Non
ENSMUSG00000022360	91.1533	0.703649	0.00188841	0.0266595	Atad2	GO:0045893,GO:0000166,GO:0042393,GO:0005634,GO:0003682,GO:0005524,GO:0016787,GO:0006325,GO:0006355,GO:0016887,GO:0005515,GO:0005654,GO:0045944	ATPase family, AAA domain containing 2	Non
ENSMUSG00000047712	68.2156	0.703275	0.00187494	0.0266595	Ust	GO:0016020,GO:0030010,GO:0005794,GO:0008146,GO:0016740,GO:0016021,GO:0050770	uronyl-2-sulfotransferase	Non
ENSMUSG00000016664	785.68	0.351299	0.00187896	0.0266595	Pacsin2	GO:0030100,GO:0005901,GO:0031410,GO:0005829,GO:0005856,GO:0070300,GO:0005768,GO:0006897,GO:0007165,GO:0098978,GO:0005886,GO:0008092,GO:0042802,GO:0005515,GO:0007010,GO:0036010,GO:0008289,GO:0016607,GO:0016020,GO:0055038,GO:0005911,GO:0005737,GO:0097320,GO:0019898,GO:0042995,GO:0072584,GO:0070836,GO:0050804,GO:0005543,GO:0043231,GO:0045806,GO:0048858,GO:0030036,GO:0005802	protein kinase C and casein kinase substrate in neurons 2	Non
ENSMUSG00000009863	3430.73	-0.929441	0.00189826	0.0267652	Sdhb	GO:0006099,GO:0045273,GO:0005749,GO:0051539,GO:0005654,GO:0051538,GO:0016491,GO:0005886,GO:0005739,GO:0016020,GO:0009060,GO:0006105,GO:0009055,GO:0051537,GO:0008177,GO:0022904,GO:0046872,GO:0005743,GO:0051536,GO:0031966	succinate dehydrogenase complex, subunit B, iron sulfur (Ip)	Non
ENSMUSG00000015396	282.662	1.55225	0.00190379	0.0267715	Cd83	GO:0043372,GO:0032733,GO:0016020,GO:0032713,GO:0014070,GO:0032743,GO:0016021,GO:0009897	CD83 antigen	Up
ENSMUSG00000042425	13.8266	1.09874	0.00190127	0.0267715	Frmpd3	GO:0003674,GO:0005575,GO:0008150	FERM and PDZ domain containing 3	Up
ENSMUSG00000036480	306.243	0.858759	0.00190287	0.0267715	Prss56	GO:0043010,GO:0002690,GO:0016020,GO:0005615,GO:0008236,GO:0016787,GO:0004252,GO:0006508,GO:0007596,GO:0005783,GO:0008233	protease, serine 56	Non
ENSMUSG00000003484	31.9466	2.45828	0.00190781	0.0267728	Cyp4f18	GO:0097258,GO:0020037,GO:0004497,GO:0042361,GO:0005783,GO:0006629,GO:2001304,GO:0016021,GO:0140692,GO:0036101,GO:0036102,GO:0016491,GO:0016705,GO:0050051,GO:0016020,GO:0120319,GO:0097259,GO:2001302,GO:0008391,GO:0019369,GO:0005506,GO:0042376,GO:0097267,GO:0102207,GO:0046872,GO:0102033,GO:0043231,GO:0010430	cytochrome P450, family 4, subfamily f, polypeptide 18	Up
ENSMUSG00000039963	38.9486	0.849381	0.00190642	0.0267728	Ccdc40	GO:0003341,GO:0060287,GO:0030317,GO:0035082,GO:0044458,GO:0003356,GO:0071907,GO:0030324,GO:0005930,GO:0003351,GO:0007368,GO:0035469,GO:0003674,GO:0001947,GO:0070286,GO:0031514,GO:0005737,GO:0005929,GO:0042995,GO:0036159,GO:0061512,GO:0071910	coiled-coil domain containing 40	Non
ENSMUSG00000078570	508.705	-0.774293	0.00190896	0.0267728	1110065P20Rik	GO:0003674,GO:0005575,GO:0008150	RIKEN cDNA 1110065P20 gene	Non
ENSMUSG00000029608	117.357	1.02351	0.00191652	0.0268551	Rph3a	GO:0097061,GO:0031410,GO:0008021,GO:0030054,GO:0043197,GO:0045202,GO:0005829,GO:0030141,GO:0044877,GO:0045211,GO:0005794,GO:0008430,GO:0042301,GO:0043005,GO:0005886,GO:0015031,GO:0030672,GO:0070679,GO:0005515,GO:0008289,GO:0016020,GO:0005546,GO:0061669,GO:0032991,GO:0008270,GO:0019898,GO:0042995,GO:0006886,GO:0031267,GO:0046872,GO:0005509,GO:0005544,GO:2000310	rabphilin 3A	Up
ENSMUSG00000028232	477.146	-0.447359	0.00191945	0.0268723	Tmem68	GO:0016020,GO:0016746,GO:0003674,GO:0008150,GO:0005575,GO:0016021	transmembrane protein 68	Non
ENSMUSG00000035004	81.0383	1.81187	0.00193585	0.0270172	Igsf6	GO:0016020,GO:0003674,GO:0008150,GO:0005575,GO:0016021	immunoglobulin superfamily, member 6	Up
ENSMUSG00000053318	26.5049	1.68768	0.00193239	0.0270172	Slamf8	GO:0033860,GO:0016020,GO:0042742,GO:0002232,GO:0010760,GO:1902623,GO:0045577,GO:0038023,GO:0060266,GO:0071466,GO:2000509,GO:0042802,GO:0090027,GO:0002336,GO:0043549,GO:0016021,GO:0090383	SLAM family member 8	Up
ENSMUSG00000026104	329.427	0.734667	0.00193663	0.0270172	Stat1	GO:0000977,GO:0048471,GO:0000978,GO:0006919,GO:0042803,GO:0060337,GO:0005829,GO:0019899,GO:0034240,GO:0070721,GO:0071222,GO:0071346,GO:1990841,GO:0090575,GO:0046725,GO:0005654,GO:0043124,GO:0033209,GO:0019221,GO:0060333,GO:0005164,GO:0035458,GO:0006952,GO:0032496,GO:0001223,GO:0042393,GO:0032727,GO:0070106,GO:0007165,GO:0035456,GO:0042802,GO:0043434,GO:0005515,GO:0001222,GO:0016525,GO:0006351,GO:…	signal transducer and activator of transcription 1	Non
ENSMUSG00000008348	1251.8	0.61902	0.00193617	0.0270172	Ubc	GO:0005654,GO:0031625,GO:0019941,GO:0002020,GO:0005634,GO:0031386,GO:0043209,GO:0005737,GO:0005829,GO:0031315,GO:0005515,GO:0016567	ubiquitin C	Non
ENSMUSG00000072720	14.962	1.22526	0.00194032	0.0270448	Myo18b	GO:0001570,GO:0055013,GO:0031941,GO:0003674,GO:0030018,GO:0016461,GO:0001701	myosin XVIIIb	Up
ENSMUSG00000031101	66.3198	1.95332	0.00194301	0.0270585	Sash3	GO:0032729,GO:0032733,GO:0042102,GO:0043372,GO:0002639,GO:0005634,GO:0032753,GO:0051251,GO:0046622,GO:0002726,GO:0005737,GO:0032743,GO:0002821,GO:0030890,GO:0032760,GO:0048873	SAM and SH3 domain containing 3	Up
ENSMUSG00000029135	100.508	1.83179	0.00194518	0.0270649	Fosl2	GO:0000977,GO:0000978,GO:0003682,GO:0048146,GO:0043565,GO:0090575,GO:0005654,GO:0001228,GO:0000976,GO:0032355,GO:0003677,GO:0000981,GO:0003334,GO:0003690,GO:0006355,GO:0006357,GO:0045893,GO:0005634,GO:0006366,GO:0003700,GO:0001666,GO:0045944	fos-like antigen 2	Up
ENSMUSG00000070780	35.1482	2.31528	0.00195944	0.0271781	Rbm47	GO:0005634,GO:0003729,GO:0016554,GO:0002244,GO:0005515,GO:0003723,GO:0003676	RNA binding motif protein 47	Up
ENSMUSG00000032051	417.115	-0.681981	0.00195967	0.0271781	Fdx1	GO:0019899,GO:0071320,GO:0006629,GO:0005759,GO:0006694,GO:0022900,GO:0005739,GO:0070995,GO:0008386,GO:1904322,GO:0009055,GO:0005506,GO:0051537,GO:0008202,GO:0046872,GO:0008203,GO:0050790,GO:0051536,GO:0030061,GO:0015039,GO:0042446,GO:0051353	ferredoxin 1	Non
ENSMUSG00000024914	2328.81	-0.561774	0.00196019	0.0271781	Drap1	GO:0000122,GO:0008134,GO:0003677,GO:0005634,GO:0017025,GO:0017054,GO:0006366,GO:0001091,GO:0003714,GO:0016251,GO:0042802,GO:0003713,GO:0045944,GO:0005515,GO:0090575,GO:0001046,GO:0006355,GO:0046982	Dr1 associated protein 1 (negative cofactor 2 alpha)	Non
ENSMUSG00000039382	223.351	-0.515318	0.00195576	0.0271781	Wdr45	GO:1901981,GO:0000407,GO:0000045,GO:2000786,GO:0080025,GO:0006914,GO:0034045,GO:0034497,GO:0006497,GO:0000422,GO:0005829,GO:0005737,GO:0019898,GO:0032266,GO:0009267,GO:0044804,GO:0008289,GO:0019901	WD repeat domain 45	Non
ENSMUSG00000020689	42.9456	1.49667	0.00196649	0.0272178	Itgb3	GO:0010628,GO:0033630,GO:0061097,GO:0035867,GO:0045211,GO:0050731,GO:0043184,GO:0036120,GO:0048661,GO:0009986,GO:0014911,GO:0007155,GO:0050840,GO:0016020,GO:0033627,GO:0034113,GO:0035868,GO:0001968,GO:0050839,GO:0050748,GO:0005080,GO:1905598,GO:0007229,GO:0031527,GO:0051279,GO:0035866,GO:0031994,GO:0045672,GO:0032587,GO:0070527,GO:0038027,GO:0032147,GO:0048146,GO:0019899,GO:0034683,GO:0001954,GO:…	integrin beta 3	Up
ENSMUSG00000022521	570.648	0.577336	0.0019657	0.0272178	Crebbp	GO:0010628,GO:0000977,GO:0001093,GO:0003682,GO:0016407,GO:0018076,GO:0035729,GO:0003714,GO:0060355,GO:0032688,GO:0003712,GO:0003713,GO:0016604,GO:0090575,GO:1900087,GO:0005654,GO:0000122,GO:0016573,GO:0042975,GO:0001223,GO:0060325,GO:0005667,GO:0051091,GO:0048525,GO:0060999,GO:0005515,GO:0031648,GO:0019904,GO:0008140,GO:0006473,GO:0061629,GO:0003677,GO:0016746,GO:0032991,GO:0030511,GO:0032793,GO:…	CREB binding protein	Non
ENSMUSG00000033379	1931.66	-0.367846	0.00197441	0.0273035	Atp6v0b	GO:0033177,GO:0006811,GO:0016020,GO:0005768,GO:0008553,GO:0015078,GO:0005773,GO:1902600,GO:0033179,GO:0016471,GO:0016021	ATPase, H+ transporting, lysosomal V0 subunit B	Non
ENSMUSG00000052160	310.387	1.63113	0.00198164	0.027308	Pld4	GO:0031410,GO:0005769,GO:0003824,GO:0005783,GO:0002376,GO:0016021,GO:1900015,GO:0005768,GO:0005794,GO:0005515,GO:0006909,GO:0004518,GO:0016020,GO:0045087,GO:0002244,GO:0004630,GO:0032588,GO:0045145,GO:0045335,GO:0005634,GO:0016787,GO:0006954,GO:0004527,GO:0005789	phospholipase D family, member 4	Up
ENSMUSG00000023067	159.308	1.45951	0.00198118	0.027308	Cdkn1a	GO:0072331,GO:0007049,GO:0048471,GO:0071479,GO:0048146,GO:0005829,GO:0034198,GO:0016604,GO:0006977,GO:0045860,GO:0005654,GO:0044877,GO:0042246,GO:0000307,GO:0042771,GO:0008285,GO:0019912,GO:0031625,GO:0010629,GO:0032091,GO:1904030,GO:0071480,GO:2000045,GO:0010942,GO:0090398,GO:1902806,GO:2000278,GO:0005515,GO:0071493,GO:0030890,GO:0031668,GO:0006974,GO:0042060,GO:0030308,GO:0009411,GO:2000134,GO:…	cyclin-dependent kinase inhibitor 1A (P21)	Up
ENSMUSG00000021508	14388.6	-0.354809	0.00197928	0.027308	Cxcl14	GO:0031640,GO:0006955,GO:0005615,GO:0045662,GO:0005794,GO:0048839,GO:0008009,GO:0061844,GO:0005576,GO:2000503,GO:0005125,GO:0060326	chemokine (C-X-C motif) ligand 14	Non
ENSMUSG00000024735	2928.13	-0.307865	0.00197781	0.027308	Prpf19	GO:0034613,GO:0000398,GO:0001833,GO:0005856,GO:0005681,GO:0005811,GO:0008610,GO:0006281,GO:0071007,GO:0004842,GO:0042802,GO:0006303,GO:0010498,GO:0005515,GO:0005662,GO:0006974,GO:0016607,GO:0034450,GO:0071006,GO:0000077,GO:0005737,GO:0071013,GO:0070534,GO:0000974,GO:0016740,GO:0000244,GO:0035861,GO:0006397,GO:0048711,GO:0005634,GO:0008380,GO:0061630,GO:0045665,GO:0000245,GO:0048026,GO:0000209,GO:…	pre-mRNA processing factor 19	Non
ENSMUSG00000005142	1180.49	1.41708	0.00199617	0.0274025	Man2b1	GO:0008152,GO:0005615,GO:0046872,GO:0005764,GO:0016787,GO:0006464,GO:0016798,GO:0003824,GO:0005975,GO:0030246,GO:0043231,GO:0005537,GO:0006013,GO:0007611,GO:0005654,GO:0004559	mannosidase 2, alpha B1	Up
ENSMUSG00000040759	4949.81	-0.790291	0.00199283	0.0274025	Cmtm5	GO:0005615,GO:0016020,GO:0045662,GO:0003674,GO:0006935,GO:0016021,GO:0005125	CKLF-like MARVEL transmembrane domain containing 5	Non
ENSMUSG00000026748	846.893	0.757952	0.00199521	0.0274025	Plxdc2	GO:0005886,GO:0016021,GO:0016020,GO:0062023	plexin domain containing 2	Non
ENSMUSG00000057716	771.536	0.419028	0.00199044	0.0274025	Tmem178b	GO:0003674,GO:0008150,GO:0016020	transmembrane protein 178B	Non
ENSMUSG00000032883	19270.8	-0.391361	0.00199716	0.0274025	Acsl3	GO:0048471,GO:0030182,GO:0004467,GO:0016874,GO:0005783,GO:0005811,GO:0006629,GO:0016021,GO:0000166,GO:0005794,GO:0005524,GO:0051047,GO:0005886,GO:0005739,GO:2001247,GO:0044539,GO:0047676,GO:0019904,GO:0016020,GO:0006631,GO:0006633,GO:0034379,GO:0047760,GO:0005777,GO:0001676,GO:0031956,GO:0042998,GO:0005741,GO:0043231,GO:0035336,GO:0019901	acyl-CoA synthetase long-chain family member 3	Non
ENSMUSG00000025722	219.507	-0.52257	0.0020008	0.0274286	Wdr73	GO:0043066,GO:0003674,GO:0006997,GO:0005737,GO:0005856,GO:0005829,GO:0000922,GO:0032154,GO:0031122	WD repeat domain 73	Non
ENSMUSG00000040084	23.2	1.45912	0.00200264	0.0274301	Bub1b	GO:0000776,GO:0007049,GO:0048471,GO:0005829,GO:0000775,GO:0000166,GO:0005524,GO:0051301,GO:0004674,GO:0005515,GO:0016301,GO:0005694,GO:0051754,GO:0006915,GO:0007094,GO:0005819,GO:0005737,GO:0004672,GO:0033597,GO:0016740,GO:0071459,GO:0000940,GO:0005634,GO:0016310,GO:0051444,GO:0007091,GO:0006468	BUB1B, mitotic checkpoint serine/threonine kinase	Up
ENSMUSG00000036632	562.349	-0.696064	0.00200702	0.0274663	Alg5	GO:0016020,GO:0007368,GO:0004581,GO:0005783,GO:0006487,GO:0016740,GO:0016021,GO:0016757,GO:0005789	asparagine-linked glycosylation 5 (dolichyl-phosphate beta-glucosyltransferase)	Non
ENSMUSG00000032487	66.5185	2.08449	0.00201369	0.0275101	Ptgs2	GO:0005901,GO:0030216,GO:0004666,GO:0042640,GO:0042803,GO:0032227,GO:0004601,GO:0020037,GO:0043154,GO:0019233,GO:0006693,GO:0005783,GO:0032310,GO:0019899,GO:0045786,GO:0090362,GO:0050873,GO:0006629,GO:0031394,GO:0045907,GO:0008217,GO:0071498,GO:0008285,GO:0016491,GO:0032496,GO:0071471,GO:0090336,GO:0010942,GO:0008284,GO:0035633,GO:0043005,GO:0048661,GO:0051213,GO:0090050,GO:0045986,GO:0006979,GO:…	prostaglandin-endoperoxide synthase 2	Up
ENSMUSG00000020755	583.182	-0.391561	0.0020131	0.0275101	Sap30bp	GO:0005634,GO:0052472,GO:0031065,GO:0045111,GO:0005654,GO:0006355	SAP30 binding protein	Non
ENSMUSG00000021171	838.72	0.310188	0.00201807	0.027546	Esyt2	GO:0140268,GO:0005887,GO:0005783,GO:0008429,GO:0016021,GO:0006897,GO:0005886,GO:0042802,GO:0031234,GO:0044232,GO:0008289,GO:0031227,GO:0016020,GO:0035091,GO:0031210,GO:0006869,GO:0046872,GO:0061817,GO:0005509,GO:0005544	extended synaptotagmin-like protein 2	Non
ENSMUSG00000055541	563.017	0.672391	0.00202068	0.0275579	Lair1	GO:0005886,GO:0016021,GO:0016020	leukocyte-associated Ig-like receptor 1	Non
ENSMUSG00000034786	47.4047	1.52154	0.00203099	0.0276547	Gpsm3	GO:0002690,GO:1900017,GO:0030695,GO:0050727,GO:0050729,GO:0005737,GO:0005886	G-protein signalling modulator 3 (AGS3-like, C. elegans)	Up
ENSMUSG00000108414	110.481	-0.597511	0.00203127	0.0276547	Snhg1	GO:0009617	small nucleolar RNA host gene 1	Non
ENSMUSG00000027613	681.549	-0.370191	0.00203509	0.0276829	Eif6	GO:0043023,GO:0042256,GO:0005829,GO:0000460,GO:0000054,GO:0006412,GO:0005654,GO:0035278,GO:0045652,GO:0003743,GO:0005882,GO:1902626,GO:0006413,GO:0000470,GO:0045727,GO:0042304,GO:0005737,GO:0042254,GO:0005730,GO:0035195,GO:0006110,GO:0005634,GO:2000377,GO:0030687,GO:0005638,GO:0043022,GO:0032868	eukaryotic translation initiation factor 6	Non
ENSMUSG00000028688	152.684	-0.625871	0.00204152	0.0277465	Toe1	GO:0034472,GO:0003676,GO:0005634,GO:0046872,GO:0015030,GO:0000175,GO:0005737,GO:0004535,GO:0017069,GO:0016604,GO:0090503,GO:0003723,GO:0005654	target of EGR1, member 1 (nuclear)	Non
ENSMUSG00000034620	788.124	-0.633046	0.00205068	0.0278469	Rxylt1	GO:0016020,GO:0120053,GO:0005794,GO:0035269,GO:0016740,GO:0016021,GO:0005654	ribitol xylosyltransferase 1	Non
ENSMUSG00000040345	45.1284	1.8768	0.00206395	0.027868	Arhgap9	GO:0005737,GO:0005547,GO:0005096,GO:0043087	Rho GTPase activating protein 9	Up
ENSMUSG00000040552	314.347	1.84921	0.00206508	0.027868	C3ar1	GO:0004876,GO:0051482,GO:0016021,GO:0007204,GO:0008217,GO:0001850,GO:0072126,GO:0007165,GO:0048661,GO:0005886,GO:0002430,GO:0004930,GO:0004875,GO:0016020,GO:0090023,GO:0007200,GO:0007186,GO:0006935,GO:0030335,GO:0002462,GO:0010759,GO:2000573,GO:0006954,GO:0045766,GO:0010575	complement component 3a receptor 1	Up
ENSMUSG00000022575	79.3953	1.45676	0.00206069	0.027868	Gsdmd	GO:0061702,GO:0050829,GO:0070269,GO:0005829,GO:0070300,GO:1901612,GO:0002376,GO:0016021,GO:0005654,GO:0046931,GO:0001786,GO:0005886,GO:0070273,GO:0031668,GO:0008289,GO:0072559,GO:0005615,GO:0016020,GO:0005546,GO:0045087,GO:0005576,GO:0005737,GO:0022829,GO:0051260,GO:0042742,GO:0032731,GO:0012501,GO:0006954,GO:0035915,GO:0050830	gasdermin D	Up
ENSMUSG00000028466	757.797	-0.614987	0.00205602	0.027868	Creb3	GO:0000977,GO:0000978,GO:0005789,GO:0042803,GO:0003682,GO:0031726,GO:0005783,GO:0005829,GO:0042981,GO:1902236,GO:0043565,GO:0016604,GO:0090575,GO:0016021,GO:0035497,GO:0006986,GO:0001558,GO:0005794,GO:0019043,GO:0042802,GO:0051928,GO:0001228,GO:0006990,GO:0006351,GO:0002230,GO:0008140,GO:0030176,GO:0043025,GO:1990837,GO:0003677,GO:0016020,GO:0000981,GO:0019046,GO:0090026,GO:0030968,GO:0005737,GO:…	cAMP responsive element binding protein 3	Non
ENSMUSG00000053310	154.636	0.573901	0.0020634	0.027868	Nrgn	GO:0043025,GO:0099170,GO:0005634,GO:0030054,GO:0005547,GO:0035556,GO:0044327,GO:0005737,GO:0012510,GO:0030425,GO:0045202,GO:0030424,GO:0070300,GO:0014069,GO:1900273,GO:0042995,GO:0005516,GO:0031966	neurogranin	Non
ENSMUSG00000006095	925.085	-0.505889	0.00205887	0.027868	Tbcb	GO:0005874,GO:0007399,GO:0005737,GO:0005829,GO:0005856,GO:0005515,GO:0030154,GO:0007275	tubulin folding cofactor B	Non
ENSMUSG00000107002	1008.84	-0.503574	0.00206632	0.027868	0610012G03Rik	GO:0003674,GO:0005575,GO:0008150	RIKEN cDNA 0610012G03 gene	Non
ENSMUSG00000024875	562.975	-0.42406	0.0020605	0.027868	Yif1a	GO:0016192,GO:0006888,GO:0016020,GO:0005794,GO:0003674,GO:0005783,GO:0015031,GO:0030134,GO:0043231,GO:0016021,GO:0005789,GO:0005793,GO:0030173	Yip1 interacting factor homolog A (S. cerevisiae)	Non
ENSMUSG00000039782	496.923	0.539225	0.00208381	0.02808	Cpeb2	GO:0045900,GO:0035925,GO:0045202,GO:1990124,GO:0032869,GO:0003723,GO:2000766,GO:0003730,GO:0008187,GO:0008135,GO:0005844,GO:0043005,GO:0071243,GO:0071456,GO:0005515,GO:0045182,GO:0005737,GO:0006417,GO:0034599,GO:0005634,GO:0003676,GO:0043022,GO:0000900	cytoplasmic polyadenylation element binding protein 2	Non
ENSMUSG00000027199	3041.99	0.21012	0.00208753	0.0281062	Gatm	GO:0120162,GO:0015068,GO:0016020,GO:0007584,GO:0014889,GO:0006601,GO:0046689,GO:0015067,GO:0005743,GO:0005758,GO:0043434,GO:0006600,GO:0005739,GO:0007611,GO:0016740,GO:0010033	glycine amidinotransferase (L-arginine:glycine amidinotransferase)	Non
ENSMUSG00000028857	947.549	-0.451226	0.0020928	0.0281532	Tmem222	GO:0016020,GO:0003674,GO:0008150,GO:0005575,GO:0016021	transmembrane protein 222	Non
ENSMUSG00000038241	429.733	0.550441	0.00209585	0.0281703	Cep250	GO:0007049,GO:0001750,GO:0005856,GO:0036064,GO:0030030,GO:0033365,GO:0005813,GO:0005814,GO:0008022,GO:0019904,GO:0050908,GO:0008104,GO:0032991,GO:0005737,GO:0005929,GO:0030997,GO:0042995,GO:0031616,GO:0001917,GO:1904781,GO:0000278,GO:0060271,GO:0010457,GO:1905515,GO:0019901	centrosomal protein 250	Non
ENSMUSG00000020477	656.491	-0.692355	0.0020995	0.0281813	Mrps24	GO:0005763,GO:0005840,GO:0005739,GO:0003735	mitochondrial ribosomal protein S24	Non
ENSMUSG00000037754	895.465	0.541268	0.00210024	0.0281813	Ppp1r16b	GO:0016607,GO:1902309,GO:0048471,GO:0061028,GO:0016020,GO:0014066,GO:0005634,GO:0008157,GO:1903589,GO:0001938,GO:0035307,GO:1903670,GO:0035308,GO:0005886,GO:0019888,GO:0042995,GO:0035304,GO:0017020	protein phosphatase 1, regulatory subunit 16B	Non
ENSMUSG00000109587	18.1938	-1.24917	0.00211003	0.0282598	Gm31105			Down
ENSMUSG00000069793	55.9288	1.12602	0.00211184	0.0282598	Slfn9	GO:0005654,GO:0004519,GO:0000166,GO:0005634,GO:0004521,GO:0005524,GO:0016787,GO:0046872,GO:0090734,GO:0008270,GO:0051607,GO:0005737,GO:0005829,GO:0016075,GO:0016887,GO:0000049,GO:0016078,GO:0004518	schlafen 9	Up
ENSMUSG00000023013	15.1821	-1.11154	0.00210952	0.0282598	Aqp2	GO:0051289,GO:0003779,GO:0048471,GO:0031410,GO:0005769,GO:0005764,GO:0015168,GO:0005887,GO:0070062,GO:0042631,GO:0055037,GO:0016021,GO:0030136,GO:0005794,GO:0005791,GO:0006884,GO:0005886,GO:0003097,GO:0051928,GO:0098576,GO:0005372,GO:0003091,GO:0016020,GO:0055085,GO:0015250,GO:0032991,GO:0055038,GO:0006915,GO:0016324,GO:0005737,GO:0016323,GO:0072205,GO:0071288,GO:0030042,GO:0006833,GO:0070382,GO:…	aquaporin 2	Down
ENSMUSG00000027652	1525.22	0.241229	0.00211323	0.0282598	Ralgapb	GO:0032484,GO:0051056,GO:0060178,GO:0005096,GO:0005829,GO:0032880,GO:0090630,GO:0046982	Ral GTPase activating protein, beta subunit (non-catalytic)	Non
ENSMUSG00000070934	1252.02	-0.236288	0.00211604	0.0282735	Rraga	GO:0042803,GO:0003924,GO:0005764,GO:0034613,GO:0005525,GO:0034198,GO:0010507,GO:0005654,GO:0033209,GO:0000166,GO:0031625,GO:1990130,GO:0005515,GO:1990131,GO:0042268,GO:0010506,GO:0045918,GO:0006915,GO:0008219,GO:0005737,GO:0009267,GO:0005634,GO:1904263,GO:0016787,GO:0071230,GO:0051219,GO:0032008,GO:0046982	Ras-related GTP binding A	Non
ENSMUSG00000078161	31.8447	0.948962	0.0021335	0.0284827	Erich3	GO:0003674,GO:0005575,GO:0008150	glutamate rich 3	Non
ENSMUSG00000030275	2899.92	0.23725	0.00214084	0.0285565	Etnk1	GO:0006646,GO:0000166,GO:0008654,GO:0005524,GO:0004305,GO:0005737,GO:0006629,GO:0016740,GO:0016301	ethanolamine kinase 1	Non
ENSMUSG00000030930	45.4383	1.09389	0.00214776	0.0285765	Chst15	GO:0016020,GO:0005794,GO:0019319,GO:0016740,GO:0050656,GO:0016021,GO:0050659	carbohydrate sulfotransferase 15	Up
ENSMUSG00000027099	412.933	-0.656508	0.00214478	0.0285765	Mtx2	GO:0001401,GO:0016020,GO:0006839,GO:0003674,GO:0005741,GO:0005737,GO:0015031,GO:0007005,GO:0005739,GO:0005730	metaxin 2	Non
ENSMUSG00000055024	1009.43	0.551685	0.00214652	0.0285765	Ep300	GO:0010628,GO:0003682,GO:0016407,GO:0140065,GO:0010484,GO:0018076,GO:0120301,GO:0003712,GO:1905636,GO:0045815,GO:0010976,GO:0051092,GO:0000122,GO:0001221,GO:0060325,GO:0140067,GO:0140068,GO:0001966,GO:0007519,GO:0097043,GO:0006990,GO:0006915,GO:0061921,GO:0000123,GO:0006357,GO:0045444,GO:0031333,GO:0097157,GO:0002039,GO:0004468,GO:0140297,GO:0030220,GO:0005829,GO:0003713,GO:0140069,GO:0007611,GO:…	E1A binding protein p300	Non
ENSMUSG00000064267	98.8902	1.52856	0.00214983	0.0285801	Hvcn1	GO:0005216,GO:0005887,GO:0010043,GO:0016021,GO:0009268,GO:0051453,GO:0005886,GO:0022843,GO:0042802,GO:0006811,GO:0016020,GO:0071294,GO:0055085,GO:0005244,GO:0016324,GO:0071467,GO:0030171,GO:0034765,GO:0032930,GO:1902600	hydrogen voltage-gated channel 1	Up
ENSMUSG00000055553	590.588	-0.48614	0.00215438	0.0286166	Kxd1	GO:0016192,GO:0016020,GO:0005764,GO:0099078,GO:0031083,GO:0032418,GO:0005515	KxDL motif containing 1	Non
ENSMUSG00000036860	410.383	-0.80552	0.00216073	0.0286769	Mrpl55	GO:0003735,GO:0005762,GO:0005840,GO:0005739,GO:0006412	mitochondrial ribosomal protein L55	Non
ENSMUSG00000109539	8.03549	1.95816	0.00217742	0.0286799	Gm44667			Up
ENSMUSG00000053158	105.243	1.74706	0.00218079	0.0286799	Fes	GO:0004713,GO:0005102,GO:0031410,GO:0030054,GO:2000251,GO:0004715,GO:2000145,GO:0005829,GO:0005856,GO:0030155,GO:0008360,GO:0043304,GO:0010976,GO:0007098,GO:0000166,GO:0034987,GO:0015630,GO:0005794,GO:0005524,GO:0045657,GO:0007169,GO:0005886,GO:0008017,GO:0018108,GO:0005515,GO:0031234,GO:0007155,GO:0008289,GO:0045639,GO:0016301,GO:0016020,GO:0045087,GO:0045595,GO:0005737,GO:0042127,GO:0001578,GO:…	feline sarcoma oncogene	Up
ENSMUSG00000022311	41.1928	1.25491	0.00217854	0.0286799	Csmd3	GO:0016020,GO:0003674,GO:0005886,GO:0016021,GO:0050773	CUB and Sushi multiple domains 3	Up
ENSMUSG00000034892	2549.29	-1.232	0.00218186	0.0286799	Rps29	GO:0046872,GO:0042788,GO:0043065,GO:0003735,GO:0022627,GO:0008270,GO:0005783,GO:0005737,GO:0005829,GO:0005840,GO:0002181,GO:0006412	ribosomal protein S29	Down
ENSMUSG00000040613	225.885	1.01587	0.00217352	0.0286799	Apobec1	GO:0035925,GO:0003729,GO:0003824,GO:0016556,GO:0043021,GO:0003723,GO:0045471,GO:0006970,GO:0004131,GO:0042953,GO:0005515,GO:0090310,GO:0019904,GO:2000623,GO:0006641,GO:0080111,GO:0016554,GO:0042158,GO:0008270,GO:0048255,GO:0005737,GO:0042127,GO:0051607,GO:0051592,GO:0042157,GO:0006397,GO:0005634,GO:0090209,GO:0046872,GO:0016787,GO:0070383,GO:0008047,GO:0010332,GO:0009410,GO:0004126,GO:0090366	apolipoprotein B mRNA editing enzyme, catalytic polypeptide 1	Up
ENSMUSG00000042292	172.102	1.00122	0.00218047	0.0286799	Mrtfa	GO:0003785,GO:0003779,GO:0043154,GO:0005829,GO:0051145,GO:0003713,GO:0005654,GO:0030900,GO:0043522,GO:0030036,GO:0005515,GO:0031175,GO:0000976,GO:1902895,GO:0005737,GO:0001764,GO:0010735,GO:0006357,GO:0045893,GO:0005634,GO:0003700,GO:2001234,GO:0045944,GO:0044319	myocardin related transcription factor A	Up
ENSMUSG00000029446	1809.77	-0.979382	0.00218272	0.0286799	Psph	GO:0036424,GO:0042803,GO:0008652,GO:0046872,GO:0016787,GO:0006564,GO:0016311,GO:0043005,GO:0005737,GO:0042802,GO:0000287,GO:0006563,GO:0001701	phosphoserine phosphatase	Non
ENSMUSG00000032220	645.996	0.850997	0.00217808	0.0286799	Myo1e	GO:0072015,GO:0003779,GO:0001570,GO:0007015,GO:0031410,GO:0030054,GO:0005856,GO:0003094,GO:0051015,GO:0030097,GO:0016459,GO:0044877,GO:0035166,GO:0005903,GO:0032437,GO:0000166,GO:0015629,GO:0048008,GO:0005524,GO:0006897,GO:0032836,GO:0005902,GO:0005886,GO:0031982,GO:0016887,GO:0005912,GO:0005516,GO:0008289,GO:0001701,GO:0045334,GO:0003774,GO:0032991,GO:0001822,GO:0005737,GO:0035091,GO:0006807,GO:…	myosin IE	Non
ENSMUSG00000020841	1017.9	0.792871	0.00217875	0.0286799	Cpd	GO:0004181,GO:0048471,GO:0006518,GO:0016021,GO:0008233,GO:0044877,GO:0005886,GO:0051721,GO:0005615,GO:0016020,GO:0008270,GO:0005634,GO:0008237,GO:0046872,GO:0016787,GO:0043231,GO:0016485,GO:0004180,GO:0005802	carboxypeptidase D	Non
ENSMUSG00000005533	956.154	0.655562	0.00218244	0.0286799	Igf1r	GO:0071333,GO:0048639,GO:0010656,GO:1904193,GO:1903944,GO:0035867,GO:0048661,GO:0051446,GO:0031175,GO:0033674,GO:0051054,GO:0007420,GO:0043025,GO:0043410,GO:0016020,GO:0008544,GO:0031017,GO:0046328,GO:0030424,GO:0004672,GO:0005009,GO:0008286,GO:0030325,GO:0097242,GO:0043231,GO:0031994,GO:0030315,GO:0043409,GO:0004713,GO:0005520,GO:0001965,GO:0048015,GO:0043560,GO:0016021,GO:0044877,GO:0005010,GO:…	insulin-like growth factor I receptor	Non
ENSMUSG00000020412	289.415	0.468476	0.00217138	0.0286799	Ascc2	GO:0006281,GO:0005634,GO:0043130,GO:0099053,GO:0072344,GO:1990116,GO:0006355,GO:0006974	activating signal cointegrator 1 complex subunit 2	Non
ENSMUSG00000003184	543.148	-0.294182	0.00217526	0.0286799	Irf3	GO:0000978,GO:0043123,GO:0042803,GO:0060337,GO:0005829,GO:0050689,GO:0042981,GO:0032688,GO:0071222,GO:0043565,GO:0097300,GO:1990841,GO:0002376,GO:0000122,GO:0001819,GO:0032496,GO:0060340,GO:0032727,GO:0042802,GO:0005739,GO:0001228,GO:0032728,GO:0019904,GO:1990837,GO:0000976,GO:0043330,GO:0003677,GO:0000981,GO:0032606,GO:0045087,GO:0032481,GO:0050727,GO:0051607,GO:0005737,GO:0009617,GO:0010468,GO:…	interferon regulatory factor 3	Non
ENSMUSG00000019982	14.6914	1.22226	0.00218844	0.0287258	Myb	GO:0000978,GO:0006816,GO:0048536,GO:0005829,GO:0051574,GO:0005654,GO:0045624,GO:0000122,GO:0071987,GO:0048566,GO:0001228,GO:0005515,GO:0030099,GO:0030183,GO:0001701,GO:0051571,GO:0003677,GO:1901533,GO:0000981,GO:0017145,GO:1990830,GO:0010468,GO:0006355,GO:0006338,GO:0048538,GO:0045893,GO:0045892,GO:0005634,GO:0000082,GO:0000278,GO:0003700,GO:0048872,GO:0071354,GO:0045944	myeloblastosis oncogene	Up
ENSMUSG00000045932	357.109	0.694838	0.00219166	0.0287258	Ifit2	GO:0032091,GO:0009615,GO:0043065,GO:0045087,GO:0006915,GO:0051607,GO:0005783,GO:0005829,GO:0005737,GO:0035457,GO:0002376,GO:0003723	interferon-induced protein with tetratricopeptide repeats 2	Non
ENSMUSG00000048897	603.168	0.495385	0.0021914	0.0287258	Zfp710	GO:0006357,GO:0000978,GO:0003677,GO:0005634,GO:0046872,GO:0003700	zinc finger protein 710	Non
ENSMUSG00000035095	61.6707	0.781373	0.00219361	0.0287276	Fam167a	GO:0008150	family with sequence similarity 167, member A	Non
ENSMUSG00000033739	62.258	-0.688649	0.00219604	0.0287356	Fkbpl	GO:0045765,GO:1905553,GO:0005576	FK506 binding protein-like	Non
ENSMUSG00000020440	917.247	-0.329408	0.00220398	0.0288157	Arf5	GO:0006890,GO:0016192,GO:0000166,GO:0016020,GO:0005794,GO:0005525,GO:0005737,GO:0005886,GO:0015031,GO:0005515,GO:0006886	ADP-ribosylation factor 5	Non
ENSMUSG00000024298	1183.14	0.32863	0.00221397	0.0289224	Zfp871	GO:0000981,GO:0000978,GO:0005634,GO:0006357	zinc finger protein 871	Non
ENSMUSG00000052852	74.5627	0.563758	0.00221751	0.0289447	Reep1	GO:0051205,GO:0016020,GO:0031849,GO:0071782,GO:0005783,GO:0005737,GO:0005886,GO:0008017,GO:0005881,GO:0005739,GO:0071786,GO:0005515,GO:0016021,GO:0032386,GO:0005789	receptor accessory protein 1	Non
ENSMUSG00000027422	2210.84	0.634925	0.00222353	0.0289994	Rrbp1	GO:0030176,GO:0016020,GO:0005783,GO:0015031,GO:0005515,GO:0016021	ribosome binding protein 1	Non
ENSMUSG00000070366	128.058	-0.605969	0.00222901	0.0290468	Plpp4	GO:0016020,GO:0042577,GO:0008195,GO:0090279,GO:0016787,GO:0001835,GO:0006644,GO:0046839,GO:0042802,GO:0006629,GO:0000810,GO:0016021	phospholipid phosphatase 4	Non
ENSMUSG00000001911	4174.66	0.425696	0.00223418	0.0290904	Nfix	GO:1990837,GO:0001228,GO:0000122,GO:0000977,GO:0000978,GO:0003677,GO:0005634,GO:0006357,GO:0000981,GO:0006260,GO:0021707,GO:0048708,GO:0021680,GO:0003700,GO:0021549,GO:0005515,GO:0006355,GO:0045944	nuclear factor I/X	Non
ENSMUSG00000020163	2894.63	-1.22917	0.00224228	0.0291718	Uqcr11	GO:0016020,GO:0005743,GO:0070469,GO:0008121,GO:0005750,GO:0005739,GO:0009055,GO:0016021	ubiquinol-cytochrome c reductase, complex III subunit XI	Down
ENSMUSG00000051518	302.355	-0.518171	0.00224696	0.0292086	Rps19bp1	GO:0005654,GO:0005634,GO:0005829,GO:0008150,GO:0019899,GO:0005515,GO:0005730	ribosomal protein S19 binding protein 1	Non
ENSMUSG00000059149	138.323	0.66691	0.0022524	0.0292553	Mfsd4a	GO:0016020,GO:0055085,GO:0022857,GO:0005575,GO:0016021,GO:0005355	major facilitator superfamily domain containing 4A	Non
ENSMUSG00000033972	185.004	-0.532262	0.00226152	0.0293496	Zfp944	GO:0000981,GO:0000978,GO:0005634,GO:0006357	zinc finger protein 944	Non
ENSMUSG00000117648	13.4414	-1.54773	0.00226847	0.0294154	Gm32282		predicted gene, 32282	Down
ENSMUSG00000040021	1148.08	0.331051	0.0022703	0.0294154	Lats1	GO:0007049,GO:0043254,GO:0030216,GO:0034613,GO:0090090,GO:0005856,GO:0060644,GO:0030833,GO:0046620,GO:0033146,GO:0000166,GO:0005524,GO:0035329,GO:0006468,GO:0051220,GO:0051301,GO:0004674,GO:0001828,GO:0005515,GO:0000287,GO:0009755,GO:0016301,GO:0001827,GO:0045736,GO:0030331,GO:0035556,GO:0005737,GO:0017015,GO:0004672,GO:0018105,GO:0016740,GO:0000086,GO:0033138,GO:0000082,GO:0046872,GO:1900181,GO:…	large tumor suppressor	Non
ENSMUSG00000005413	670.059	1.75564	0.00228263	0.0295146	Hmox1	GO:0005901,GO:0048471,GO:0042803,GO:0020037,GO:0042167,GO:0002246,GO:0034395,GO:0004392,GO:0005783,GO:0005829,GO:0010656,GO:0019899,GO:0034605,GO:0043433,GO:0034101,GO:0008217,GO:0008285,GO:0016491,GO:1903589,GO:1904036,GO:0042542,GO:0048661,GO:0071243,GO:0042802,GO:0090050,GO:0042168,GO:0007264,GO:0006979,GO:0097421,GO:0001525,GO:0035094,GO:0016020,GO:0006788,GO:0071276,GO:0043619,GO:0006915,GO:…	heme oxygenase 1	Up
ENSMUSG00000021760	252.819	-0.699865	0.00228188	0.0295146	Gpx8	GO:0016491,GO:0016020,GO:0004601,GO:0004602,GO:0005575,GO:0006979,GO:0016021	glutathione peroxidase 8 (putative)	Non
ENSMUSG00000038268	106.738	-0.483255	0.00228355	0.0295146	Ovca2	GO:0005634,GO:0016787,GO:0003674,GO:0005737,GO:0032526	candidate tumor suppressor in ovarian cancer 2	Non
ENSMUSG00000003518	1076.34	0.290588	0.00229327	0.0296159	Dusp3	GO:0035335,GO:0016791,GO:0030336,GO:0030971,GO:0005829,GO:0050860,GO:0046329,GO:0050922,GO:0005654,GO:0008138,GO:0071364,GO:0051893,GO:0008092,GO:0004725,GO:0004722,GO:0120183,GO:0045931,GO:0070373,GO:1990782,GO:0050868,GO:0033549,GO:0005737,GO:0001772,GO:0004721,GO:0042059,GO:0017018,GO:0005634,GO:0016787,GO:0016311,GO:0006470,GO:1990264,GO:0043409,GO:0019901	dual specificity phosphatase 3 (vaccinia virus phosphatase VH1-related)	Non
ENSMUSG00000020576	619.244	0.517153	0.00230293	0.0296923	Nbas	GO:0000956,GO:0006890,GO:0005783,GO:0000149,GO:0070939,GO:0005789,GO:2000623	neuroblastoma amplified sequence	Non
ENSMUSG00000097287	136.907	0.47543	0.00230256	0.0296923	D130017N08Rik			Non
ENSMUSG00000020778	231.524	-0.613622	0.00230571	0.0297038	Ten1	GO:0010521,GO:0003697,GO:0003677,GO:0005634,GO:0005694,GO:0000781,GO:1990879,GO:0042162,GO:0005654,GO:0032211	TEN1 telomerase capping complex subunit	Non
ENSMUSG00000020120	739.982	1.405	0.00231307	0.0297745	Plek	GO:0042803,GO:0010925,GO:0046488,GO:0030030,GO:0032233,GO:0060305,GO:0070560,GO:0030836,GO:0005886,GO:0033625,GO:0030845,GO:0031532,GO:0035556,GO:0070493,GO:0031529,GO:0005737,GO:0005080,GO:0010920,GO:0010572,GO:0007229,GO:0030866,GO:0045744,GO:0032587,GO:0070527,GO:0006904,GO:0070528,GO:0043325	pleckstrin	Up
ENSMUSG00000058163	27.7381	1.97701	0.00232432	0.0298707	Gm5431	GO:0003924,GO:0035458,GO:0006952,GO:0005789	predicted gene 5431	Up
ENSMUSG00000006050	463.843	-0.699004	0.00232375	0.0298707	Sra1	GO:0005829,GO:0042981,GO:0003712,GO:0003713,GO:0005654,GO:0005831,GO:0031209,GO:0015630,GO:0005667,GO:0005886,GO:0003677,GO:0045171,GO:0006915,GO:0005737,GO:0030154,GO:0031252,GO:0006357,GO:0005634,GO:0045662,GO:0071391,GO:0016922,GO:0030374,GO:0007346,GO:0045944	steroid receptor RNA activator 1	Non
ENSMUSG00000033760	291.339	-0.349097	0.00232771	0.0298899	Rbm4b	GO:0010628,GO:0016607,GO:0006397,GO:0003676,GO:0005634,GO:0003729,GO:0008380,GO:0046872,GO:0032991,GO:0008270,GO:0000398,GO:0005829,GO:0007623,GO:0032922,GO:0043153,GO:0006417,GO:0003723,GO:0005654	RNA binding motif protein 4B	Non
ENSMUSG00000020133	786.307	-0.434993	0.00233446	0.0299523	2310011J03Rik	GO:0003674,GO:0005575,GO:0008150	RIKEN cDNA 2310011J03 gene	Non
ENSMUSG00000020532	1704.5	0.405257	0.00234154	0.0300187	Acaca	GO:0051289,GO:0055088,GO:0006084,GO:0016874,GO:0003824,GO:0014070,GO:0005829,GO:0006629,GO:0000166,GO:0015629,GO:0005524,GO:0009374,GO:0042802,GO:0005739,GO:0005515,GO:0019900,GO:0001894,GO:0019538,GO:0006631,GO:0006633,GO:0001650,GO:0005737,GO:0003989,GO:0008152,GO:0046872,GO:0071380	acetyl-Coenzyme A carboxylase alpha	Non
ENSMUSG00000028070	1078.61	-0.429435	0.00235679	0.0301898	Naxe	GO:0005829,GO:0031580,GO:0000166,GO:0016853,GO:0042802,GO:0005739,GO:0016525,GO:0010874,GO:0005615,GO:0052857,GO:0005576,GO:0044297,GO:0005929,GO:0002040,GO:0006869,GO:0005634,GO:0046872,GO:0046496,GO:0052856	NAD(P)HX epimerase	Non
ENSMUSG00000031805	98.5892	1.6697	0.00236006	0.0302072	Jak3	GO:0004713,GO:0042104,GO:0051770,GO:0007260,GO:0032693,GO:0004715,GO:0005829,GO:0005856,GO:0042981,GO:0030097,GO:0070669,GO:0002376,GO:0007167,GO:0005126,GO:0030218,GO:0007204,GO:0035771,GO:0019221,GO:0043029,GO:0000166,GO:0032695,GO:0005524,GO:0045626,GO:0006468,GO:0005131,GO:0019903,GO:0018108,GO:0051928,GO:0005515,GO:0070672,GO:0070244,GO:0070232,GO:0030183,GO:0016301,GO:0016020,GO:0050868,GO:…	Janus kinase 3	Up
ENSMUSG00000050390	102.081	1.58576	0.00236337	0.0302251	C77080	GO:0003674,GO:0005575,GO:0030154	expressed sequence C77080	Up
ENSMUSG00000020709	94.0314	1.66072	0.00236744	0.0302283	Adap2	GO:0005096,GO:0016020,GO:0005546,GO:0046872,GO:0005547,GO:0005545,GO:0043231,GO:0005737,GO:0005886,GO:0043547,GO:0043533,GO:1902936,GO:0007507,GO:0005740,GO:0043325,GO:0048017	ArfGAP with dual PH domains 2	Up
ENSMUSG00000023915	320.798	1.12459	0.00236611	0.0302283	Tnfrsf21	GO:0051402,GO:0032696,GO:0031226,GO:0006959,GO:0032693,GO:0048713,GO:0005887,GO:0097252,GO:0042552,GO:0002376,GO:0016021,GO:0042130,GO:0050852,GO:0007165,GO:0005886,GO:0001783,GO:0031642,GO:0071356,GO:0016020,GO:0002250,GO:0006915,GO:0005737,GO:0007413,GO:0030424,GO:0032714,GO:0030889	tumor necrosis factor receptor superfamily, member 21	Up
ENSMUSG00000045333	631.56	0.411001	0.00237793	0.0303377	Zfp423	GO:0030513,GO:0007219,GO:0043565,GO:0005654,GO:0044877,GO:0021938,GO:0042802,GO:0005515,GO:0021930,GO:0007275,GO:0003677,GO:0000981,GO:0007399,GO:0030154,GO:0120163,GO:0006357,GO:0045892,GO:0045893,GO:0005634,GO:0046872,GO:0061512,GO:0060271	zinc finger protein 423	Non
ENSMUSG00000024959	469.839	-0.775099	0.00238119	0.0303549	Bad	GO:0008625,GO:0006919,GO:0060139,GO:0005829,GO:0042981,GO:0030346,GO:0097190,GO:0071396,GO:0046931,GO:0019221,GO:0090200,GO:0097192,GO:0045579,GO:0045582,GO:0033133,GO:0019050,GO:0019903,GO:0005739,GO:0043422,GO:0005515,GO:0035774,GO:0071456,GO:0006007,GO:0050679,GO:0008289,GO:0097191,GO:1902220,GO:0032024,GO:0042593,GO:0045862,GO:0071316,GO:0016020,GO:0043281,GO:0097193,GO:0008656,GO:0044342,GO:…	BCL2-associated agonist of cell death	Non
ENSMUSG00000028470	438.671	-1.01791	0.00238993	0.0304417	Hint2	GO:0006694,GO:0000166,GO:0043530,GO:2000757,GO:0016787,GO:0003824,GO:0006915,GO:0005737,GO:0005739,GO:0006629,GO:0016042	histidine triad nucleotide binding protein 2	Down
ENSMUSG00000015950	235.971	1.73167	0.00241024	0.0305861	Ncf1	GO:0016176,GO:0001878,GO:0005829,GO:0060264,GO:0005794,GO:0006968,GO:0005791,GO:0006691,GO:0043020,GO:0045730,GO:0050665,GO:0005886,GO:0017124,GO:0042554,GO:0005515,GO:1903409,GO:0008289,GO:0070946,GO:0043025,GO:0016020,GO:0006915,GO:0050832,GO:0070947,GO:0005737,GO:0030425,GO:0008283,GO:0009617,GO:0019898,GO:0035091,GO:0016175,GO:0001909,GO:0042742,GO:0006954,GO:0050830,GO:0002679,GO:0045986,GO:…	neutrophil cytosolic factor 1	Up
ENSMUSG00000016087	89.2366	1.45547	0.00240357	0.0305861	Fli1	GO:0000978,GO:0003682,GO:0008015,GO:0005829,GO:0043565,GO:0016604,GO:0005654,GO:0035855,GO:0001228,GO:1990837,GO:0000976,GO:0003677,GO:0000981,GO:0030154,GO:0006355,GO:0006357,GO:0045893,GO:0005634,GO:0003700,GO:0045944,GO:0009887	Friend leukemia integration 1	Up
ENSMUSG00000022982	4598.69	-0.859345	0.00240797	0.0305861	Sod1	GO:0007568,GO:0005764,GO:0016209,GO:0030141,GO:0001819,GO:0043025,GO:0043410,GO:0046688,GO:0008090,GO:0046716,GO:0031267,GO:0006879,GO:0060088,GO:0051087,GO:0050766,GO:0048678,GO:0002262,GO:0031410,GO:0060047,GO:0005829,GO:0019899,GO:0005654,GO:0031667,GO:1902177,GO:0060087,GO:0050665,GO:0043005,GO:0042802,GO:0019430,GO:0005515,GO:0043085,GO:0000302,GO:0000303,GO:0007605,GO:0008270,GO:0043087,GO:…	superoxide dismutase 1, soluble	Non
ENSMUSG00000036934	104.688	-0.712761	0.00241093	0.0305861	4921524J17Rik	GO:0003674,GO:0005575,GO:0008150	RIKEN cDNA 4921524J17 gene	Non
ENSMUSG00000005150	266.733	-0.444257	0.00240901	0.0305861	Wdr83	GO:0009611,GO:0006397,GO:0032496,GO:0005634,GO:0008380,GO:0032640,GO:0003674,GO:0000398,GO:0005681,GO:0005737,GO:0000375,GO:0043122,GO:0032635,GO:0071013,GO:0001666,GO:0090594	WD repeat domain containing 83	Non
ENSMUSG00000040138	1697.64	-0.632927	0.00241997	0.0306763	Ndp	GO:0045893,GO:0005615,GO:0062023,GO:0016055,GO:0042803,GO:0110135,GO:0005576,GO:0001890,GO:0009986,GO:0051091,GO:0035426,GO:0031012,GO:0005125,GO:0005109,GO:0061299	Norrie disease (pseudoglioma) (human)	Non
ENSMUSG00000022570	293.599	-0.405686	0.00242662	0.0307359	Gfus	GO:0008152,GO:0016491,GO:0016853,GO:0050577,GO:0010595,GO:0003824,GO:1904906,GO:0001913,GO:0009226,GO:0042351,GO:0042802,GO:0047918,GO:0019673	GDP-L-fucose synthase	Non
ENSMUSG00000042671	18.6617	1.08515	0.00242939	0.0307464	Rgs8	GO:0005096,GO:0016020,GO:0005634,GO:0001965,GO:0042995,GO:0009968,GO:0005886,GO:0030425,GO:0032809,GO:0007213,GO:0043547,GO:0007186,GO:0031234,GO:0060159	regulator of G-protein signaling 8	Up
ENSMUSG00000039202	1861.4	0.353622	0.00245317	0.0310224	Abhd2	GO:0044255,GO:0031410,GO:0048240,GO:0030336,GO:0042562,GO:0008126,GO:0036126,GO:0006629,GO:0016021,GO:0007340,GO:0043401,GO:0005886,GO:0097524,GO:0034338,GO:0016042,GO:0016020,GO:0001669,GO:0003707,GO:0051793,GO:0052689,GO:0047372,GO:0051792,GO:0046464,GO:0009611,GO:0016787,GO:0033878,GO:0032570	abhydrolase domain containing 2	Non
ENSMUSG00000029822	30.1994	1.44179	0.00245741	0.0310266	Osbpl3	GO:0006869,GO:0016020,GO:0005634,GO:0015248,GO:0031965,GO:0015485,GO:0005783,GO:0005737,GO:0005829,GO:0005886,GO:0032934,GO:0043231,GO:0097038,GO:0042995,GO:0008289	oxysterol binding protein-like 3	Up
ENSMUSG00000025175	171.283	-0.399405	0.00245551	0.0310266	Fn3k	GO:0030389,GO:0000166,GO:0102193,GO:0005524,GO:0102194,GO:0036525,GO:0005829,GO:0016740,GO:0016301	fructosamine 3 kinase	Non
ENSMUSG00000075010	47.7198	1.47758	0.00246697	0.0310976	AW112010	GO:0003674,GO:0005575,GO:0008150	expressed sequence AW112010	Up
ENSMUSG00000085037	101.828	-0.606552	0.00246668	0.0310976	4933421O10Rik	GO:0003674,GO:0005575,GO:0008150	RIKEN cDNA 4933421O10 gene	Non
ENSMUSG00000030166	179.583	-0.475436	0.00247236	0.0311407	Rad52	GO:0006281,GO:2000819,GO:0000724,GO:0003697,GO:0003677,GO:0006310,GO:0005634,GO:0034599,GO:0032991,GO:0045002,GO:0010792,GO:0000730,GO:0042802,GO:0032993,GO:0006974,GO:0006312	RAD52 homolog, DNA repair protein	Non
ENSMUSG00000036264	13.6494	2.09404	0.0024751	0.0311427	Fstl4	GO:0061000,GO:0007275,GO:0046872,GO:0048671,GO:0048403,GO:0005576,GO:0005509,GO:0030141,GO:0030517,GO:0030154,GO:0031549,GO:0048670	follistatin-like 4	Up
ENSMUSG00000030707	240.415	1.23586	0.00247645	0.0311427	Coro1a	GO:0003785,GO:0003779,GO:0007015,GO:0031410,GO:0042803,GO:0005769,GO:0006816,GO:0043548,GO:0030595,GO:0031339,GO:0045202,GO:0005856,GO:0008360,GO:0051015,GO:0030833,GO:0043320,GO:0032796,GO:0031589,GO:0043029,GO:0050918,GO:0015629,GO:0001891,GO:0098978,GO:0005886,GO:0008092,GO:0008022,GO:0042802,GO:0006909,GO:0005515,GO:0030027,GO:0051126,GO:0016020,GO:0030864,GO:0032991,GO:0005911,GO:0005737,GO:…	coronin, actin binding protein 1A	Up
ENSMUSG00000040998	69.965	1.19675	0.00248337	0.0311553	Npnt	GO:0005604,GO:0045184,GO:0010694,GO:0030485,GO:0001658,GO:0010811,GO:0062023,GO:0007155,GO:0005178,GO:0071356,GO:0045987,GO:0007275,GO:0016020,GO:0033631,GO:0030511,GO:0005576,GO:0070374,GO:0045669,GO:0030154,GO:0030198,GO:0005509,GO:2000721,GO:0001657,GO:0005201,GO:0007160,GO:0031012,GO:0097195	nephronectin	Up
ENSMUSG00000029416	243.527	0.687646	0.00248225	0.0311553	Slc15a4	GO:0005765,GO:0070430,GO:0034161,GO:0005764,GO:0015817,GO:0045089,GO:0015833,GO:0002376,GO:0016021,GO:0036020,GO:0071916,GO:0005768,GO:0070434,GO:0033023,GO:0048302,GO:0015031,GO:0022857,GO:0034157,GO:0005290,GO:0016020,GO:0055085,GO:0089708,GO:0031901,GO:0045087,GO:0015835,GO:0015333,GO:0034165,GO:0015293,GO:0010008,GO:0006857,GO:1905103,GO:0140206,GO:0070424,GO:0015647,GO:0031303	solute carrier family 15, member 4	Non
ENSMUSG00000029559	614.134	-0.320725	0.00248134	0.0311553	2210016L21Rik	GO:0016055,GO:0005634,GO:0005575,GO:0060061,GO:0030178,GO:0007275	RIKEN cDNA 2210016L21 gene	Non
ENSMUSG00000039178	678.518	-0.515671	0.00248794	0.031188	Tbc1d19	GO:0003674,GO:0005575,GO:0008150	TBC1 domain family, member 19	Non
ENSMUSG00000031428	1348.56	-0.393698	0.00250451	0.0313709	Zcchc18	GO:0046872,GO:0005634	zinc finger, CCHC domain containing 18	Non
ENSMUSG00000067365	862.339	-0.789772	0.002507	0.0313771	Tmem128	GO:0016020,GO:0003674,GO:0008150,GO:0005575,GO:0016021	transmembrane protein 128	Non
ENSMUSG00000003380	3982.64	-0.869675	0.0025096	0.0313849	Rabac1	GO:0031410,GO:0016020,GO:0005794,GO:0030054,GO:0045202,GO:0005886,GO:0005737,GO:0008022,GO:0042802,GO:0005515,GO:0016021,GO:0070064	Rab acceptor 1 (prenylated)	Non
ENSMUSG00000044145	45.3484	-1.3395	0.00251269	0.0313987	1810024B03Rik	GO:0006468,GO:0035556,GO:0004674	RIKEN cDNA 1810024B03 gene	Down
ENSMUSG00000057506	352.914	-0.772538	0.00251524	0.0314058	Bloc1s2	GO:0008625,GO:0005764,GO:0005829,GO:0005856,GO:0005813,GO:0099078,GO:0008284,GO:0032418,GO:0008022,GO:0005739,GO:0005515,GO:0031175,GO:0016020,GO:0016197,GO:0005737,GO:0045893,GO:0048490,GO:0043015,GO:0005634,GO:0000930,GO:0008089,GO:0031083,GO:0097345	biogenesis of lysosomal organelles complex-1, subunit 2	Non
ENSMUSG00000026014	126.045	0.792746	0.00252384	0.0314428	Raph1	GO:0005515,GO:0005886,GO:0005829,GO:0016604,GO:0031252,GO:0048675	Ras association (RalGDS/AF-6) and pleckstrin homology domains 1	Non
ENSMUSG00000051242	109.215	-0.54897	0.00252105	0.0314428	Pcdhb9	GO:0007155,GO:0005887	protocadherin beta 9	Non
ENSMUSG00000024897	436.09	0.454871	0.00252417	0.0314428	Apba1	GO:0008021,GO:0043197,GO:0014051,GO:0005829,GO:0098685,GO:0044877,GO:0005794,GO:0035264,GO:0098978,GO:0005886,GO:0015031,GO:0005515,GO:0001701,GO:0048787,GO:0016020,GO:0005546,GO:0032991,GO:0014047,GO:0007626,GO:0005737,GO:0006886,GO:0010468,GO:2000300,GO:0001540,GO:0005634,GO:0030165,GO:0065003,GO:0007268	amyloid beta (A4) precursor protein binding, family A, member 1	Non
ENSMUSG00000067847	756.688	-1.27348	0.0025338	0.0314884	Romo1	GO:0090399,GO:0031640,GO:0051838,GO:0016020,GO:0042742,GO:0034614,GO:0003674,GO:0061844,GO:0008284,GO:0005743,GO:0045039,GO:0050829,GO:0005744,GO:0050830,GO:0005739,GO:0030150,GO:0016021,GO:2000379	reactive oxygen species modulator 1	Down
ENSMUSG00000022500	359.788	1.06397	0.00253231	0.0314884	Litaf	GO:0005765,GO:0000978,GO:0005764,GO:0071222,GO:0001817,GO:0005654,GO:0032496,GO:0005768,GO:0005794,GO:0005886,GO:0042802,GO:0005515,GO:0001228,GO:0098574,GO:0003677,GO:0016020,GO:1901223,GO:0098559,GO:0008270,GO:0005737,GO:0098560,GO:0050699,GO:0005634,GO:0009898,GO:0046872,GO:0043231,GO:0045944	LPS-induced TN factor	Up
ENSMUSG00000043079	74.5992	0.835924	0.00253214	0.0314884	Synpo	GO:0003779,GO:0099170,GO:0001725,GO:0099588,GO:0030054,GO:0051492,GO:0043197,GO:0045202,GO:0005829,GO:0005856,GO:0098685,GO:0098886,GO:0008542,GO:0032233,GO:0015629,GO:0030018,GO:0098978,GO:0030865,GO:0097444,GO:0005737,GO:0030425,GO:0005923,GO:0030424,GO:0048169,GO:0042995,GO:0071944,GO:1905355,GO:0005634	synaptopodin	Non
ENSMUSG00000047747	37.2484	1.68167	0.00253855	0.0315014	Rnf150	GO:0016020,GO:0061630,GO:0006511,GO:0046872,GO:0005737,GO:0016021	ring finger protein 150	Up
ENSMUSG00000070031	41.1805	1.66015	0.0025441	0.0315014	Sp140	GO:0001650,GO:0005739	Sp140 nuclear body protein	Up
ENSMUSG00000028044	41.3994	-0.760349	0.00254327	0.0315014	Cks1b	GO:0000307,GO:0007049,GO:0042393,GO:0061575,GO:0051301,GO:0006355,GO:0043130,GO:0008283,GO:0044772,GO:0009790,GO:0016538,GO:0007346,GO:0019901,GO:0019005	CDC28 protein kinase 1b	Non
ENSMUSG00000057440	88.5363	0.633247	0.0025448	0.0315014	Mpp7	GO:0060090,GO:0016020,GO:0031334,GO:0030054,GO:0005911,GO:0005737,GO:0005886,GO:0005923,GO:0005912,GO:0071896,GO:0019904,GO:0005654,GO:0097025,GO:0070830	membrane protein, palmitoylated 7 (MAGUK p55 subfamily member 7)	Non
ENSMUSG00000021361	745.054	-0.315182	0.0025392	0.0315014	Tmem14c	GO:0016020,GO:0006839,GO:0005743,GO:0042802,GO:0006783,GO:0005739,GO:0016021,GO:0030218,GO:0031966,GO:0070453	transmembrane protein 14C	Non
ENSMUSG00000029670	334.762	-0.436063	0.00254938	0.0315333	Ing3	GO:0000812,GO:0016573,GO:0035267,GO:0005634,GO:0046872,GO:0043968,GO:0043065,GO:0006325,GO:1905168,GO:0040008,GO:0035064,GO:0000786,GO:0043967,GO:0005654,GO:0006355,GO:0051726,GO:0032777	inhibitor of growth family, member 3	Non
ENSMUSG00000040225	1654.91	0.483752	0.00255207	0.031542	Prrc2c	GO:0005737,GO:0005829,GO:0008022,GO:0002244,GO:0030154,GO:0034063	proline-rich coiled-coil 2C	Non
ENSMUSG00000005625	1092.88	-0.386987	0.00255677	0.0315754	Psmd4	GO:0031593,GO:0005634,GO:0005829,GO:0005737,GO:0022624,GO:0042802,GO:0000502,GO:0008540,GO:0005654,GO:0043161	proteasome (prosome, macropain) 26S subunit, non-ATPase, 4	Non
ENSMUSG00000048109	226.965	0.459518	0.00255915	0.0315801	Rbm15	GO:0003729,GO:0048536,GO:0007221,GO:0060412,GO:0060674,GO:0003723,GO:0038163,GO:0005654,GO:0000122,GO:0009048,GO:0045652,GO:0001569,GO:0005515,GO:0016607,GO:0016020,GO:0000381,GO:0001510,GO:0005634,GO:0036396,GO:0045638,GO:0003676	RNA binding motif protein 15	Non
ENSMUSG00000045679	37.1678	1.97689	0.002562	0.0315814	Pqlc3	GO:0003674,GO:0016021,GO:0016020	PQ loop repeat containing	Up
ENSMUSG00000027574	5239.6	-0.836452	0.00256324	0.0315814	Nkain4	GO:0005886,GO:0016021,GO:0016020,GO:0002028	Na+/K+ transporting ATPase interacting 4	Non
ENSMUSG00000020377	27.6349	1.62341	0.00256542	0.0315836	Ltc4s	GO:0004464,GO:0005783,GO:0006629,GO:0016021,GO:0044877,GO:0005635,GO:0042759,GO:0006691,GO:0042802,GO:0004364,GO:0008289,GO:0016020,GO:0016829,GO:0005640,GO:0031965,GO:0016740,GO:0043295,GO:0005634,GO:0019370,GO:0008047,GO:0004602,GO:0043231,GO:0005789	leukotriene C4 synthase	Up
ENSMUSG00000000791	7.83278	2.33715	0.00256862	0.0315984	Il12rb1	GO:0042104,GO:0071346,GO:0016021,GO:0019221,GO:0005886,GO:0051142,GO:0018108,GO:0002230,GO:0016517,GO:0019955,GO:0072536,GO:0016020,GO:0046427,GO:0004896,GO:0005143,GO:0043235,GO:0032729,GO:0042102,GO:0042022,GO:0032819,GO:0042019,GO:0002827,GO:0042020,GO:0009897	interleukin 12 receptor, beta 1	Up
ENSMUSG00000074923	20.0414	1.28647	0.00257421	0.0316426	Pak6	GO:0043408,GO:0030054,GO:0005654,GO:1990138,GO:0000166,GO:0005524,GO:0004674,GO:0140058,GO:0007613,GO:0016301,GO:0007626,GO:0035556,GO:0001650,GO:0005737,GO:0004672,GO:0016740,GO:0005634,GO:0016310,GO:0007612,GO:0006468	p21 (RAC1) activated kinase 6	Up
ENSMUSG00000030695	13125.2	-0.252354	0.00258316	0.0317279	Aldoa	GO:0006941,GO:0000792,GO:0070062,GO:0005829,GO:0008360,GO:0061615,GO:0015629,GO:0002020,GO:0006096,GO:0035686,GO:0019242,GO:0030018,GO:0043209,GO:0005886,GO:0008092,GO:0042802,GO:0005739,GO:0004332,GO:0005615,GO:0016020,GO:0032991,GO:0006754,GO:0005737,GO:0030388,GO:0046716,GO:0030335,GO:0070061,GO:0007339,GO:0061827,GO:0006000	aldolase A, fructose-bisphosphate	Non
ENSMUSG00000039109	181.058	1.57455	0.00258609	0.0317393	F13a1	GO:0072378,GO:0062023,GO:0046872,GO:0016746,GO:0007596,GO:0005576,GO:0005737,GO:0018149,GO:0003810,GO:0016740,GO:0007599	coagulation factor XIII, A1 subunit	Up
ENSMUSG00000041836	79.6983	1.74002	0.00258961	0.0317578	Ptpre	GO:0004721,GO:0007185,GO:0033003,GO:0005634,GO:0016020,GO:0046627,GO:0016787,GO:0016311,GO:0005886,GO:0005737,GO:0042802,GO:0004725,GO:0006470,GO:0016791,GO:0016021	protein tyrosine phosphatase, receptor type, E	Up
ENSMUSG00000046523	105.971	-0.6524	0.00259171	0.031759	Kctd4	GO:0003674,GO:0005575,GO:0008150,GO:0051260	potassium channel tetramerisation domain containing 4	Non
ENSMUSG00000085295	11.2441	2.83279	0.00260863	0.0317974	4930430E12Rik			Up
ENSMUSG00000050335	407.56	2.46761	0.00261293	0.0317974	Lgals3	GO:0001533,GO:2001189,GO:0031640,GO:2001237,GO:0005681,GO:0050860,GO:0002376,GO:0030593,GO:1903078,GO:0070492,GO:0050918,GO:0062023,GO:0001501,GO:0031334,GO:0019863,GO:0071674,GO:0014064,GO:0071677,GO:0008284,GO:0009986,GO:0019903,GO:0048029,GO:0048246,GO:0005515,GO:0002548,GO:0043236,GO:0070232,GO:0005615,GO:2000521,GO:0030246,GO:0045087,GO:0050785,GO:0042129,GO:0005576,GO:0061844,GO:0042056,GO:…	lectin, galactose binding, soluble 3	Up
ENSMUSG00000022372	82.2307	1.43188	0.00260617	0.0317974	Sla	GO:0004713,GO:0005102,GO:0005768,GO:0005925,GO:0004715,GO:0043197,GO:0045087,GO:0007169,GO:0009966,GO:0005737,GO:0005515,GO:0031234,GO:0030154	src-like adaptor	Up
ENSMUSG00000050122	14.6939	1.37457	0.00261289	0.0317974	Vwa3b	GO:0005829,GO:0003674,GO:0005654,GO:0008150	von Willebrand factor A domain containing 3B	Up
ENSMUSG00000039345	221.07	-0.694432	0.00260602	0.0317974	Mettl22	GO:0005654,GO:0008276,GO:0005634,GO:0008168,GO:0032991,GO:0032259,GO:0016740,GO:0006479,GO:0005730,GO:0031072	methyltransferase like 22	Non
ENSMUSG00000032936	68.7752	0.693125	0.00261043	0.0317974	Camkv	GO:0031410,GO:0016020,GO:0005524,GO:0006468,GO:0004683,GO:0098978,GO:0005886,GO:0005622,GO:0004672,GO:0018105,GO:0005516,GO:0099159	CaM kinase-like vesicle-associated	Non
ENSMUSG00000072825	189.251	0.670447	0.0026095	0.0317974	Cep170b	GO:0005874,GO:0003674,GO:0005737,GO:0005856,GO:0005575,GO:0008150	centrosomal protein 170B	Non
ENSMUSG00000022300	410.306	-0.64121	0.00259911	0.0317974	Dcaf13	GO:0005654,GO:0005634,GO:0030331,GO:0005813,GO:0030054,GO:0000462,GO:0032040,GO:0005829,GO:0006364,GO:0042254,GO:0080008,GO:0005730	DDB1 and CUL4 associated factor 13	Non
ENSMUSG00000015305	8524.91	0.243878	0.00259735	0.0317974	Sash1	GO:0060090,GO:0016020,GO:1900745,GO:1902498,GO:0001965,GO:0032991,GO:0010595,GO:0031666,GO:0043507,GO:0045766,GO:0005737,GO:1901224,GO:0000209,GO:0008022,GO:0031435,GO:0010632,GO:0019901,GO:1900044	SAM and SH3 domain containing 1	Non
ENSMUSG00000019726	393.087	0.996352	0.00262184	0.0318462	Lyst	GO:0032438,GO:0030595,GO:0005829,GO:0033364,GO:0032816,GO:0032510,GO:0042832,GO:0043473,GO:0033299,GO:0015630,GO:0002456,GO:0015031,GO:0006909,GO:0016020,GO:0007040,GO:0008104,GO:0006644,GO:0051607,GO:0005737,GO:0002446,GO:0048753,GO:0042742,GO:0007596,GO:0055091,GO:0009410,GO:0007017,GO:0019901,GO:0042267	lysosomal trafficking regulator	Non
ENSMUSG00000117869	104.148	-0.965822	0.00261937	0.0318462	Snhg4		small nucleolar RNA host gene 4	Non
ENSMUSG00000005417	2448.62	0.347734	0.00262299	0.0318462	Mprip	GO:0003779,GO:0007015,GO:0001725,GO:0015629,GO:0032507,GO:0001934,GO:0035509,GO:0005829,GO:0005737,GO:0005856,GO:0051015	myosin phosphatase Rho interacting protein	Non
ENSMUSG00000040479	925.839	0.771053	0.00263073	0.0318669	Dgkz	GO:0006654,GO:0007205,GO:0005829,GO:0050860,GO:0098685,GO:0006629,GO:0045930,GO:0000166,GO:0099562,GO:0005524,GO:0007165,GO:0031571,GO:0098978,GO:0046339,GO:0005886,GO:0008022,GO:0046834,GO:0005515,GO:0030027,GO:0090216,GO:0016301,GO:0016607,GO:0051966,GO:0016020,GO:0046580,GO:0004143,GO:0003951,GO:0001727,GO:0035556,GO:0005737,GO:0004857,GO:0016740,GO:0042995,GO:0046486,GO:0005634,GO:0046872,GO:…	diacylglycerol kinase zeta	Non
ENSMUSG00000030630	658.971	-0.382254	0.00262807	0.0318669	Fah	GO:1902000,GO:0046872,GO:0016787,GO:0006527,GO:0003824,GO:0004334,GO:0009072,GO:0006572,GO:0006629,GO:0006559	fumarylacetoacetate hydrolase	Non
ENSMUSG00000037075	839.04	-0.375403	0.0026296	0.0318669	Rnf139	GO:0005783,GO:0017148,GO:0016021,GO:2000060,GO:0008285,GO:0002020,GO:0036503,GO:0004842,GO:0031648,GO:0012505,GO:0016020,GO:0060628,GO:0008270,GO:0036513,GO:0016740,GO:0061630,GO:0046872,GO:0019787,GO:0070613,GO:0016567	ring finger protein 139	Non
ENSMUSG00000039158	186.435	0.707328	0.00263544	0.0318995	Akna	GO:0060232,GO:0005829,GO:0005856,GO:0060234,GO:0005654,GO:0005874,GO:0005813,GO:0005814,GO:0005515,GO:0001837,GO:0003677,GO:0007399,GO:0021849,GO:0050727,GO:0001650,GO:0005737,GO:0005634,GO:0043231,GO:0045944	AT-hook transcription factor	Non
ENSMUSG00000025429	24.8355	1.7933	0.00263862	0.0319135	Pstpip2	GO:0003779,GO:0030041,GO:0016020,GO:0005515,GO:0005829,GO:0005856,GO:0005737,GO:0005886,GO:0051015,GO:0007010,GO:0016477,GO:0005884	proline-serine-threonine phosphatase-interacting protein 2	Up
ENSMUSG00000031659	125.407	2.25369	0.00264929	0.0319693	Adcy7	GO:0005887,GO:0006171,GO:0004016,GO:1900016,GO:0016849,GO:0016021,GO:0000166,GO:0005524,GO:0005886,GO:0007190,GO:0071361,GO:0016020,GO:0016829,GO:0035556,GO:0007189,GO:0071285,GO:0046872,GO:0009190,GO:0002819	adenylate cyclase 7	Up
ENSMUSG00000006567	130.866	0.632929	0.00264764	0.0319693	Atp7b	GO:0005770,GO:0048471,GO:0031410,GO:0006882,GO:0007595,GO:0005783,GO:0016021,GO:0045177,GO:0000166,GO:0005768,GO:0005794,GO:0005524,GO:0005886,GO:0019829,GO:0055070,GO:0006878,GO:0043682,GO:0006811,GO:0016020,GO:0046688,GO:0070160,GO:0006812,GO:0006825,GO:0008270,GO:0016323,GO:0005923,GO:0005375,GO:0015680,GO:0032588,GO:0005507,GO:0051208,GO:0046872,GO:0071280,GO:0140581,GO:0060003,GO:0005802,GO:…	ATPase, Cu++ transporting, beta polypeptide	Non
ENSMUSG00000009739	765.911	0.327618	0.00264855	0.0319693	Pou6f1	GO:1990837,GO:0000122,GO:0000977,GO:0000978,GO:0001227,GO:0003677,GO:0005634,GO:0000981,GO:0006357,GO:0003700,GO:0043565,GO:0006355	POU domain, class 6, transcription factor 1	Non
ENSMUSG00000034932	188.026	-0.491816	0.00265134	0.0319697	Mrpl54	GO:0003735,GO:0005762,GO:0008150,GO:0005840,GO:0005739	mitochondrial ribosomal protein L54	Non
ENSMUSG00000013622	2586.15	-0.93664	0.0026536	0.0319725	Atraid	GO:0005765,GO:0048471,GO:0016020,GO:0030154,GO:0005634,GO:0003674,GO:0043231,GO:0005886,GO:0033689,GO:0045669,GO:1903363,GO:0016021,GO:0010468,GO:0030501,GO:0005635	all-trans retinoic acid induced differentiation factor	Non
ENSMUSG00000021606	1057.89	-1.05288	0.00266818	0.0321153	Ndufs6	GO:0032981,GO:0005747,GO:0006631,GO:0016020,GO:0003674,GO:0035264,GO:0005743,GO:0001822,GO:0070469,GO:0006120,GO:0006936,GO:0072359,GO:0010259,GO:0005739,GO:0061458,GO:0070584,GO:0022904	NADH:ubiquinone oxidoreductase core subunit S6	Down
ENSMUSG00000037946	77.9525	1.05152	0.00267178	0.0321153	Fgd3	GO:0046872,GO:0046847,GO:0005737,GO:0005856,GO:0007010,GO:0005085	FYVE, RhoGEF and PH domain containing 3	Up
ENSMUSG00000041362	146.157	0.721219	0.00267357	0.0321153	Shtn1	GO:0045773,GO:0048471,GO:2001222,GO:0048812,GO:0030175,GO:0005856,GO:0051015,GO:0061573,GO:0043204,GO:0038007,GO:0030426,GO:0005874,GO:0015630,GO:2001224,GO:0042802,GO:0060327,GO:0005515,GO:0019894,GO:0030027,GO:0007275,GO:0051899,GO:0006930,GO:0032488,GO:0061163,GO:0005737,GO:0050839,GO:0030424,GO:0007409,GO:0031252,GO:0042995,GO:0044295,GO:0007265,GO:2000114,GO:0005875	shootin 1	Non
ENSMUSG00000031505	1202.1	-0.294864	0.0026702	0.0321153	Naxd	GO:0000166,GO:0047453,GO:0005524,GO:0016829,GO:0110051,GO:0005783,GO:0005829,GO:0005739,GO:0052855	NAD(P)HX dehydratase	Non
ENSMUSG00000023279	17.0171	-0.976521	0.00267726	0.0321162	Bmp15	GO:0001541,GO:0030509,GO:0045893,GO:0005615,GO:0060395,GO:0005576,GO:0005737,GO:0060016,GO:0070698,GO:0010862,GO:0008083,GO:0005125	bone morphogenetic protein 15	Non
ENSMUSG00000042772	611.083	0.448815	0.0026777	0.0321162	Smg7	GO:0000184,GO:0070034,GO:0051721,GO:0005634,GO:0005737,GO:0005697,GO:0005829,GO:0042162,GO:0045111	SMG7 nonsense mediated mRNA decay factor	Non
ENSMUSG00000000301	40.4075	-0.893205	0.00268002	0.0321197	Pemt	GO:0050747,GO:0008168,GO:0005783,GO:0005829,GO:0008429,GO:0006629,GO:0016021,GO:0005740,GO:0042383,GO:0008285,GO:0033273,GO:0000773,GO:0004608,GO:0008654,GO:0046500,GO:0005739,GO:0080101,GO:0120162,GO:0016020,GO:0008757,GO:0032259,GO:0016740,GO:0006686,GO:0031526,GO:0001835,GO:0006650,GO:0043231,GO:0009410,GO:0046498,GO:0005789,GO:0006656	phosphatidylethanolamine N-methyltransferase	Non
ENSMUSG00000036275	1620.24	0.238586	0.00269585	0.0322849	9530068E07Rik	GO:0016020,GO:0003674,GO:0008150,GO:0005575,GO:0016021	RIKEN cDNA 9530068E07 gene	Non
ENSMUSG00000026698	298.077	-0.328807	0.00269824	0.032289	Pigc	GO:0016020,GO:0006506,GO:0005783,GO:0017176,GO:0016021,GO:0000506	phosphatidylinositol glycan anchor biosynthesis, class C	Non
ENSMUSG00000018861	529.842	-0.390992	0.00270256	0.0323163	Fdxr	GO:0016491,GO:0016020,GO:0006744,GO:0008203,GO:0005743,GO:0005739,GO:0015039,GO:0070995,GO:0006629,GO:0008202,GO:0070402	ferredoxin reductase	Non
ENSMUSG00000061411	238.425	0.473499	0.00271343	0.0324218	Nol4l	GO:0005829,GO:0008150,GO:0005654	nucleolar protein 4-like	Non
ENSMUSG00000029276	142.326	-0.774797	0.00273324	0.0325847	Glmn	GO:0005102,GO:0001570,GO:0031462,GO:0031461,GO:0042130,GO:0008285,GO:0001819,GO:0031625,GO:0001843,GO:0032743,GO:0005515,GO:0032434,GO:0005737,GO:0007166,GO:0042692,GO:0031463,GO:0055105,GO:0040029,GO:0031464,GO:0042327,GO:0072359,GO:0005171	glomulin, FKBP associated protein	Non
ENSMUSG00000047412	281.036	0.494267	0.00273305	0.0325847	Zbtb44	GO:0046872,GO:0008150,GO:0003677,GO:0005634	zinc finger and BTB domain containing 44	Non
ENSMUSG00000035161	322.875	0.387042	0.00273288	0.0325847	Ints6	GO:0034472,GO:0015629,GO:0005634,GO:0032039,GO:0016180,GO:0005654	integrator complex subunit 6	Non
ENSMUSG00000028337	33.618	1.8176	0.00274051	0.0326221	Coro2a	GO:0003779,GO:0017053,GO:0051015,GO:0005903	coronin, actin binding protein 2A	Up
ENSMUSG00000006800	250.72	1.55185	0.00273939	0.0326221	Sulf2	GO:0014846,GO:0003824,GO:2000345,GO:0005783,GO:0004065,GO:0003094,GO:0008484,GO:0030177,GO:0035860,GO:0005794,GO:0006790,GO:0032836,GO:0090263,GO:0009986,GO:0051216,GO:0005886,GO:0097421,GO:0005539,GO:0005615,GO:0001822,GO:0060348,GO:0030201,GO:0002063,GO:0040037,GO:0009611,GO:0046872,GO:0016787,GO:0048706,GO:0005509,GO:0060384,GO:0010575,GO:0008449	sulfatase 2	Up
ENSMUSG00000015790	778.494	-0.620058	0.00275432	0.0327373	Surf1	GO:0016020,GO:0033617,GO:0004129,GO:0005739,GO:0016021	surfeit gene 1	Non
ENSMUSG00000014426	409.045	0.581079	0.00275297	0.0327373	Map3k4	GO:0019100,GO:1900745,GO:1904355,GO:0060718,GO:0001890,GO:0051973,GO:0000166,GO:0004709,GO:0005524,GO:0004674,GO:0005515,GO:0016301,GO:0035556,GO:0005737,GO:0010225,GO:0004672,GO:0000165,GO:0032212,GO:0016740,GO:0010468,GO:0046872,GO:0048263,GO:0016310,GO:0043507,GO:0006468	mitogen-activated protein kinase kinase kinase 4	Non
ENSMUSG00000002767	454.173	-0.333145	0.00275915	0.0327701	Mrpl2	GO:0032543,GO:0003735,GO:0005762,GO:0005840,GO:0005739,GO:0006412,GO:0003723,GO:0005654	mitochondrial ribosomal protein L2	Non
ENSMUSG00000001281	18.3549	1.89355	0.00276172	0.032776	Itgb7	GO:0038023,GO:0016021,GO:0008305,GO:0009986,GO:0007155,GO:0005178,GO:0016020,GO:0072678,GO:0034669,GO:0033627,GO:0003366,GO:0034113,GO:0050839,GO:0043113,GO:0050900,GO:0043235,GO:0050901,GO:0007229,GO:0005925,GO:0007160,GO:0016477,GO:0034446	integrin beta 7	Up
ENSMUSG00000007613	938.227	0.983227	0.00277286	0.0328835	Tgfbr1	GO:0010628,GO:0010718,GO:0032331,GO:0030307,GO:0060412,GO:0051496,GO:0060017,GO:0031625,GO:0005768,GO:0009986,GO:0018107,GO:0070723,GO:1905007,GO:1905223,GO:0004675,GO:0043410,GO:0016020,GO:0032924,GO:0007399,GO:0006915,GO:0001822,GO:0060391,GO:0007178,GO:0004672,GO:0010468,GO:0048538,GO:0030199,GO:0043065,GO:1905075,GO:0005102,GO:0045121,GO:0003222,GO:0008584,GO:0016021,GO:0044877,GO:0070021,GO:…	transforming growth factor, beta receptor I	Non
ENSMUSG00000043740	35.2222	2.88838	0.00279229	0.0330889	B430306N03Rik	GO:0038023,GO:0009986	RIKEN cDNA B430306N03 gene	Up
ENSMUSG00000025261	2265.92	0.522185	0.00279436	0.0330889	Huwe1	GO:0098779,GO:0010637,GO:0005829,GO:0032922,GO:0005654,GO:0006281,GO:0016567,GO:0031398,GO:0004842,GO:0005739,GO:0006974,GO:0003677,GO:0005737,GO:0030154,GO:0000139,GO:0016740,GO:0006513,GO:0006284,GO:0005634,GO:0061630,GO:0007030,GO:0016574,GO:0048511,GO:0061025,GO:0000209,GO:0045732,GO:0043161	HECT, UBA and WWE domain containing 1	Non
ENSMUSG00000024308	880.266	0.861414	0.00279723	0.0330981	Tapbp	GO:0061779,GO:0061635,GO:0005887,GO:0005783,GO:0050823,GO:0019885,GO:0046979,GO:0003823,GO:0016021,GO:0030670,GO:0002397,GO:0046978,GO:0006952,GO:0042824,GO:0005515,GO:0062061,GO:0016020,GO:0002398,GO:0050776,GO:0000139,GO:0010468,GO:0002479,GO:0002502,GO:0065003,GO:0005789	TAP binding protein	Non
ENSMUSG00000030830	35.061	2.03286	0.00280474	0.0331375	Itgal	GO:0034687,GO:0022407,GO:0007159,GO:0016021,GO:0044877,GO:0030369,GO:0098609,GO:0008305,GO:0009986,GO:0005886,GO:0050850,GO:0006909,GO:0007155,GO:0007157,GO:0005178,GO:0022409,GO:0016020,GO:0033627,GO:0005911,GO:0002291,GO:0007166,GO:0050839,GO:0001772,GO:0043113,GO:0050798,GO:0042102,GO:0007229,GO:0046872,GO:0035683,GO:0007160,GO:0009897	integrin alpha L	Up
ENSMUSG00000060152	292.567	-0.499213	0.00280475	0.0331375	Pop5	GO:0000172,GO:0030681,GO:0033204,GO:0000171,GO:0005655,GO:0005634,GO:0004526,GO:0001682,GO:0004540,GO:0016787,GO:0008033,GO:0006364,GO:0005730,GO:0016070	processing of precursor 5, ribonuclease P/MRP family (S. cerevisiae)	Non
ENSMUSG00000026029	88.3104	1.312	0.0028105	0.0331477	Casp8	GO:0008625,GO:0097200,GO:0031264,GO:0043123,GO:0006919,GO:0045121,GO:0048738,GO:0070269,GO:0005829,GO:0005123,GO:0042981,GO:0001841,GO:0001817,GO:0097190,GO:0030690,GO:0045088,GO:0005654,GO:0008233,GO:0043124,GO:0044877,GO:0097110,GO:0045471,GO:0005164,GO:0008303,GO:0031625,GO:0097199,GO:2001238,GO:0043005,GO:0005886,GO:0042802,GO:0005739,GO:0036462,GO:0005515,GO:0004197,GO:0001525,GO:0097194,GO:…	caspase 8	Up
ENSMUSG00000022474	7101.56	-0.786435	0.00281189	0.0331477	Pmm1	GO:0043025,GO:0016853,GO:0046872,GO:0009298,GO:0006487,GO:0005737,GO:0005829,GO:0004615,GO:0006013,GO:1990830	phosphomannomutase 1	Non
ENSMUSG00000039585	660.481	0.361733	0.0028088	0.0331477	Myo9a	GO:0003779,GO:0005096,GO:0030054,GO:0045202,GO:0016021,GO:0016459,GO:0150011,GO:0000166,GO:0005524,GO:0007165,GO:0043547,GO:0045198,GO:0016020,GO:0003774,GO:0035556,GO:0005737,GO:0034329,GO:0042995,GO:0046872,GO:0044295	myosin IXa	Non
ENSMUSG00000054293	9.32503	1.73042	0.00282095	0.0331837	P2ry10b	GO:0051482,GO:0035025,GO:0004930,GO:0005887	purinergic receptor P2Y, G-protein coupled 10B	Up
ENSMUSG00000020305	357.378	-0.704788	0.00281714	0.0331837	Asb3	GO:0008150,GO:0035556	ankyrin repeat and SOCS box-containing 3	Non
ENSMUSG00000039220	527.714	0.449273	0.00282125	0.0331837	Ppp1r10	GO:0003677,GO:0005634,GO:0032206,GO:0008157,GO:0046872,GO:0000781,GO:0004864,GO:0010667,GO:0000785,GO:0072357,GO:0005515,GO:0016604,GO:0003723,GO:0005654,GO:1904290	protein phosphatase 1, regulatory subunit 10	Non
ENSMUSG00000032126	313.386	-0.386228	0.00282471	0.0331998	Hmbs	GO:0048471,GO:0001889,GO:0000793,GO:0005634,GO:0043176,GO:0018160,GO:0031406,GO:0005737,GO:0005829,GO:0004852,GO:0006779,GO:0006783,GO:0009410,GO:0030424,GO:0033014,GO:0016740,GO:0006778,GO:0004418	hydroxymethylbilane synthase	Non
ENSMUSG00000023456	9196.26	-0.711555	0.00282701	0.0332021	Tpi1	GO:0042803,GO:0003824,GO:0005829,GO:0019682,GO:0031625,GO:0006096,GO:0006094,GO:0016853,GO:0005515,GO:0007275,GO:0016829,GO:0008929,GO:0005737,GO:0009790,GO:0004807,GO:0005634,GO:0046166,GO:0005975,GO:0019563,GO:0006006	triosephosphate isomerase 1	Non
ENSMUSG00000042659	102.008	0.76132	0.00283486	0.0332203	Arrdc4	GO:0031410,GO:0016020,GO:0005768,GO:0051443,GO:0006511,GO:0140112,GO:0043231,GO:0005737,GO:0015031,GO:0005886,GO:1990756,GO:1903561,GO:0016567	arrestin domain containing 4	Non
ENSMUSG00000047248	447.312	0.370376	0.00283283	0.0332203	C2cd3	GO:0030162,GO:0005856,GO:0030326,GO:0034451,GO:0036064,GO:0030030,GO:0005813,GO:0061511,GO:0005814,GO:0008589,GO:0005515,GO:0071539,GO:0007420,GO:0001701,GO:0001947,GO:0005737,GO:0005929,GO:0042995,GO:0021915,GO:0021997,GO:0007389,GO:0060271,GO:0016485,GO:0042733,GO:1905515	C2 calcium-dependent domain containing 3	Non
ENSMUSG00000049076	1779.74	0.32499	0.00283405	0.0332203	Acap2	GO:0031267,GO:0005096,GO:0005768,GO:0016020,GO:0046872,GO:0032456,GO:0080025,GO:1990090,GO:0001726,GO:0030029,GO:0005515,GO:0010008	ArfGAP with coiled-coil, ankyrin repeat and PH domains 2	Non
ENSMUSG00000032336	4110.14	-0.522995	0.00284067	0.0332638	Nptn	GO:0044325,GO:0006874,GO:0030054,GO:0007156,GO:1904861,GO:0045202,GO:0050808,GO:0008542,GO:0007204,GO:0016021,GO:0010976,GO:0001934,GO:0009986,GO:0005886,GO:0048170,GO:1902683,GO:0005515,GO:0014069,GO:0005105,GO:0007155,GO:0016020,GO:0007399,GO:0007411,GO:0099557,GO:0070374,GO:0030425,GO:0050839,GO:0001772,GO:0030424,GO:0098632,GO:0070593,GO:0060291,GO:0060077,GO:0050804,GO:0042734,GO:0001818,GO:…	neuroplastin	Non
ENSMUSG00000024066	237.955	2.48358	0.0028584	0.0334466	Xdh	GO:0030151,GO:0051898,GO:0006919,GO:0042803,GO:1900745,GO:0007595,GO:0005829,GO:0030856,GO:2000379,GO:0071949,GO:0050660,GO:0016529,GO:0050421,GO:0016491,GO:0010629,GO:0046038,GO:0009114,GO:0001933,GO:0045602,GO:0006161,GO:0042802,GO:0006157,GO:0005515,GO:0070675,GO:0070674,GO:0043546,GO:0006149,GO:0000255,GO:0006147,GO:0004854,GO:0005615,GO:0004855,GO:0005576,GO:0005777,GO:1900747,GO:0005737,GO:…	xanthine dehydrogenase	Up
ENSMUSG00000018669	1143.7	-0.570412	0.00286468	0.0334954	Cdk5rap3	GO:0051059,GO:0010921,GO:0005829,GO:0005856,GO:0071569,GO:0044387,GO:0044877,GO:0019901,GO:0005874,GO:0031398,GO:0032088,GO:0005813,GO:0001933,GO:0060318,GO:0005515,GO:1903363,GO:0001889,GO:0045736,GO:0044818,GO:0030262,GO:0032991,GO:0030968,GO:0005737,GO:0008283,GO:0030332,GO:0044389,GO:0034976,GO:0000079,GO:0007095,GO:1900182,GO:0005634,GO:0043407,GO:0051019,GO:0071901,GO:0043231,GO:1901798,GO:…	CDK5 regulatory subunit associated protein 3	Non
ENSMUSG00000034473	301.866	-0.78639	0.00286863	0.0335168	Sec22a	GO:0016192,GO:0006888,GO:0016020,GO:0005783,GO:0015031,GO:0016021	SEC22 homolog A, vesicle trafficking protein	Non
ENSMUSG00000039183	853.496	-0.435767	0.0028708	0.0335173	Nubp2	GO:0000166,GO:0005634,GO:0005524,GO:0046872,GO:0005515,GO:0016226,GO:0005737,GO:0005829,GO:0005856,GO:0016887,GO:0051536,GO:0051539,GO:0005929,GO:0042995,GO:0031616,GO:0030030	nucleotide binding protein 2	Non
ENSMUSG00000024038	1387.45	-0.862513	0.00287933	0.0335922	Ndufv3	GO:0005747,GO:0016020,GO:0005743,GO:0070469,GO:0005739,GO:0042775	NADH:ubiquinone oxidoreductase core subunit V3	Non
ENSMUSG00000044456	91.929	2.30426	0.00288912	0.0336816	Rin3	GO:0043025,GO:0031267,GO:0005096,GO:0002091,GO:0005768,GO:0031410,GO:0005769,GO:0030139,GO:0007165,GO:0060755,GO:0005737,GO:0005829,GO:0030425,GO:0031982,GO:0030424,GO:0097494,GO:0005085	Ras and Rab interactor 3	Up
ENSMUSG00000036553	61.3126	1.51115	0.00289573	0.0336842	Sh3tc1	GO:0003674,GO:0005575,GO:0008150	SH3 domain and tetratricopeptide repeats 1	Up
ENSMUSG00000037638	17.9122	1.20201	0.00289236	0.0336842	Zbtb42	GO:0000122,GO:0000978,GO:0003677,GO:0006357,GO:0005634,GO:0000981,GO:0046872,GO:0007517,GO:0005737,GO:0005886,GO:0005654	zinc finger and BTB domain containing 42	Up
ENSMUSG00000054843	344.319	0.300425	0.00289519	0.0336842	Atrnl1	GO:0005604,GO:0009888,GO:0016020,GO:0030246,GO:0005886,GO:0009887,GO:0007186,GO:0005515,GO:0016477,GO:0016021,GO:0034446	attractin like 1	Non
ENSMUSG00000017652	12.2777	1.51962	0.00289966	0.0337051	Cd40	GO:0009897,GO:0043123,GO:0006874,GO:0038023,GO:0019899,GO:0002376,GO:0016021,GO:0003823,GO:2000353,GO:0051092,GO:0042832,GO:0031625,GO:0034341,GO:0001934,GO:0043406,GO:0035631,GO:0009986,GO:0032735,GO:0005886,GO:0043536,GO:0043547,GO:0005515,GO:0002637,GO:0002768,GO:0019904,GO:0030890,GO:0042113,GO:0071356,GO:0023035,GO:0043025,GO:0005615,GO:0016020,GO:0043491,GO:0071347,GO:0005576,GO:0051607,GO:…	CD40 antigen	Up
ENSMUSG00002076161	36.4068	-1.24568	0.00290656	0.0337605	7SK	GO:0008150,GO:0005575,GO:0005515	RNA, 7SK, nuclear	Down
ENSMUSG00000022237	18.0122	1.19287	0.00291591	0.0338442	Ankrd33b	GO:0003674,GO:0005575,GO:0003677,GO:0008150	ankyrin repeat domain 33B	Up
ENSMUSG00000087006	229.456	-0.402949	0.00292678	0.0339456	Gm13889	GO:0003674,GO:0005575,GO:0008150	predicted gene 13889	Non
ENSMUSG00000021244	637.933	0.46614	0.00293316	0.0339946	Ylpm1	GO:0016607,GO:0000122,GO:0001227,GO:0005634,GO:0032204,GO:0005829,GO:0005654	YLP motif containing 1	Non
ENSMUSG00000031349	903.297	-0.301025	0.00294146	0.0340658	Nsdhl	GO:0005783,GO:0005811,GO:0006629,GO:0016021,GO:0006694,GO:0016491,GO:0060716,GO:0016126,GO:0016616,GO:0000252,GO:0001942,GO:0006695,GO:0016020,GO:0103066,GO:0047012,GO:0008202,GO:0008203,GO:0007224,GO:0003854,GO:0103067	NAD(P) dependent steroid dehydrogenase-like	Non
ENSMUSG00000002379	926.475	-1.07994	0.00295348	0.0341799	Ndufa11	GO:0032981,GO:0005747,GO:0016020,GO:0003674,GO:0005743,GO:0070469,GO:0005739,GO:0016021	NADH:ubiquinone oxidoreductase subunit A11	Down
ENSMUSG00000113948	10.9177	-1.19687	0.00296057	0.0342369	Rpl17-ps3		ribosomal protein L17, pseudogene 3	Down
ENSMUSG00000032952	34.0585	-0.891091	0.00297059	0.0343005	Ap4b1	GO:0006605,GO:0016192,GO:0030124,GO:0005515,GO:0005829,GO:0019898,GO:0061938,GO:0006886,GO:0005802	adaptor-related protein complex AP-4, beta 1	Non
ENSMUSG00000072915	167.779	-0.44736	0.00297	0.0343005	Gm12258	GO:0000981,GO:0000978,GO:0005634,GO:0006357	predicted gene 12258	Non
ENSMUSG00000047888	1537.88	0.440062	0.00297257	0.0343005	Tnrc6b	GO:0035278,GO:0005654,GO:1905618,GO:0060213,GO:1900153,GO:0005737,GO:0031047,GO:0006417,GO:0003723,GO:0003676,GO:0000932,GO:0035195	trinucleotide repeat containing 6b	Non
ENSMUSG00000029723	8952.44	-0.496405	0.00297613	0.0343166	Tsc22d4	GO:0006357,GO:0005634,GO:0006970,GO:0005737,GO:0005515	uncharacterized LOC122152371,sperm acrosome developmental regulator	Non
ENSMUSG00000090733	2908.49	-1.251	0.0029808	0.0343454	Rps27	GO:0000028,GO:0003723,GO:0005634,GO:0005515,GO:0003735,GO:0022627,GO:0005829,GO:0006364,GO:0014069,GO:0022626	ribosomal protein S27	Down
ENSMUSG00000021311	232.254	0.666984	0.00299028	0.0344045	Mtr	GO:0008168,GO:0009086,GO:0005829,GO:0006479,GO:0046653,GO:0008705,GO:0031103,GO:0044237,GO:0042558,GO:0006555,GO:0005542,GO:0009235,GO:0071732,GO:0008270,GO:0032259,GO:0005737,GO:0016740,GO:0008652,GO:0046872,GO:0016597,GO:0031419,GO:0048678,GO:0050667	5-methyltetrahydrofolate-homocysteine methyltransferase	Non
ENSMUSG00000025332	1024.96	0.542957	0.00298887	0.0344045	Kdm5c	GO:0006325,GO:0005829,GO:0005654,GO:0000122,GO:0016491,GO:0034720,GO:0032452,GO:0051213,GO:0042802,GO:0042752,GO:0061629,GO:0003677,GO:0034647,GO:0008270,GO:0005737,GO:0032453,GO:0006338,GO:0045892,GO:0005634,GO:0046872,GO:0048511	lysine (K)-specific demethylase 5C	Non
ENSMUSG00000001403	10.0849	1.93786	0.00300644	0.0344563	Ube2c	GO:0007049,GO:0005680,GO:0010458,GO:0005829,GO:0030071,GO:0000151,GO:0061631,GO:0000166,GO:0005524,GO:0051301,GO:0004842,GO:0005886,GO:0070936,GO:0006511,GO:0031145,GO:0010994,GO:0070979,GO:0016740,GO:0044389,GO:0031536,GO:0005634,GO:0000209,GO:0016567	ubiquitin-conjugating enzyme E2C	Up
ENSMUSG00000031389	45.0784	1.3658	0.00300905	0.0344563	Arhgap4	GO:0005737,GO:0042802,GO:0030336	Rho GTPase activating protein 4	Up
ENSMUSG00000052572	153.033	0.628902	0.00300249	0.0344563	Dlg2	GO:0099645,GO:0030054,GO:0044224,GO:0019233,GO:0045202,GO:0044877,GO:0045211,GO:0098609,GO:0019903,GO:0043005,GO:0005886,GO:0098978,GO:0008022,GO:0030672,GO:0099641,GO:0005515,GO:0014069,GO:0019900,GO:0035865,GO:0043025,GO:0043194,GO:0016020,GO:0098839,GO:0005737,GO:0016323,GO:0030425,GO:0045163,GO:0098919,GO:0045197,GO:0097120,GO:0009790,GO:0042995,GO:0043113,GO:0099642,GO:0045161,GO:0005634,GO:…	discs large MAGUK scaffold protein 2	Non
ENSMUSG00000086784	1880.19	-0.62831	0.00300356	0.0344563	Isoc2a	GO:0005634,GO:0003674,GO:0005737,GO:0005739,GO:0031648	isochorismatase domain containing 2a	Non
[truncated: 21,556 more rows]
